# Supplementary material for: Funiliomycetaceae fam. nov. (Amphisphaeriales, Ascomycota) accommodating Funiliomyces, including F. jiangxiensis sp. nov. from Tetradium ruticarpum and ten new combinations
Source: IMA Fungus. 2026 Feb 6;17:e179140. doi: 10.3897/imafungus.17.179140 (PMC12905588; doi:10.3897/imafungus.17.179140)
Supplement: XML Treatment for Funiliomycetaceae [file imafungus.17.179140-treatment1.xml]

<!DOCTYPE tp:taxon-treatment
  PUBLIC "-//TaxonX//DTD Taxonomic Treatment Publishing DTD v0 20100105//EN" "tax-treatment-NSO.dtd">
<tp:taxon-treatment xmlns:tp="http://www.plazi.org/taxpub"><tp:treatment-meta><kwd-group><label>Taxon classification</label><kwd>
                <named-content content-type="kingdom">
                  <named-content content-type="taxon-name">
                    <named-content content-type="kingdom">Animalia</named-content>
                  </named-content>
                </named-content>
              </kwd><kwd>
                <named-content content-type="order">Amphisphaeriales</named-content>
              </kwd><kwd>
                <named-content content-type="family">Funiliomycetaceae</named-content>
              </kwd></kwd-group><mixed-citation publication-type="journal"><person-group><name><surname>Mi</surname><given-names>Li-Xue</given-names></name><name><surname>Hu</surname><given-names>Dian-Ming</given-names></name><name><surname>Hyde</surname><given-names>Kevin D.</given-names></name><name><surname>Eungwanichayapant</surname><given-names>Prapassorn D.</given-names></name><name><surname>Mapook</surname><given-names>Ausana</given-names></name><name><surname>Tennakoon</surname><given-names>Danushka S.</given-names></name><name><surname>Zhang</surname><given-names>Jing-Yi</given-names></name><name><surname>Song</surname><given-names>Hai-Yan</given-names></name></person-group><article-title><italic><tp:taxon-name><tp:taxon-name-part taxon-name-part-type="family" reg="Funiliomycetaceae">Funiliomycetaceae</tp:taxon-name-part></tp:taxon-name></italic> fam. nov. (<italic><tp:taxon-name><tp:taxon-name-part taxon-name-part-type="order" reg="Amphisphaeriales">Amphisphaeriales</tp:taxon-name-part></tp:taxon-name></italic>, <italic><tp:taxon-name><tp:taxon-name-part taxon-name-part-type="phylum" reg="Ascomycota">Ascomycota</tp:taxon-name-part></tp:taxon-name></italic>) accommodating <italic><tp:taxon-name><tp:taxon-name-part taxon-name-part-type="genus" reg="Funiliomyces">Funiliomyces</tp:taxon-name-part></tp:taxon-name></italic>, including <italic><tp:taxon-name><tp:taxon-name-part taxon-name-part-type="genus" reg="Funiliomyces">F.</tp:taxon-name-part> <tp:taxon-name-part taxon-name-part-type="species" reg="jiangxiensis">jiangxiensis</tp:taxon-name-part></tp:taxon-name></italic> sp. nov. from <italic><tp:taxon-name><tp:taxon-name-part taxon-name-part-type="genus" reg="Tetradium">Tetradium</tp:taxon-name-part> <tp:taxon-name-part taxon-name-part-type="species" reg="ruticarpum">ruticarpum</tp:taxon-name-part></tp:taxon-name></italic> and ten new combinations</article-title><source>IMA Fungus</source><day>06</day><month>02</month><year>2026</year><volume>17</volume><pub-id pub-id-type="doi">10.3897/imafungus.17.179140</pub-id></mixed-citation></tp:treatment-meta><tp:nomenclature><tp:taxon-name><object-id xmlns:xlink="http://www.w3.org/1999/xlink" content-type="arpha" xlink:type="simple">1F5906FE-B7AA-56E9-BDE3-BAAB5CA80D61</object-id>
                    		<tp:taxon-name-part taxon-name-part-type="family" reg="Funiliomycetaceae">Funiliomycetaceae</tp:taxon-name-part>
                    	
                    		<object-id xmlns:xlink="http://www.w3.org/1999/xlink" xlink:type="simple">Index Fungorum: IF904529</object-id>
                    		<object-id xmlns:xlink="http://www.w3.org/1999/xlink" xlink:type="simple">Facesoffungi Number: FoF18896</object-id>
                    	</tp:taxon-name><tp:taxon-authority>L.X. Mi, K.D. Hyde, H.Y. Song &amp; D.M. Hu</tp:taxon-authority><tp:taxon-status xmlns:xlink="http://www.w3.org/1999/xlink" xlink:type="simple">fam. nov.</tp:taxon-status></tp:nomenclature><tp:treatment-sec sec-type="Etymology"><title>Etymology.</title><p>Name refers to the type genus <italic><tp:taxon-name><tp:taxon-name-part taxon-name-part-type="genus" reg="Funiliomyces">Funiliomyces</tp:taxon-name-part></tp:taxon-name></italic>.</p></tp:treatment-sec><tp:treatment-sec sec-type="Type genus"><title>Type genus.</title><p><italic><tp:taxon-name><tp:taxon-name-part taxon-name-part-type="genus" reg="Funiliomyces">Funiliomyces</tp:taxon-name-part></tp:taxon-name></italic> Aptroot, Studies in Mycology 50(2): 309 (2004).</p></tp:treatment-sec><tp:treatment-sec sec-type="Description"><title>Description.</title><p>Saprobic, endophytic, or epiphytic on diverse plant hosts in tropical to temperate regions. Sexual morph: <bold><italic>Ascomata</italic></bold> black, subglobose, immersed to erumpent. <bold><italic>Wall</italic></bold> composed of irregular layers of regularly melanized, flattened cells, with no color change in KOH. <bold><italic>Paraphyses</italic></bold> absent. <bold><italic>Asci</italic></bold> cylindrical, 8-spored, with a thickened apex bearing a central refractive, IKI-negative apical apparatus, and enclosed by parenchymatous tissue. <bold><italic>Ascospores</italic></bold> pale brown, torpedo-shaped, 2-septate, upper cell pointed, lower cell rounded, hyaline granules or oil droplets, bearing two hyaline mucilaginous appendages. Asexual morph: <bold><italic>Mycelium</italic></bold> consisting of branched, septate, smooth, hyaline to pale brown hyphae, <italic>s</italic>ometimes forming hyphal ropes. <bold><italic>Conidiophores</italic></bold> macronematous, mononematous, solitary or in small groups, erect, straight to flexuous, subcylindrical to cylindrical (apex sometimes inflated), simple or occasionally branched, hyaline to brown, septate, sometimes reduced to conidiogenous cells. <bold><italic>Conidiogenous cells</italic></bold> integrated, terminal or lateral, sympodial, mono- to polyblastic, hyaline to brown, cylindrical to clavate, with flat-tipped or denticulate apices; denticles (when present) large, cylindrical to geniculate, cylindrical, truncate, or pimple-like, or lacking entirely. <bold><italic>Conidia</italic></bold> solitary, hyaline to pale smoky, smooth, septate, narrowly fusiform to cylindrical, with obtuse, subobtuse, or tapering apices and truncate or rounded bases; dimensions variable among species.</p></tp:treatment-sec><tp:treatment-sec sec-type="Notes"><title>Notes.</title><p>A new family, <italic><tp:taxon-name><tp:taxon-name-part taxon-name-part-type="family" reg="Funiliomycetaceae">Funiliomycetaceae</tp:taxon-name-part></tp:taxon-name></italic>, is proposed to accommodate a distinct, strongly supported clade comprising the genus <italic><tp:taxon-name><tp:taxon-name-part taxon-name-part-type="genus" reg="Funiliomyces">Funiliomyces</tp:taxon-name-part></tp:taxon-name></italic> and several related lineages historically identified as “<italic><tp:taxon-name><tp:taxon-name-part taxon-name-part-type="genus" reg="Dactylaria">Dactylaria</tp:taxon-name-part></tp:taxon-name></italic>”. <italic><tp:taxon-name><tp:taxon-name-part taxon-name-part-type="family" reg="Funiliomycetaceae">Funiliomycetaceae</tp:taxon-name-part></tp:taxon-name></italic> shares general sexual characters with <italic><tp:taxon-name><tp:taxon-name-part taxon-name-part-type="order" reg="Amphisphaeriales">Amphisphaeriales</tp:taxon-name-part></tp:taxon-name></italic>, including immersed to semi-immersed ascomata and unitunicate asci with an apical ring (<xref ref-type="bibr" rid="B1">Aptroot 2004</xref>). However, the family is readily distinguished from all currently accepted families in the order by its unique ascospore morphology: the ascospores are fusiform, consistently biseptate, and bear both apical and median appendages, a combination of characters not reported in other families of <italic><tp:taxon-name><tp:taxon-name-part taxon-name-part-type="order" reg="Amphisphaeriales">Amphisphaeriales</tp:taxon-name-part></tp:taxon-name></italic> (<xref ref-type="bibr" rid="B1">Aptroot 2004</xref>). The asexual morph of <italic><tp:taxon-name><tp:taxon-name-part taxon-name-part-type="family" reg="Funiliomycetaceae">Funiliomycetaceae</tp:taxon-name-part></tp:taxon-name></italic> is hyphomycetous, characterized by conidiogenous cells that are sympodial, terminal or lateral, integrated, and denticulate (when present, denticles are large and cylindrical to geniculate), producing solitary, hyaline to pale smoky, smooth, septate, narrowly fusiform to cylindrical conidia with obtuse to tapering apices and truncate or rounded bases. <italic><tp:taxon-name><tp:taxon-name-part taxon-name-part-type="family" reg="Funiliomycetaceae">Funiliomycetaceae</tp:taxon-name-part></tp:taxon-name></italic> shares similar sexual features with <italic><tp:taxon-name><tp:taxon-name-part taxon-name-part-type="family" reg="Nothodactylariaceae">Nothodactylariaceae</tp:taxon-name-part></tp:taxon-name> (<tp:taxon-name><tp:taxon-name-part taxon-name-part-type="genus" reg="Nothodactylaria">Nothodactylaria</tp:taxon-name-part></tp:taxon-name>)</italic>, such as <italic><tp:taxon-name><tp:taxon-name-part taxon-name-part-type="genus" reg="Nothodactylaria">Nothodactylaria</tp:taxon-name-part> <tp:taxon-name-part taxon-name-part-type="species" reg="nephrolepidis">nephrolepidis</tp:taxon-name-part></tp:taxon-name></italic> (<xref ref-type="bibr" rid="B28">Cours et al. 2019b</xref>). However, <italic><tp:taxon-name><tp:taxon-name-part taxon-name-part-type="family" reg="Funiliomycetaceae">Funiliomycetaceae</tp:taxon-name-part></tp:taxon-name></italic> is phylogenetically distinct from the families in <italic><tp:taxon-name><tp:taxon-name-part taxon-name-part-type="order" reg="Amphisphaeriales">Amphisphaeriales</tp:taxon-name-part></tp:taxon-name></italic>, as supported by multi-locus phylogenetic analyses (Fig. <xref ref-type="fig" rid="F2">2</xref>) and inter-familial genetic distance comparisons (Table <xref ref-type="table" rid="T3">3</xref>).</p></tp:treatment-sec><tp:treatment-sec><!--Section generated to contain objects referenced in tp:taxon-treatment.--><fig id="F2" position="float" orientation="portrait"><object-id xmlns:xlink="http://www.w3.org/1999/xlink" content-type="doi" xlink:type="simple">10.3897/imafungus.17.179140.figure2</object-id><object-id xmlns:xlink="http://www.w3.org/1999/xlink" content-type="arpha" xlink:type="simple">D7707AE1-952C-521A-AE52-CA276FD661C2</object-id><label>Figure 2.</label><caption><p>Maximum likelihood phylogenetic tree of <italic><tp:taxon-name><tp:taxon-name-part taxon-name-part-type="order" reg="Amphisphaeriales">Amphisphaeriales</tp:taxon-name-part></tp:taxon-name></italic> based on combined LSU, ITS, and RPB2 sequences, with Shimodaira-Hasegawa-like approximate likelihood ratio test (<abbrev xmlns:xlink="http://www.w3.org/1999/xlink" xlink:title="Shimodaira-Hasegawa-like approximate likelihood ratio test" xlink:type="simple">SH-aLRT</abbrev>) (left), ultrafast bootstrap (<abbrev xmlns:xlink="http://www.w3.org/1999/xlink" xlink:title="ultrafast bootstrap" xlink:type="simple">UFB</abbrev>) (middle), and Bayesian posterior probabilities (<abbrev xmlns:xlink="http://www.w3.org/1999/xlink" xlink:title="Bayesian posterior probabilities" xlink:type="simple">BPP</abbrev>) values (right) near the corresponding node. Only one of <abbrev xmlns:xlink="http://www.w3.org/1999/xlink" xlink:title="Shimodaira-Hasegawa-like approximate likelihood ratio test" xlink:type="simple">SH-aLRT</abbrev> &gt; 80 or <abbrev xmlns:xlink="http://www.w3.org/1999/xlink" xlink:title="ultrafast bootstrap" xlink:type="simple">UFB</abbrev> &gt; 95 for <abbrev xmlns:xlink="http://www.w3.org/1999/xlink" xlink:title="Maximum likelihood" xlink:type="simple">ML</abbrev> and BYPP &gt; 0.90 for <abbrev xmlns:xlink="http://www.w3.org/1999/xlink" xlink:title="Bayesian Inference" xlink:type="simple">BI</abbrev> is indicated along the branches (<abbrev xmlns:xlink="http://www.w3.org/1999/xlink" xlink:title="Shimodaira-Hasegawa-like approximate likelihood ratio test" xlink:type="simple">SH-aLRT</abbrev>/<abbrev xmlns:xlink="http://www.w3.org/1999/xlink" xlink:title="ultrafast bootstrap" xlink:type="simple">UFB</abbrev>/<abbrev xmlns:xlink="http://www.w3.org/1999/xlink" xlink:title="Bayesian posterior probabilities" xlink:type="simple">BPP</abbrev>). Ex-type strains are marked with T after the strain number. The newly generated sequences are indicated in red and species for reclassification are in blue. The <abbrev xmlns:xlink="http://www.w3.org/1999/xlink" xlink:title="Maximum likelihood" xlink:type="simple">ML</abbrev> phylogram is available in TreeBASE (study accession S32462; <ext-link xmlns:xlink="http://www.w3.org/1999/xlink" xlink:href="http://purl.org/phylo/treebase/phylows/study/TB2:S32462" ext-link-type="uri" xlink:type="simple">http://purl.org/phylo/treebase/phylows/study/TB2:S32462</ext-link>).</p></caption><graphic xmlns:xlink="http://www.w3.org/1999/xlink" xlink:href="imafungus-17-e179140-g002.jpg" id="oo_1534204.jpg" position="float" orientation="portrait" xlink:type="simple"><uri content-type="original_file" xlink:type="simple">https://binary.pensoft.net/fig/1534204</uri></graphic></fig><table-wrap id="T3" position="float" orientation="portrait"><label>Table 3.</label><caption><p>Estimates of evolutionary divergence in ITS rDNA, LSU rDNA, and RPB2 sequences.</p></caption><table><tbody><tr><td rowspan="1" colspan="21">ITS rDNA</td></tr><tr><td rowspan="1" colspan="1"/><td rowspan="1" colspan="1">
                  <italic>
                    <tp:taxon-name>
                      <tp:taxon-name-part taxon-name-part-type="family" reg="Beltraniaceae">Beltraniaceae</tp:taxon-name-part>
                    </tp:taxon-name>
                  </italic>
                </td><td rowspan="1" colspan="1">
                  <italic>
                    <tp:taxon-name>
                      <tp:taxon-name-part taxon-name-part-type="family" reg="Castanediellaceae">Castanediellaceae</tp:taxon-name-part>
                    </tp:taxon-name>
                  </italic>
                </td><td rowspan="1" colspan="1">
                  <italic>
                    <tp:taxon-name>
                      <tp:taxon-name-part taxon-name-part-type="family" reg="Clypeophysalosporaceae">Clypeophysalosporaceae</tp:taxon-name-part>
                    </tp:taxon-name>
                  </italic>
                </td><td rowspan="1" colspan="1">
                  <italic>
                    <tp:taxon-name>
                      <tp:taxon-name-part taxon-name-part-type="family" reg="Amphisphaeriaceae">Amphisphaeriaceae</tp:taxon-name-part>
                    </tp:taxon-name>
                  </italic>
                </td><td rowspan="1" colspan="1">
                  <italic>
                    <tp:taxon-name>
                      <tp:taxon-name-part taxon-name-part-type="family" reg="Sporocadaceae">Sporocadaceae</tp:taxon-name-part>
                    </tp:taxon-name>
                  </italic>
                </td><td rowspan="1" colspan="1">
                  <italic>
                    <tp:taxon-name>
                      <tp:taxon-name-part taxon-name-part-type="family" reg="Pseudomassariaceae">Pseudomassariaceae</tp:taxon-name-part>
                    </tp:taxon-name>
                  </italic>
                </td><td rowspan="1" colspan="1">
                  <italic>
                    <tp:taxon-name>
                      <tp:taxon-name-part taxon-name-part-type="family" reg="Phlogicylindriaceae">Phlogicylindriaceae</tp:taxon-name-part>
                    </tp:taxon-name>
                  </italic>
                </td><td rowspan="1" colspan="1">
                  <italic>
                    <tp:taxon-name>
                      <tp:taxon-name-part taxon-name-part-type="family" reg="Xyladictyochaetaceae">Xyladictyochaetaceae</tp:taxon-name-part>
                    </tp:taxon-name>
                  </italic>
                </td><td rowspan="1" colspan="1">
                  <italic>
                    <tp:taxon-name>
                      <tp:taxon-name-part taxon-name-part-type="family" reg="Cylindriaceae">Cylindriaceae</tp:taxon-name-part>
                    </tp:taxon-name>
                  </italic>
                </td><td rowspan="1" colspan="1">
                  <italic>
                    <tp:taxon-name>
                      <tp:taxon-name-part taxon-name-part-type="family" reg="Vialaeaceae">Vialaeaceae</tp:taxon-name-part>
                    </tp:taxon-name>
                  </italic>
                </td><td rowspan="1" colspan="1">
                  <italic>
                    <tp:taxon-name>
                      <tp:taxon-name-part taxon-name-part-type="family" reg="Nothodactylariaceae">Nothodactylariaceae</tp:taxon-name-part>
                    </tp:taxon-name>
                  </italic>
                </td><td rowspan="1" colspan="1">
                  <italic>
                    <tp:taxon-name>
                      <tp:taxon-name-part taxon-name-part-type="family" reg="Funiliomycetaceae">Funiliomycetaceae</tp:taxon-name-part>
                    </tp:taxon-name>
                  </italic>
                </td><td rowspan="1" colspan="1">
                  <italic>
                    <tp:taxon-name>
                      <tp:taxon-name-part taxon-name-part-type="family" reg="Pseudotruncatellaceae">Pseudotruncatellaceae</tp:taxon-name-part>
                    </tp:taxon-name>
                  </italic>
                </td><td rowspan="1" colspan="1">
                  <italic>
                    <tp:taxon-name>
                      <tp:taxon-name-part taxon-name-part-type="family" reg="Melogrammataceae">Melogrammataceae</tp:taxon-name-part>
                    </tp:taxon-name>
                  </italic>
                </td><td rowspan="1" colspan="1">
                  <italic>
                    <tp:taxon-name>
                      <tp:taxon-name-part taxon-name-part-type="family" reg="Appendicosporaceae">Appendicosporaceae</tp:taxon-name-part>
                    </tp:taxon-name>
                  </italic>
                </td><td rowspan="1" colspan="1">
                  <italic>
                    <tp:taxon-name>
                      <tp:taxon-name-part taxon-name-part-type="family" reg="Apiosporaceae">Apiosporaceae</tp:taxon-name-part>
                    </tp:taxon-name>
                  </italic>
                </td><td rowspan="1" colspan="1">
                  <italic>
                    <tp:taxon-name>
                      <tp:taxon-name-part taxon-name-part-type="family" reg="Oxydothidaceae">Oxydothidaceae</tp:taxon-name-part>
                    </tp:taxon-name>
                  </italic>
                </td><td rowspan="1" colspan="1">
                  <italic>
                    <tp:taxon-name>
                      <tp:taxon-name-part taxon-name-part-type="family" reg="Anungitiomycetaceae">Anungitiomycetaceae</tp:taxon-name-part>
                    </tp:taxon-name>
                  </italic>
                </td><td rowspan="1" colspan="1">
                  <italic>
                    <tp:taxon-name>
                      <tp:taxon-name-part taxon-name-part-type="family" reg="Pseudosporidesmiaceae">Pseudosporidesmiaceae</tp:taxon-name-part>
                    </tp:taxon-name>
                  </italic>
                </td><td rowspan="1" colspan="1"/></tr><tr><td rowspan="1" colspan="1">
                  <italic>
                    <tp:taxon-name>
                      <tp:taxon-name-part taxon-name-part-type="family" reg="Castanediellaceae">Castanediellaceae</tp:taxon-name-part>
                    </tp:taxon-name>
                  </italic>
                </td><td rowspan="1" colspan="1">0.110</td><td rowspan="1" colspan="1"/><td rowspan="1" colspan="1"/><td rowspan="1" colspan="1"/><td rowspan="1" colspan="1"/><td rowspan="1" colspan="1"/><td rowspan="1" colspan="1"/><td rowspan="1" colspan="1"/><td rowspan="1" colspan="1"/><td rowspan="1" colspan="1"/><td rowspan="1" colspan="1"/><td rowspan="1" colspan="1"/><td rowspan="1" colspan="1"/><td rowspan="1" colspan="1"/><td rowspan="1" colspan="1"/><td rowspan="1" colspan="1"/><td rowspan="1" colspan="1"/><td rowspan="1" colspan="1"/><td rowspan="1" colspan="1"/><td rowspan="1" colspan="1"/></tr><tr><td rowspan="1" colspan="1">
                  <italic>
                    <tp:taxon-name>
                      <tp:taxon-name-part taxon-name-part-type="family" reg="Clypeophysalosporaceae">Clypeophysalosporaceae</tp:taxon-name-part>
                    </tp:taxon-name>
                  </italic>
                </td><td rowspan="1" colspan="1">0.181</td><td rowspan="1" colspan="1">0.168</td><td rowspan="1" colspan="1"/><td rowspan="1" colspan="1"/><td rowspan="1" colspan="1"/><td rowspan="1" colspan="1"/><td rowspan="1" colspan="1"/><td rowspan="1" colspan="1"/><td rowspan="1" colspan="1"/><td rowspan="1" colspan="1"/><td rowspan="1" colspan="1"/><td rowspan="1" colspan="1"/><td rowspan="1" colspan="1"/><td rowspan="1" colspan="1"/><td rowspan="1" colspan="1"/><td rowspan="1" colspan="1"/><td rowspan="1" colspan="1"/><td rowspan="1" colspan="1"/><td rowspan="1" colspan="1"/><td rowspan="1" colspan="1"/></tr><tr><td rowspan="1" colspan="1">
                  <italic>
                    <tp:taxon-name>
                      <tp:taxon-name-part taxon-name-part-type="family" reg="Amphisphaeriaceae">Amphisphaeriaceae</tp:taxon-name-part>
                    </tp:taxon-name>
                  </italic>
                </td><td rowspan="1" colspan="1">0.145</td><td rowspan="1" colspan="1">0.157</td><td rowspan="1" colspan="1">0.217</td><td rowspan="1" colspan="1"/><td rowspan="1" colspan="1"/><td rowspan="1" colspan="1"/><td rowspan="1" colspan="1"/><td rowspan="1" colspan="1"/><td rowspan="1" colspan="1"/><td rowspan="1" colspan="1"/><td rowspan="1" colspan="1"/><td rowspan="1" colspan="1"/><td rowspan="1" colspan="1"/><td rowspan="1" colspan="1"/><td rowspan="1" colspan="1"/><td rowspan="1" colspan="1"/><td rowspan="1" colspan="1"/><td rowspan="1" colspan="1"/><td rowspan="1" colspan="1"/><td rowspan="1" colspan="1"/></tr><tr><td rowspan="1" colspan="1">
                  <italic>
                    <tp:taxon-name>
                      <tp:taxon-name-part taxon-name-part-type="family" reg="Sporocadaceae">Sporocadaceae</tp:taxon-name-part>
                    </tp:taxon-name>
                  </italic>
                </td><td rowspan="1" colspan="1">0.125</td><td rowspan="1" colspan="1">0.119</td><td rowspan="1" colspan="1">0.144</td><td rowspan="1" colspan="1">0.167</td><td rowspan="1" colspan="1"/><td rowspan="1" colspan="1"/><td rowspan="1" colspan="1"/><td rowspan="1" colspan="1"/><td rowspan="1" colspan="1"/><td rowspan="1" colspan="1"/><td rowspan="1" colspan="1"/><td rowspan="1" colspan="1"/><td rowspan="1" colspan="1"/><td rowspan="1" colspan="1"/><td rowspan="1" colspan="1"/><td rowspan="1" colspan="1"/><td rowspan="1" colspan="1"/><td rowspan="1" colspan="1"/><td rowspan="1" colspan="1"/><td rowspan="1" colspan="1"/></tr><tr><td rowspan="1" colspan="1">
                  <italic>
                    <tp:taxon-name>
                      <tp:taxon-name-part taxon-name-part-type="family" reg="Pseudomassariaceae">Pseudomassariaceae</tp:taxon-name-part>
                    </tp:taxon-name>
                  </italic>
                </td><td rowspan="1" colspan="1">0.187</td><td rowspan="1" colspan="1">0.185</td><td rowspan="1" colspan="1">0.166</td><td rowspan="1" colspan="1">0.209</td><td rowspan="1" colspan="1">0.157</td><td rowspan="1" colspan="1"/><td rowspan="1" colspan="1"/><td rowspan="1" colspan="1"/><td rowspan="1" colspan="1"/><td rowspan="1" colspan="1"/><td rowspan="1" colspan="1"/><td rowspan="1" colspan="1"/><td rowspan="1" colspan="1"/><td rowspan="1" colspan="1"/><td rowspan="1" colspan="1"/><td rowspan="1" colspan="1"/><td rowspan="1" colspan="1"/><td rowspan="1" colspan="1"/><td rowspan="1" colspan="1"/><td rowspan="1" colspan="1"/></tr><tr><td rowspan="1" colspan="1">
                  <italic>
                    <tp:taxon-name>
                      <tp:taxon-name-part taxon-name-part-type="family" reg="Phlogicylindriaceae">Phlogicylindriaceae</tp:taxon-name-part>
                    </tp:taxon-name>
                  </italic>
                </td><td rowspan="1" colspan="1">0.150</td><td rowspan="1" colspan="1">0.145</td><td rowspan="1" colspan="1">0.185</td><td rowspan="1" colspan="1">0.178</td><td rowspan="1" colspan="1">0.145</td><td rowspan="1" colspan="1">0.186</td><td rowspan="1" colspan="1"/><td rowspan="1" colspan="1"/><td rowspan="1" colspan="1"/><td rowspan="1" colspan="1"/><td rowspan="1" colspan="1"/><td rowspan="1" colspan="1"/><td rowspan="1" colspan="1"/><td rowspan="1" colspan="1"/><td rowspan="1" colspan="1"/><td rowspan="1" colspan="1"/><td rowspan="1" colspan="1"/><td rowspan="1" colspan="1"/><td rowspan="1" colspan="1"/><td rowspan="1" colspan="1"/></tr><tr><td rowspan="1" colspan="1">
                  <italic>
                    <tp:taxon-name>
                      <tp:taxon-name-part taxon-name-part-type="family" reg="Xyladictyochaetaceae">Xyladictyochaetaceae</tp:taxon-name-part>
                    </tp:taxon-name>
                  </italic>
                </td><td rowspan="1" colspan="1">0.137</td><td rowspan="1" colspan="1">0.122</td><td rowspan="1" colspan="1">0.189</td><td rowspan="1" colspan="1">0.162</td><td rowspan="1" colspan="1">0.128</td><td rowspan="1" colspan="1">0.173</td><td rowspan="1" colspan="1">0.136</td><td rowspan="1" colspan="1"/><td rowspan="1" colspan="1"/><td rowspan="1" colspan="1"/><td rowspan="1" colspan="1"/><td rowspan="1" colspan="1"/><td rowspan="1" colspan="1"/><td rowspan="1" colspan="1"/><td rowspan="1" colspan="1"/><td rowspan="1" colspan="1"/><td rowspan="1" colspan="1"/><td rowspan="1" colspan="1"/><td rowspan="1" colspan="1"/><td rowspan="1" colspan="1"/></tr><tr><td rowspan="1" colspan="1">
                  <italic>
                    <tp:taxon-name>
                      <tp:taxon-name-part taxon-name-part-type="family" reg="Cylindriaceae">Cylindriaceae</tp:taxon-name-part>
                    </tp:taxon-name>
                  </italic>
                </td><td rowspan="1" colspan="1">0.140</td><td rowspan="1" colspan="1">0.132</td><td rowspan="1" colspan="1">0.130</td><td rowspan="1" colspan="1">0.150</td><td rowspan="1" colspan="1">0.152</td><td rowspan="1" colspan="1">0.150</td><td rowspan="1" colspan="1">0.136</td><td rowspan="1" colspan="1">0.121</td><td rowspan="1" colspan="1"/><td rowspan="1" colspan="1"/><td rowspan="1" colspan="1"/><td rowspan="1" colspan="1"/><td rowspan="1" colspan="1"/><td rowspan="1" colspan="1"/><td rowspan="1" colspan="1"/><td rowspan="1" colspan="1"/><td rowspan="1" colspan="1"/><td rowspan="1" colspan="1"/><td rowspan="1" colspan="1"/><td rowspan="1" colspan="1"/></tr><tr><td rowspan="1" colspan="1">
                  <italic>
                    <tp:taxon-name>
                      <tp:taxon-name-part taxon-name-part-type="family" reg="Vialaeaceae">Vialaeaceae</tp:taxon-name-part>
                    </tp:taxon-name>
                  </italic>
                </td><td rowspan="1" colspan="1">0.240</td><td rowspan="1" colspan="1">0.239</td><td rowspan="1" colspan="1">0.228</td><td rowspan="1" colspan="1">0.255</td><td rowspan="1" colspan="1">0.225</td><td rowspan="1" colspan="1">0.213</td><td rowspan="1" colspan="1">0.238</td><td rowspan="1" colspan="1">0.259</td><td rowspan="1" colspan="1">0.242</td><td rowspan="1" colspan="1"/><td rowspan="1" colspan="1"/><td rowspan="1" colspan="1"/><td rowspan="1" colspan="1"/><td rowspan="1" colspan="1"/><td rowspan="1" colspan="1"/><td rowspan="1" colspan="1"/><td rowspan="1" colspan="1"/><td rowspan="1" colspan="1"/><td rowspan="1" colspan="1"/><td rowspan="1" colspan="1"/></tr><tr><td rowspan="1" colspan="1">
                  <italic>
                    <tp:taxon-name>
                      <tp:taxon-name-part taxon-name-part-type="family" reg="Nothodactylariaceae">Nothodactylariaceae</tp:taxon-name-part>
                    </tp:taxon-name>
                  </italic>
                </td><td rowspan="1" colspan="1">0.250</td><td rowspan="1" colspan="1">0.233</td><td rowspan="1" colspan="1">0.237</td><td rowspan="1" colspan="1">0.270</td><td rowspan="1" colspan="1">0.223</td><td rowspan="1" colspan="1">0.183</td><td rowspan="1" colspan="1">0.223</td><td rowspan="1" colspan="1">0.244</td><td rowspan="1" colspan="1">0.195</td><td rowspan="1" colspan="1">0.238</td><td rowspan="1" colspan="1"/><td rowspan="1" colspan="1"/><td rowspan="1" colspan="1"/><td rowspan="1" colspan="1"/><td rowspan="1" colspan="1"/><td rowspan="1" colspan="1"/><td rowspan="1" colspan="1"/><td rowspan="1" colspan="1"/><td rowspan="1" colspan="1"/><td rowspan="1" colspan="1"/></tr><tr><td rowspan="1" colspan="1">
                  <italic>
                    <tp:taxon-name>
                      <tp:taxon-name-part taxon-name-part-type="family" reg="Funiliomycetaceae">Funiliomycetaceae</tp:taxon-name-part>
                    </tp:taxon-name>
                  </italic>
                </td><td rowspan="1" colspan="1">0.230</td><td rowspan="1" colspan="1">0.229</td><td rowspan="1" colspan="1">0.230</td><td rowspan="1" colspan="1">0.264</td><td rowspan="1" colspan="1">0.217</td><td rowspan="1" colspan="1">0.182</td><td rowspan="1" colspan="1">0.223</td><td rowspan="1" colspan="1">0.229</td><td rowspan="1" colspan="1">0.209</td><td rowspan="1" colspan="1">0.231</td><td rowspan="1" colspan="1">0.156</td><td rowspan="1" colspan="1"/><td rowspan="1" colspan="1"/><td rowspan="1" colspan="1"/><td rowspan="1" colspan="1"/><td rowspan="1" colspan="1"/><td rowspan="1" colspan="1"/><td rowspan="1" colspan="1"/><td rowspan="1" colspan="1"/><td rowspan="1" colspan="1"/></tr><tr><td rowspan="1" colspan="1">
                  <italic>
                    <tp:taxon-name>
                      <tp:taxon-name-part taxon-name-part-type="family" reg="Pseudotruncatellaceae">Pseudotruncatellaceae</tp:taxon-name-part>
                    </tp:taxon-name>
                  </italic>
                </td><td rowspan="1" colspan="1">0.178</td><td rowspan="1" colspan="1">0.154</td><td rowspan="1" colspan="1">0.147</td><td rowspan="1" colspan="1">0.179</td><td rowspan="1" colspan="1">0.130</td><td rowspan="1" colspan="1">0.158</td><td rowspan="1" colspan="1">0.181</td><td rowspan="1" colspan="1">0.159</td><td rowspan="1" colspan="1">0.167</td><td rowspan="1" colspan="1">0.212</td><td rowspan="1" colspan="1">0.206</td><td rowspan="1" colspan="1">0.219</td><td rowspan="1" colspan="1"/><td rowspan="1" colspan="1"/><td rowspan="1" colspan="1"/><td rowspan="1" colspan="1"/><td rowspan="1" colspan="1"/><td rowspan="1" colspan="1"/><td rowspan="1" colspan="1"/><td rowspan="1" colspan="1"/></tr><tr><td rowspan="1" colspan="1">
                  <italic>
                    <tp:taxon-name>
                      <tp:taxon-name-part taxon-name-part-type="family" reg="Melogrammataceae">Melogrammataceae</tp:taxon-name-part>
                    </tp:taxon-name>
                  </italic>
                </td><td rowspan="1" colspan="1">0.227</td><td rowspan="1" colspan="1">0.214</td><td rowspan="1" colspan="1">0.209</td><td rowspan="1" colspan="1">0.255</td><td rowspan="1" colspan="1">0.159</td><td rowspan="1" colspan="1">0.179</td><td rowspan="1" colspan="1">0.204</td><td rowspan="1" colspan="1">0.202</td><td rowspan="1" colspan="1">0.180</td><td rowspan="1" colspan="1">0.240</td><td rowspan="1" colspan="1">0.213</td><td rowspan="1" colspan="1">0.221</td><td rowspan="1" colspan="1">0.145</td><td rowspan="1" colspan="1"/><td rowspan="1" colspan="1"/><td rowspan="1" colspan="1"/><td rowspan="1" colspan="1"/><td rowspan="1" colspan="1"/><td rowspan="1" colspan="1"/><td rowspan="1" colspan="1"/></tr><tr><td rowspan="1" colspan="1">
                  <italic>
                    <tp:taxon-name>
                      <tp:taxon-name-part taxon-name-part-type="family" reg="Appendicosporaceae">Appendicosporaceae</tp:taxon-name-part>
                    </tp:taxon-name>
                  </italic>
                </td><td rowspan="1" colspan="1">0.286</td><td rowspan="1" colspan="1">0.290</td><td rowspan="1" colspan="1">0.308</td><td rowspan="1" colspan="1">0.339</td><td rowspan="1" colspan="1">0.270</td><td rowspan="1" colspan="1">0.219</td><td rowspan="1" colspan="1">0.292</td><td rowspan="1" colspan="1">0.279</td><td rowspan="1" colspan="1">0.229</td><td rowspan="1" colspan="1">0.258</td><td rowspan="1" colspan="1">0.262</td><td rowspan="1" colspan="1">0.255</td><td rowspan="1" colspan="1">0.223</td><td rowspan="1" colspan="1">0.241</td><td rowspan="1" colspan="1"/><td rowspan="1" colspan="1"/><td rowspan="1" colspan="1"/><td rowspan="1" colspan="1"/><td rowspan="1" colspan="1"/><td rowspan="1" colspan="1"/></tr><tr><td rowspan="1" colspan="1">
                  <italic>
                    <tp:taxon-name>
                      <tp:taxon-name-part taxon-name-part-type="family" reg="Apiosporaceae">Apiosporaceae</tp:taxon-name-part>
                    </tp:taxon-name>
                  </italic>
                </td><td rowspan="1" colspan="1">0.235</td><td rowspan="1" colspan="1">0.232</td><td rowspan="1" colspan="1">0.278</td><td rowspan="1" colspan="1">0.306</td><td rowspan="1" colspan="1">0.256</td><td rowspan="1" colspan="1">0.198</td><td rowspan="1" colspan="1">0.269</td><td rowspan="1" colspan="1">0.233</td><td rowspan="1" colspan="1">0.196</td><td rowspan="1" colspan="1">0.264</td><td rowspan="1" colspan="1">0.273</td><td rowspan="1" colspan="1">0.272</td><td rowspan="1" colspan="1">0.204</td><td rowspan="1" colspan="1">0.207</td><td rowspan="1" colspan="1">0.253</td><td rowspan="1" colspan="1"/><td rowspan="1" colspan="1"/><td rowspan="1" colspan="1"/><td rowspan="1" colspan="1"/><td rowspan="1" colspan="1"/></tr><tr><td rowspan="1" colspan="1">
                  <italic>
                    <tp:taxon-name>
                      <tp:taxon-name-part taxon-name-part-type="family" reg="Oxydothidaceae">Oxydothidaceae</tp:taxon-name-part>
                    </tp:taxon-name>
                  </italic>
                </td><td rowspan="1" colspan="1">0.288</td><td rowspan="1" colspan="1">0.272</td><td rowspan="1" colspan="1">0.298</td><td rowspan="1" colspan="1">0.324</td><td rowspan="1" colspan="1">0.233</td><td rowspan="1" colspan="1">0.253</td><td rowspan="1" colspan="1">0.281</td><td rowspan="1" colspan="1">0.284</td><td rowspan="1" colspan="1">0.214</td><td rowspan="1" colspan="1">0.262</td><td rowspan="1" colspan="1">0.297</td><td rowspan="1" colspan="1">0.299</td><td rowspan="1" colspan="1">0.221</td><td rowspan="1" colspan="1">0.275</td><td rowspan="1" colspan="1">0.281</td><td rowspan="1" colspan="1">0.282</td><td rowspan="1" colspan="1"/><td rowspan="1" colspan="1"/><td rowspan="1" colspan="1"/><td rowspan="1" colspan="1"/></tr><tr><td rowspan="1" colspan="1">
                  <italic>
                    <tp:taxon-name>
                      <tp:taxon-name-part taxon-name-part-type="family" reg="Anungitiomycetaceae">Anungitiomycetaceae</tp:taxon-name-part>
                    </tp:taxon-name>
                  </italic>
                </td><td rowspan="1" colspan="1">0.310</td><td rowspan="1" colspan="1">0.282</td><td rowspan="1" colspan="1">0.293</td><td rowspan="1" colspan="1">0.339</td><td rowspan="1" colspan="1">0.276</td><td rowspan="1" colspan="1">0.233</td><td rowspan="1" colspan="1">0.293</td><td rowspan="1" colspan="1">0.298</td><td rowspan="1" colspan="1">0.245</td><td rowspan="1" colspan="1">0.282</td><td rowspan="1" colspan="1">0.286</td><td rowspan="1" colspan="1">0.280</td><td rowspan="1" colspan="1">0.218</td><td rowspan="1" colspan="1">0.225</td><td rowspan="1" colspan="1">0.300</td><td rowspan="1" colspan="1">0.302</td><td rowspan="1" colspan="1">0.297</td><td rowspan="1" colspan="1"/><td rowspan="1" colspan="1"/><td rowspan="1" colspan="1"/></tr><tr><td rowspan="1" colspan="1">
                  <italic>
                    <tp:taxon-name>
                      <tp:taxon-name-part taxon-name-part-type="family" reg="Pseudosporidesmiaceae">Pseudosporidesmiaceae</tp:taxon-name-part>
                    </tp:taxon-name>
                  </italic>
                </td><td rowspan="1" colspan="1">0.316</td><td rowspan="1" colspan="1">0.314</td><td rowspan="1" colspan="1">0.308</td><td rowspan="1" colspan="1">0.335</td><td rowspan="1" colspan="1">0.302</td><td rowspan="1" colspan="1">0.265</td><td rowspan="1" colspan="1">0.292</td><td rowspan="1" colspan="1">0.321</td><td rowspan="1" colspan="1">0.280</td><td rowspan="1" colspan="1">0.263</td><td rowspan="1" colspan="1">0.257</td><td rowspan="1" colspan="1">0.258</td><td rowspan="1" colspan="1">0.298</td><td rowspan="1" colspan="1">0.293</td><td rowspan="1" colspan="1">0.297</td><td rowspan="1" colspan="1">0.313</td><td rowspan="1" colspan="1">0.318</td><td rowspan="1" colspan="1">0.269</td><td rowspan="1" colspan="1"/><td rowspan="1" colspan="1"/></tr><tr><td rowspan="1" colspan="1">
                  <italic>
                    <tp:taxon-name>
                      <tp:taxon-name-part taxon-name-part-type="family" reg="Iodosphaeriaceae">Iodosphaeriaceae</tp:taxon-name-part>
                    </tp:taxon-name>
                  </italic>
                </td><td rowspan="1" colspan="1">0.356</td><td rowspan="1" colspan="1">0.329</td><td rowspan="1" colspan="1">0.363</td><td rowspan="1" colspan="1">0.369</td><td rowspan="1" colspan="1">0.348</td><td rowspan="1" colspan="1">0.275</td><td rowspan="1" colspan="1">0.333</td><td rowspan="1" colspan="1">0.318</td><td rowspan="1" colspan="1">0.298</td><td rowspan="1" colspan="1">0.270</td><td rowspan="1" colspan="1">0.321</td><td rowspan="1" colspan="1">0.306</td><td rowspan="1" colspan="1">0.252</td><td rowspan="1" colspan="1">0.271</td><td rowspan="1" colspan="1">0.341</td><td rowspan="1" colspan="1">0.330</td><td rowspan="1" colspan="1">0.320</td><td rowspan="1" colspan="1">0.316</td><td rowspan="1" colspan="1">0.258</td><td rowspan="1" colspan="1"/></tr><tr><td rowspan="1" colspan="21">LSU rDNA</td></tr><tr><td rowspan="1" colspan="1"/><td rowspan="1" colspan="1">
                  <italic>
                    <tp:taxon-name>
                      <tp:taxon-name-part taxon-name-part-type="family" reg="Beltraniaceae">Beltraniaceae</tp:taxon-name-part>
                    </tp:taxon-name>
                  </italic>
                </td><td rowspan="1" colspan="1">
                  <italic>
                    <tp:taxon-name>
                      <tp:taxon-name-part taxon-name-part-type="family" reg="Amphisphaeriaceae">Amphisphaeriaceae</tp:taxon-name-part>
                    </tp:taxon-name>
                  </italic>
                </td><td rowspan="1" colspan="1">
                  <italic>
                    <tp:taxon-name>
                      <tp:taxon-name-part taxon-name-part-type="family" reg="Castanediellaceae">Castanediellaceae</tp:taxon-name-part>
                    </tp:taxon-name>
                  </italic>
                </td><td rowspan="1" colspan="1">
                  <italic>
                    <tp:taxon-name>
                      <tp:taxon-name-part taxon-name-part-type="family" reg="Phlogicylindriaceae">Phlogicylindriaceae</tp:taxon-name-part>
                    </tp:taxon-name>
                  </italic>
                </td><td rowspan="1" colspan="1">
                  <italic>
                    <tp:taxon-name>
                      <tp:taxon-name-part taxon-name-part-type="family" reg="Xyladictyochaetaceae">Xyladictyochaetaceae</tp:taxon-name-part>
                    </tp:taxon-name>
                  </italic>
                </td><td rowspan="1" colspan="1">
                  <italic>
                    <tp:taxon-name>
                      <tp:taxon-name-part taxon-name-part-type="family" reg="Funiliomycetaceae">Funiliomycetaceae</tp:taxon-name-part>
                    </tp:taxon-name>
                  </italic>
                </td><td rowspan="1" colspan="1">
                  <italic>
                    <tp:taxon-name>
                      <tp:taxon-name-part taxon-name-part-type="family" reg="Cylindriaceae">Cylindriaceae</tp:taxon-name-part>
                    </tp:taxon-name>
                  </italic>
                </td><td rowspan="1" colspan="1">
                  <italic>
                    <tp:taxon-name>
                      <tp:taxon-name-part taxon-name-part-type="family" reg="Nothodactylariaceae">Nothodactylariaceae</tp:taxon-name-part>
                    </tp:taxon-name>
                  </italic>
                </td><td rowspan="1" colspan="1">
                  <italic>
                    <tp:taxon-name>
                      <tp:taxon-name-part taxon-name-part-type="family" reg="Pseudotruncatellaceae">Pseudotruncatellaceae</tp:taxon-name-part>
                    </tp:taxon-name>
                  </italic>
                </td><td rowspan="1" colspan="1">
                  <italic>
                    <tp:taxon-name>
                      <tp:taxon-name-part taxon-name-part-type="family" reg="Oxydothidaceae">Oxydothidaceae</tp:taxon-name-part>
                    </tp:taxon-name>
                  </italic>
                </td><td rowspan="1" colspan="1">
                  <italic>
                    <tp:taxon-name>
                      <tp:taxon-name-part taxon-name-part-type="family" reg="Anungitiomycetaceae">Anungitiomycetaceae</tp:taxon-name-part>
                    </tp:taxon-name>
                  </italic>
                </td><td rowspan="1" colspan="1">
                  <italic>
                    <tp:taxon-name>
                      <tp:taxon-name-part taxon-name-part-type="family" reg="Hyponectriaceae">Hyponectriaceae</tp:taxon-name-part>
                    </tp:taxon-name>
                  </italic>
                </td><td rowspan="1" colspan="1">
                  <italic>
                    <tp:taxon-name>
                      <tp:taxon-name-part taxon-name-part-type="family" reg="Sporocadaceae">Sporocadaceae</tp:taxon-name-part>
                    </tp:taxon-name>
                  </italic>
                </td><td rowspan="1" colspan="1">
                  <italic>
                    <tp:taxon-name>
                      <tp:taxon-name-part taxon-name-part-type="family" reg="Clypeophysalosporaceae">Clypeophysalosporaceae</tp:taxon-name-part>
                    </tp:taxon-name>
                  </italic>
                </td><td rowspan="1" colspan="1">
                  <italic>
                    <tp:taxon-name>
                      <tp:taxon-name-part taxon-name-part-type="family" reg="Melogrammataceae">Melogrammataceae</tp:taxon-name-part>
                    </tp:taxon-name>
                  </italic>
                </td><td rowspan="1" colspan="1">
                  <italic>
                    <tp:taxon-name>
                      <tp:taxon-name-part taxon-name-part-type="family" reg="Apiosporaceae">Apiosporaceae</tp:taxon-name-part>
                    </tp:taxon-name>
                  </italic>
                </td><td rowspan="1" colspan="1">
                  <italic>
                    <tp:taxon-name>
                      <tp:taxon-name-part taxon-name-part-type="family" reg="Pseudomassariaceae">Pseudomassariaceae</tp:taxon-name-part>
                    </tp:taxon-name>
                  </italic>
                </td><td rowspan="1" colspan="1">
                  <italic>
                    <tp:taxon-name>
                      <tp:taxon-name-part taxon-name-part-type="family" reg="Appendicosporaceae">Appendicosporaceae</tp:taxon-name-part>
                    </tp:taxon-name>
                  </italic>
                </td><td rowspan="1" colspan="1">
                  <italic>
                    <tp:taxon-name>
                      <tp:taxon-name-part taxon-name-part-type="family" reg="Pseudosporidesmiaceae">Pseudosporidesmiaceae</tp:taxon-name-part>
                    </tp:taxon-name>
                  </italic>
                </td><td rowspan="1" colspan="1">
                  <italic>
                    <tp:taxon-name>
                      <tp:taxon-name-part taxon-name-part-type="family" reg="Iodosphaeriaceae">Iodosphaeriaceae</tp:taxon-name-part>
                    </tp:taxon-name>
                  </italic>
                </td></tr><tr><td rowspan="1" colspan="1">
                  <italic>
                    <tp:taxon-name>
                      <tp:taxon-name-part taxon-name-part-type="family" reg="Amphisphaeriaceae">Amphisphaeriaceae</tp:taxon-name-part>
                    </tp:taxon-name>
                  </italic>
                </td><td rowspan="1" colspan="1">0.047</td><td rowspan="1" colspan="1"/><td rowspan="1" colspan="1"/><td rowspan="1" colspan="1"/><td rowspan="1" colspan="1"/><td rowspan="1" colspan="1"/><td rowspan="1" colspan="1"/><td rowspan="1" colspan="1"/><td rowspan="1" colspan="1"/><td rowspan="1" colspan="1"/><td rowspan="1" colspan="1"/><td rowspan="1" colspan="1"/><td rowspan="1" colspan="1"/><td rowspan="1" colspan="1"/><td rowspan="1" colspan="1"/><td rowspan="1" colspan="1"/><td rowspan="1" colspan="1"/><td rowspan="1" colspan="1"/><td rowspan="1" colspan="1"/><td rowspan="1" colspan="1"/></tr><tr><td rowspan="1" colspan="1">
                  <italic>
                    <tp:taxon-name>
                      <tp:taxon-name-part taxon-name-part-type="family" reg="Castanediellaceae">Castanediellaceae</tp:taxon-name-part>
                    </tp:taxon-name>
                  </italic>
                </td><td rowspan="1" colspan="1">0.041</td><td rowspan="1" colspan="1">0.058</td><td rowspan="1" colspan="1"/><td rowspan="1" colspan="1"/><td rowspan="1" colspan="1"/><td rowspan="1" colspan="1"/><td rowspan="1" colspan="1"/><td rowspan="1" colspan="1"/><td rowspan="1" colspan="1"/><td rowspan="1" colspan="1"/><td rowspan="1" colspan="1"/><td rowspan="1" colspan="1"/><td rowspan="1" colspan="1"/><td rowspan="1" colspan="1"/><td rowspan="1" colspan="1"/><td rowspan="1" colspan="1"/><td rowspan="1" colspan="1"/><td rowspan="1" colspan="1"/><td rowspan="1" colspan="1"/><td rowspan="1" colspan="1"/></tr><tr><td rowspan="1" colspan="1">
                  <italic>
                    <tp:taxon-name>
                      <tp:taxon-name-part taxon-name-part-type="family" reg="Phlogicylindriaceae">Phlogicylindriaceae</tp:taxon-name-part>
                    </tp:taxon-name>
                  </italic>
                </td><td rowspan="1" colspan="1">0.055</td><td rowspan="1" colspan="1">0.056</td><td rowspan="1" colspan="1">0.050</td><td rowspan="1" colspan="1"/><td rowspan="1" colspan="1"/><td rowspan="1" colspan="1"/><td rowspan="1" colspan="1"/><td rowspan="1" colspan="1"/><td rowspan="1" colspan="1"/><td rowspan="1" colspan="1"/><td rowspan="1" colspan="1"/><td rowspan="1" colspan="1"/><td rowspan="1" colspan="1"/><td rowspan="1" colspan="1"/><td rowspan="1" colspan="1"/><td rowspan="1" colspan="1"/><td rowspan="1" colspan="1"/><td rowspan="1" colspan="1"/><td rowspan="1" colspan="1"/><td rowspan="1" colspan="1"/></tr><tr><td rowspan="1" colspan="1">
                  <italic>
                    <tp:taxon-name>
                      <tp:taxon-name-part taxon-name-part-type="family" reg="Xyladictyochaetaceae">Xyladictyochaetaceae</tp:taxon-name-part>
                    </tp:taxon-name>
                  </italic>
                </td><td rowspan="1" colspan="1">0.049</td><td rowspan="1" colspan="1">0.055</td><td rowspan="1" colspan="1">0.040</td><td rowspan="1" colspan="1">0.032</td><td rowspan="1" colspan="1"/><td rowspan="1" colspan="1"/><td rowspan="1" colspan="1"/><td rowspan="1" colspan="1"/><td rowspan="1" colspan="1"/><td rowspan="1" colspan="1"/><td rowspan="1" colspan="1"/><td rowspan="1" colspan="1"/><td rowspan="1" colspan="1"/><td rowspan="1" colspan="1"/><td rowspan="1" colspan="1"/><td rowspan="1" colspan="1"/><td rowspan="1" colspan="1"/><td rowspan="1" colspan="1"/><td rowspan="1" colspan="1"/><td rowspan="1" colspan="1"/></tr><tr><td rowspan="1" colspan="1">
                  <italic>
                    <tp:taxon-name>
                      <tp:taxon-name-part taxon-name-part-type="family" reg="Funiliomycetaceae">Funiliomycetaceae</tp:taxon-name-part>
                    </tp:taxon-name>
                  </italic>
                </td><td rowspan="1" colspan="1">0.059</td><td rowspan="1" colspan="1">0.061</td><td rowspan="1" colspan="1">0.044</td><td rowspan="1" colspan="1">0.050</td><td rowspan="1" colspan="1">0.042</td><td rowspan="1" colspan="1"/><td rowspan="1" colspan="1"/><td rowspan="1" colspan="1"/><td rowspan="1" colspan="1"/><td rowspan="1" colspan="1"/><td rowspan="1" colspan="1"/><td rowspan="1" colspan="1"/><td rowspan="1" colspan="1"/><td rowspan="1" colspan="1"/><td rowspan="1" colspan="1"/><td rowspan="1" colspan="1"/><td rowspan="1" colspan="1"/><td rowspan="1" colspan="1"/><td rowspan="1" colspan="1"/><td rowspan="1" colspan="1"/></tr><tr><td rowspan="1" colspan="1">
                  <italic>
                    <tp:taxon-name>
                      <tp:taxon-name-part taxon-name-part-type="family" reg="Cylindriaceae">Cylindriaceae</tp:taxon-name-part>
                    </tp:taxon-name>
                  </italic>
                </td><td rowspan="1" colspan="1">0.057</td><td rowspan="1" colspan="1">0.053</td><td rowspan="1" colspan="1">0.048</td><td rowspan="1" colspan="1">0.051</td><td rowspan="1" colspan="1">0.044</td><td rowspan="1" colspan="1">0.053</td><td rowspan="1" colspan="1"/><td rowspan="1" colspan="1"/><td rowspan="1" colspan="1"/><td rowspan="1" colspan="1"/><td rowspan="1" colspan="1"/><td rowspan="1" colspan="1"/><td rowspan="1" colspan="1"/><td rowspan="1" colspan="1"/><td rowspan="1" colspan="1"/><td rowspan="1" colspan="1"/><td rowspan="1" colspan="1"/><td rowspan="1" colspan="1"/><td rowspan="1" colspan="1"/><td rowspan="1" colspan="1"/></tr><tr><td rowspan="1" colspan="1">
                  <italic>
                    <tp:taxon-name>
                      <tp:taxon-name-part taxon-name-part-type="family" reg="Nothodactylariaceae">Nothodactylariaceae</tp:taxon-name-part>
                    </tp:taxon-name>
                  </italic>
                </td><td rowspan="1" colspan="1">0.064</td><td rowspan="1" colspan="1">0.067</td><td rowspan="1" colspan="1">0.055</td><td rowspan="1" colspan="1">0.052</td><td rowspan="1" colspan="1">0.040</td><td rowspan="1" colspan="1">0.040</td><td rowspan="1" colspan="1">0.047</td><td rowspan="1" colspan="1"/><td rowspan="1" colspan="1"/><td rowspan="1" colspan="1"/><td rowspan="1" colspan="1"/><td rowspan="1" colspan="1"/><td rowspan="1" colspan="1"/><td rowspan="1" colspan="1"/><td rowspan="1" colspan="1"/><td rowspan="1" colspan="1"/><td rowspan="1" colspan="1"/><td rowspan="1" colspan="1"/><td rowspan="1" colspan="1"/><td rowspan="1" colspan="1"/></tr><tr><td rowspan="1" colspan="1">
                  <italic>
                    <tp:taxon-name>
                      <tp:taxon-name-part taxon-name-part-type="family" reg="Pseudotruncatellaceae">Pseudotruncatellaceae</tp:taxon-name-part>
                    </tp:taxon-name>
                  </italic>
                </td><td rowspan="1" colspan="1">0.060</td><td rowspan="1" colspan="1">0.062</td><td rowspan="1" colspan="1">0.051</td><td rowspan="1" colspan="1">0.053</td><td rowspan="1" colspan="1">0.039</td><td rowspan="1" colspan="1">0.036</td><td rowspan="1" colspan="1">0.053</td><td rowspan="1" colspan="1">0.038</td><td rowspan="1" colspan="1"/><td rowspan="1" colspan="1"/><td rowspan="1" colspan="1"/><td rowspan="1" colspan="1"/><td rowspan="1" colspan="1"/><td rowspan="1" colspan="1"/><td rowspan="1" colspan="1"/><td rowspan="1" colspan="1"/><td rowspan="1" colspan="1"/><td rowspan="1" colspan="1"/><td rowspan="1" colspan="1"/><td rowspan="1" colspan="1"/></tr><tr><td rowspan="1" colspan="1">
                  <italic>
                    <tp:taxon-name>
                      <tp:taxon-name-part taxon-name-part-type="family" reg="Oxydothidaceae">Oxydothidaceae</tp:taxon-name-part>
                    </tp:taxon-name>
                  </italic>
                </td><td rowspan="1" colspan="1">0.056</td><td rowspan="1" colspan="1">0.051</td><td rowspan="1" colspan="1">0.051</td><td rowspan="1" colspan="1">0.051</td><td rowspan="1" colspan="1">0.044</td><td rowspan="1" colspan="1">0.038</td><td rowspan="1" colspan="1">0.053</td><td rowspan="1" colspan="1">0.047</td><td rowspan="1" colspan="1">0.037</td><td rowspan="1" colspan="1"/><td rowspan="1" colspan="1"/><td rowspan="1" colspan="1"/><td rowspan="1" colspan="1"/><td rowspan="1" colspan="1"/><td rowspan="1" colspan="1"/><td rowspan="1" colspan="1"/><td rowspan="1" colspan="1"/><td rowspan="1" colspan="1"/><td rowspan="1" colspan="1"/><td rowspan="1" colspan="1"/></tr><tr><td rowspan="1" colspan="1">
                  <italic>
                    <tp:taxon-name>
                      <tp:taxon-name-part taxon-name-part-type="family" reg="Anungitiomycetaceae">Anungitiomycetaceae</tp:taxon-name-part>
                    </tp:taxon-name>
                  </italic>
                </td><td rowspan="1" colspan="1">0.072</td><td rowspan="1" colspan="1">0.069</td><td rowspan="1" colspan="1">0.070</td><td rowspan="1" colspan="1">0.076</td><td rowspan="1" colspan="1">0.064</td><td rowspan="1" colspan="1">0.057</td><td rowspan="1" colspan="1">0.059</td><td rowspan="1" colspan="1">0.065</td><td rowspan="1" colspan="1">0.053</td><td rowspan="1" colspan="1">0.052</td><td rowspan="1" colspan="1"/><td rowspan="1" colspan="1"/><td rowspan="1" colspan="1"/><td rowspan="1" colspan="1"/><td rowspan="1" colspan="1"/><td rowspan="1" colspan="1"/><td rowspan="1" colspan="1"/><td rowspan="1" colspan="1"/><td rowspan="1" colspan="1"/><td rowspan="1" colspan="1"/></tr><tr><td rowspan="1" colspan="1">
                  <italic>
                    <tp:taxon-name>
                      <tp:taxon-name-part taxon-name-part-type="family" reg="Hyponectriaceae">Hyponectriaceae</tp:taxon-name-part>
                    </tp:taxon-name>
                  </italic>
                </td><td rowspan="1" colspan="1">0.077</td><td rowspan="1" colspan="1">0.080</td><td rowspan="1" colspan="1">0.076</td><td rowspan="1" colspan="1">0.076</td><td rowspan="1" colspan="1">0.065</td><td rowspan="1" colspan="1">0.058</td><td rowspan="1" colspan="1">0.059</td><td rowspan="1" colspan="1">0.054</td><td rowspan="1" colspan="1">0.045</td><td rowspan="1" colspan="1">0.058</td><td rowspan="1" colspan="1">0.059</td><td rowspan="1" colspan="1"/><td rowspan="1" colspan="1"/><td rowspan="1" colspan="1"/><td rowspan="1" colspan="1"/><td rowspan="1" colspan="1"/><td rowspan="1" colspan="1"/><td rowspan="1" colspan="1"/><td rowspan="1" colspan="1"/><td rowspan="1" colspan="1"/></tr><tr><td rowspan="1" colspan="1">
                  <italic>
                    <tp:taxon-name>
                      <tp:taxon-name-part taxon-name-part-type="superfamily" reg="Sporocadaceae">Sporocadaceae</tp:taxon-name-part>
                    </tp:taxon-name>
                  </italic>
                </td><td rowspan="1" colspan="1">0.061</td><td rowspan="1" colspan="1">0.062</td><td rowspan="1" colspan="1">0.062</td><td rowspan="1" colspan="1">0.053</td><td rowspan="1" colspan="1">0.058</td><td rowspan="1" colspan="1">0.066</td><td rowspan="1" colspan="1">0.058</td><td rowspan="1" colspan="1">0.056</td><td rowspan="1" colspan="1">0.070</td><td rowspan="1" colspan="1">0.060</td><td rowspan="1" colspan="1">0.080</td><td rowspan="1" colspan="1">0.083</td><td rowspan="1" colspan="1"/><td rowspan="1" colspan="1"/><td rowspan="1" colspan="1"/><td rowspan="1" colspan="1"/><td rowspan="1" colspan="1"/><td rowspan="1" colspan="1"/><td rowspan="1" colspan="1"/><td rowspan="1" colspan="1"/></tr><tr><td rowspan="1" colspan="1">
                  <italic>
                    <tp:taxon-name>
                      <tp:taxon-name-part taxon-name-part-type="family" reg="Clypeophysalosporaceae">Clypeophysalosporaceae</tp:taxon-name-part>
                    </tp:taxon-name>
                  </italic>
                </td><td rowspan="1" colspan="1">0.062</td><td rowspan="1" colspan="1">0.054</td><td rowspan="1" colspan="1">0.063</td><td rowspan="1" colspan="1">0.070</td><td rowspan="1" colspan="1">0.063</td><td rowspan="1" colspan="1">0.069</td><td rowspan="1" colspan="1">0.050</td><td rowspan="1" colspan="1">0.062</td><td rowspan="1" colspan="1">0.064</td><td rowspan="1" colspan="1">0.058</td><td rowspan="1" colspan="1">0.072</td><td rowspan="1" colspan="1">0.071</td><td rowspan="1" colspan="1">0.065</td><td rowspan="1" colspan="1"/><td rowspan="1" colspan="1"/><td rowspan="1" colspan="1"/><td rowspan="1" colspan="1"/><td rowspan="1" colspan="1"/><td rowspan="1" colspan="1"/><td rowspan="1" colspan="1"/></tr><tr><td rowspan="1" colspan="1">
                  <italic>
                    <tp:taxon-name>
                      <tp:taxon-name-part taxon-name-part-type="family" reg="Melogrammataceae">Melogrammataceae</tp:taxon-name-part>
                    </tp:taxon-name>
                  </italic>
                </td><td rowspan="1" colspan="1">0.060</td><td rowspan="1" colspan="1">0.056</td><td rowspan="1" colspan="1">0.059</td><td rowspan="1" colspan="1">0.047</td><td rowspan="1" colspan="1">0.037</td><td rowspan="1" colspan="1">0.044</td><td rowspan="1" colspan="1">0.046</td><td rowspan="1" colspan="1">0.044</td><td rowspan="1" colspan="1">0.045</td><td rowspan="1" colspan="1">0.036</td><td rowspan="1" colspan="1">0.054</td><td rowspan="1" colspan="1">0.058</td><td rowspan="1" colspan="1">0.055</td><td rowspan="1" colspan="1">0.053</td><td rowspan="1" colspan="1"/><td rowspan="1" colspan="1"/><td rowspan="1" colspan="1"/><td rowspan="1" colspan="1"/><td rowspan="1" colspan="1"/><td rowspan="1" colspan="1"/></tr><tr><td rowspan="1" colspan="1">
                  <italic>
                    <tp:taxon-name>
                      <tp:taxon-name-part taxon-name-part-type="family" reg="Apiosporaceae">Apiosporaceae</tp:taxon-name-part>
                    </tp:taxon-name>
                  </italic>
                </td><td rowspan="1" colspan="1">0.065</td><td rowspan="1" colspan="1">0.064</td><td rowspan="1" colspan="1">0.063</td><td rowspan="1" colspan="1">0.062</td><td rowspan="1" colspan="1">0.062</td><td rowspan="1" colspan="1">0.056</td><td rowspan="1" colspan="1">0.056</td><td rowspan="1" colspan="1">0.057</td><td rowspan="1" colspan="1">0.052</td><td rowspan="1" colspan="1">0.049</td><td rowspan="1" colspan="1">0.060</td><td rowspan="1" colspan="1">0.069</td><td rowspan="1" colspan="1">0.070</td><td rowspan="1" colspan="1">0.065</td><td rowspan="1" colspan="1">0.047</td><td rowspan="1" colspan="1"/><td rowspan="1" colspan="1"/><td rowspan="1" colspan="1"/><td rowspan="1" colspan="1"/><td rowspan="1" colspan="1"/></tr><tr><td rowspan="1" colspan="1">
                  <italic>
                    <tp:taxon-name>
                      <tp:taxon-name-part taxon-name-part-type="family" reg="Pseudomassariaceae">Pseudomassariaceae</tp:taxon-name-part>
                    </tp:taxon-name>
                  </italic>
                </td><td rowspan="1" colspan="1">0.067</td><td rowspan="1" colspan="1">0.068</td><td rowspan="1" colspan="1">0.064</td><td rowspan="1" colspan="1">0.071</td><td rowspan="1" colspan="1">0.063</td><td rowspan="1" colspan="1">0.065</td><td rowspan="1" colspan="1">0.063</td><td rowspan="1" colspan="1">0.065</td><td rowspan="1" colspan="1">0.065</td><td rowspan="1" colspan="1">0.062</td><td rowspan="1" colspan="1">0.080</td><td rowspan="1" colspan="1">0.076</td><td rowspan="1" colspan="1">0.073</td><td rowspan="1" colspan="1">0.068</td><td rowspan="1" colspan="1">0.065</td><td rowspan="1" colspan="1">0.073</td><td rowspan="1" colspan="1"/><td rowspan="1" colspan="1"/><td rowspan="1" colspan="1"/><td rowspan="1" colspan="1"/></tr><tr><td rowspan="1" colspan="1">
                  <italic>
                    <tp:taxon-name>
                      <tp:taxon-name-part taxon-name-part-type="family" reg="Appendicosporaceae">Appendicosporaceae</tp:taxon-name-part>
                    </tp:taxon-name>
                  </italic>
                </td><td rowspan="1" colspan="1">0.076</td><td rowspan="1" colspan="1">0.077</td><td rowspan="1" colspan="1">0.083</td><td rowspan="1" colspan="1">0.083</td><td rowspan="1" colspan="1">0.078</td><td rowspan="1" colspan="1">0.065</td><td rowspan="1" colspan="1">0.070</td><td rowspan="1" colspan="1">0.069</td><td rowspan="1" colspan="1">0.063</td><td rowspan="1" colspan="1">0.057</td><td rowspan="1" colspan="1">0.056</td><td rowspan="1" colspan="1">0.057</td><td rowspan="1" colspan="1">0.081</td><td rowspan="1" colspan="1">0.077</td><td rowspan="1" colspan="1">0.060</td><td rowspan="1" colspan="1">0.066</td><td rowspan="1" colspan="1">0.082</td><td rowspan="1" colspan="1"/><td rowspan="1" colspan="1"/><td rowspan="1" colspan="1"/></tr><tr><td rowspan="1" colspan="1">
                  <italic>
                    <tp:taxon-name>
                      <tp:taxon-name-part taxon-name-part-type="family" reg="Pseudosporidesmiaceae">Pseudosporidesmiaceae</tp:taxon-name-part>
                    </tp:taxon-name>
                  </italic>
                </td><td rowspan="1" colspan="1">0.088</td><td rowspan="1" colspan="1">0.093</td><td rowspan="1" colspan="1">0.098</td><td rowspan="1" colspan="1">0.097</td><td rowspan="1" colspan="1">0.086</td><td rowspan="1" colspan="1">0.078</td><td rowspan="1" colspan="1">0.092</td><td rowspan="1" colspan="1">0.086</td><td rowspan="1" colspan="1">0.077</td><td rowspan="1" colspan="1">0.066</td><td rowspan="1" colspan="1">0.066</td><td rowspan="1" colspan="1">0.080</td><td rowspan="1" colspan="1">0.100</td><td rowspan="1" colspan="1">0.092</td><td rowspan="1" colspan="1">0.073</td><td rowspan="1" colspan="1">0.079</td><td rowspan="1" colspan="1">0.102</td><td rowspan="1" colspan="1">0.053</td><td rowspan="1" colspan="1"/><td rowspan="1" colspan="1"/></tr><tr><td rowspan="1" colspan="1">
                  <italic>
                    <tp:taxon-name>
                      <tp:taxon-name-part taxon-name-part-type="family" reg="Iodosphaeriaceae">Iodosphaeriaceae</tp:taxon-name-part>
                    </tp:taxon-name>
                  </italic>
                </td><td rowspan="1" colspan="1">0.087</td><td rowspan="1" colspan="1">0.091</td><td rowspan="1" colspan="1">0.098</td><td rowspan="1" colspan="1">0.102</td><td rowspan="1" colspan="1">0.096</td><td rowspan="1" colspan="1">0.084</td><td rowspan="1" colspan="1">0.104</td><td rowspan="1" colspan="1">0.100</td><td rowspan="1" colspan="1">0.087</td><td rowspan="1" colspan="1">0.073</td><td rowspan="1" colspan="1">0.074</td><td rowspan="1" colspan="1">0.089</td><td rowspan="1" colspan="1">0.110</td><td rowspan="1" colspan="1">0.098</td><td rowspan="1" colspan="1">0.084</td><td rowspan="1" colspan="1">0.089</td><td rowspan="1" colspan="1">0.106</td><td rowspan="1" colspan="1">0.067</td><td rowspan="1" colspan="1">0.051</td><td rowspan="1" colspan="1"/></tr><tr><td rowspan="1" colspan="1">
                  <italic>
                    <tp:taxon-name>
                      <tp:taxon-name-part taxon-name-part-type="family" reg="Vialaeaceae">Vialaeaceae</tp:taxon-name-part>
                    </tp:taxon-name>
                  </italic>
                </td><td rowspan="1" colspan="1">0.076</td><td rowspan="1" colspan="1">0.075</td><td rowspan="1" colspan="1">0.066</td><td rowspan="1" colspan="1">0.073</td><td rowspan="1" colspan="1">0.067</td><td rowspan="1" colspan="1">0.057</td><td rowspan="1" colspan="1">0.083</td><td rowspan="1" colspan="1">0.072</td><td rowspan="1" colspan="1">0.061</td><td rowspan="1" colspan="1">0.058</td><td rowspan="1" colspan="1">0.074</td><td rowspan="1" colspan="1">0.077</td><td rowspan="1" colspan="1">0.084</td><td rowspan="1" colspan="1">0.086</td><td rowspan="1" colspan="1">0.062</td><td rowspan="1" colspan="1">0.070</td><td rowspan="1" colspan="1">0.085</td><td rowspan="1" colspan="1">0.069</td><td rowspan="1" colspan="1">0.081</td><td rowspan="1" colspan="1">0.089</td></tr><tr><td rowspan="1" colspan="21">RPB2 rDNA</td></tr><tr><td rowspan="1" colspan="1"/><td rowspan="1" colspan="1">
                  <italic>
                    <tp:taxon-name>
                      <tp:taxon-name-part taxon-name-part-type="family" reg="Beltraniaceae">Beltraniaceae</tp:taxon-name-part>
                    </tp:taxon-name>
                  </italic>
                </td><td rowspan="1" colspan="1">
                  <italic>
                    <tp:taxon-name>
                      <tp:taxon-name-part taxon-name-part-type="family" reg="Melogrammataceae">Melogrammataceae</tp:taxon-name-part>
                    </tp:taxon-name>
                  </italic>
                </td><td rowspan="1" colspan="1">
                  <italic>
                    <tp:taxon-name>
                      <tp:taxon-name-part taxon-name-part-type="family" reg="Cylindriaceae">Cylindriaceae</tp:taxon-name-part>
                    </tp:taxon-name>
                  </italic>
                </td><td rowspan="1" colspan="1">
                  <italic>
                    <tp:taxon-name>
                      <tp:taxon-name-part taxon-name-part-type="family" reg="Sporocadaceae">Sporocadaceae</tp:taxon-name-part>
                    </tp:taxon-name>
                  </italic>
                </td><td rowspan="1" colspan="1">
                  <italic>
                    <tp:taxon-name>
                      <tp:taxon-name-part taxon-name-part-type="family" reg="Nothodactylariaceae">Nothodactylariaceae</tp:taxon-name-part>
                    </tp:taxon-name>
                  </italic>
                </td><td rowspan="1" colspan="1">
                  <italic>
                    <tp:taxon-name>
                      <tp:taxon-name-part taxon-name-part-type="family" reg="Funiliomycetaceae">Funiliomycetaceae</tp:taxon-name-part>
                    </tp:taxon-name>
                  </italic>
                </td><td rowspan="1" colspan="1">
                  <italic>
                    <tp:taxon-name>
                      <tp:taxon-name-part taxon-name-part-type="family" reg="Amphisphaeriaceae">Amphisphaeriaceae</tp:taxon-name-part>
                    </tp:taxon-name>
                  </italic>
                </td><td rowspan="1" colspan="1">
                  <italic>
                    <tp:taxon-name>
                      <tp:taxon-name-part taxon-name-part-type="family" reg="Phlogicylindriaceae">Phlogicylindriaceae</tp:taxon-name-part>
                    </tp:taxon-name>
                  </italic>
                </td><td rowspan="1" colspan="1">
                  <italic>
                    <tp:taxon-name>
                      <tp:taxon-name-part taxon-name-part-type="family" reg="Apiosporaceae">Apiosporaceae</tp:taxon-name-part>
                    </tp:taxon-name>
                  </italic>
                </td><td rowspan="1" colspan="1">
                  <italic>
                    <tp:taxon-name>
                      <tp:taxon-name-part taxon-name-part-type="family" reg="Iodosphaeriaceae">Iodosphaeriaceae</tp:taxon-name-part>
                    </tp:taxon-name>
                  </italic>
                </td><td rowspan="1" colspan="1">
                  <italic>
                    <tp:taxon-name>
                      <tp:taxon-name-part taxon-name-part-type="family" reg="Appendicosporaceae">Appendicosporaceae</tp:taxon-name-part>
                    </tp:taxon-name>
                  </italic>
                </td><td rowspan="1" colspan="1">
                  <italic>
                    <tp:taxon-name>
                      <tp:taxon-name-part taxon-name-part-type="family" reg="Oxydothidaceae">Oxydothidaceae</tp:taxon-name-part>
                    </tp:taxon-name>
                  </italic>
                </td><td rowspan="1" colspan="1"/><td rowspan="1" colspan="1"/><td rowspan="1" colspan="1"/><td rowspan="1" colspan="1"/><td rowspan="1" colspan="1"/><td rowspan="1" colspan="1"/><td rowspan="1" colspan="1"/><td rowspan="1" colspan="1"/></tr><tr><td rowspan="1" colspan="1">
                  <italic>
                    <tp:taxon-name>
                      <tp:taxon-name-part taxon-name-part-type="family" reg="Melogrammataceae">Melogrammataceae</tp:taxon-name-part>
                    </tp:taxon-name>
                  </italic>
                </td><td rowspan="1" colspan="1">0.208</td><td rowspan="1" colspan="1"/><td rowspan="1" colspan="1"/><td rowspan="1" colspan="1"/><td rowspan="1" colspan="1"/><td rowspan="1" colspan="1"/><td rowspan="1" colspan="1"/><td rowspan="1" colspan="1"/><td rowspan="1" colspan="1"/><td rowspan="1" colspan="1"/><td rowspan="1" colspan="1"/><td rowspan="1" colspan="1"/><td rowspan="1" colspan="1"/><td rowspan="1" colspan="1"/><td rowspan="1" colspan="1"/><td rowspan="1" colspan="1"/><td rowspan="1" colspan="1"/><td rowspan="1" colspan="1"/><td rowspan="1" colspan="1"/><td rowspan="1" colspan="1"/></tr><tr><td rowspan="1" colspan="1">
                  <italic>
                    <tp:taxon-name>
                      <tp:taxon-name-part taxon-name-part-type="family" reg="Cylindriaceae">Cylindriaceae</tp:taxon-name-part>
                    </tp:taxon-name>
                  </italic>
                </td><td rowspan="1" colspan="1">0.251</td><td rowspan="1" colspan="1">0.215</td><td rowspan="1" colspan="1"/><td rowspan="1" colspan="1"/><td rowspan="1" colspan="1"/><td rowspan="1" colspan="1"/><td rowspan="1" colspan="1"/><td rowspan="1" colspan="1"/><td rowspan="1" colspan="1"/><td rowspan="1" colspan="1"/><td rowspan="1" colspan="1"/><td rowspan="1" colspan="1"/><td rowspan="1" colspan="1"/><td rowspan="1" colspan="1"/><td rowspan="1" colspan="1"/><td rowspan="1" colspan="1"/><td rowspan="1" colspan="1"/><td rowspan="1" colspan="1"/><td rowspan="1" colspan="1"/><td rowspan="1" colspan="1"/></tr><tr><td rowspan="1" colspan="1">
                  <italic>
                    <tp:taxon-name>
                      <tp:taxon-name-part taxon-name-part-type="family" reg="Sporocadaceae">Sporocadaceae</tp:taxon-name-part>
                    </tp:taxon-name>
                  </italic>
                </td><td rowspan="1" colspan="1">0.234</td><td rowspan="1" colspan="1">0.241</td><td rowspan="1" colspan="1">0.286</td><td rowspan="1" colspan="1"/><td rowspan="1" colspan="1"/><td rowspan="1" colspan="1"/><td rowspan="1" colspan="1"/><td rowspan="1" colspan="1"/><td rowspan="1" colspan="1"/><td rowspan="1" colspan="1"/><td rowspan="1" colspan="1"/><td rowspan="1" colspan="1"/><td rowspan="1" colspan="1"/><td rowspan="1" colspan="1"/><td rowspan="1" colspan="1"/><td rowspan="1" colspan="1"/><td rowspan="1" colspan="1"/><td rowspan="1" colspan="1"/><td rowspan="1" colspan="1"/><td rowspan="1" colspan="1"/></tr><tr><td rowspan="1" colspan="1">
                  <italic>
                    <tp:taxon-name>
                      <tp:taxon-name-part taxon-name-part-type="family" reg="Nothodactylariaceae">Nothodactylariaceae</tp:taxon-name-part>
                    </tp:taxon-name>
                  </italic>
                </td><td rowspan="1" colspan="1">0.273</td><td rowspan="1" colspan="1">0.256</td><td rowspan="1" colspan="1">0.293</td><td rowspan="1" colspan="1">0.285</td><td rowspan="1" colspan="1"/><td rowspan="1" colspan="1"/><td rowspan="1" colspan="1"/><td rowspan="1" colspan="1"/><td rowspan="1" colspan="1"/><td rowspan="1" colspan="1"/><td rowspan="1" colspan="1"/><td rowspan="1" colspan="1"/><td rowspan="1" colspan="1"/><td rowspan="1" colspan="1"/><td rowspan="1" colspan="1"/><td rowspan="1" colspan="1"/><td rowspan="1" colspan="1"/><td rowspan="1" colspan="1"/><td rowspan="1" colspan="1"/><td rowspan="1" colspan="1"/></tr><tr><td rowspan="1" colspan="1">
                  <italic>
                    <tp:taxon-name>
                      <tp:taxon-name-part taxon-name-part-type="family" reg="Funiliomycetaceae">Funiliomycetaceae</tp:taxon-name-part>
                    </tp:taxon-name>
                  </italic>
                </td><td rowspan="1" colspan="1">0.252</td><td rowspan="1" colspan="1">0.259</td><td rowspan="1" colspan="1">0.270</td><td rowspan="1" colspan="1">0.309</td><td rowspan="1" colspan="1">0.262</td><td rowspan="1" colspan="1"/><td rowspan="1" colspan="1"/><td rowspan="1" colspan="1"/><td rowspan="1" colspan="1"/><td rowspan="1" colspan="1"/><td rowspan="1" colspan="1"/><td rowspan="1" colspan="1"/><td rowspan="1" colspan="1"/><td rowspan="1" colspan="1"/><td rowspan="1" colspan="1"/><td rowspan="1" colspan="1"/><td rowspan="1" colspan="1"/><td rowspan="1" colspan="1"/><td rowspan="1" colspan="1"/><td rowspan="1" colspan="1"/></tr><tr><td rowspan="1" colspan="1">
                  <italic>
                    <tp:taxon-name>
                      <tp:taxon-name-part taxon-name-part-type="family" reg="Amphisphaeriaceae">Amphisphaeriaceae</tp:taxon-name-part>
                    </tp:taxon-name>
                  </italic>
                </td><td rowspan="1" colspan="1">0.259</td><td rowspan="1" colspan="1">0.247</td><td rowspan="1" colspan="1">0.285</td><td rowspan="1" colspan="1">0.256</td><td rowspan="1" colspan="1">0.303</td><td rowspan="1" colspan="1">0.304</td><td rowspan="1" colspan="1"/><td rowspan="1" colspan="1"/><td rowspan="1" colspan="1"/><td rowspan="1" colspan="1"/><td rowspan="1" colspan="1"/><td rowspan="1" colspan="1"/><td rowspan="1" colspan="1"/><td rowspan="1" colspan="1"/><td rowspan="1" colspan="1"/><td rowspan="1" colspan="1"/><td rowspan="1" colspan="1"/><td rowspan="1" colspan="1"/><td rowspan="1" colspan="1"/><td rowspan="1" colspan="1"/></tr><tr><td rowspan="1" colspan="1">
                  <italic>
                    <tp:taxon-name>
                      <tp:taxon-name-part taxon-name-part-type="family" reg="Phlogicylindriaceae">Phlogicylindriaceae</tp:taxon-name-part>
                    </tp:taxon-name>
                  </italic>
                </td><td rowspan="1" colspan="1">0.262</td><td rowspan="1" colspan="1">0.229</td><td rowspan="1" colspan="1">0.271</td><td rowspan="1" colspan="1">0.296</td><td rowspan="1" colspan="1">0.296</td><td rowspan="1" colspan="1">0.309</td><td rowspan="1" colspan="1">0.313</td><td rowspan="1" colspan="1"/><td rowspan="1" colspan="1"/><td rowspan="1" colspan="1"/><td rowspan="1" colspan="1"/><td rowspan="1" colspan="1"/><td rowspan="1" colspan="1"/><td rowspan="1" colspan="1"/><td rowspan="1" colspan="1"/><td rowspan="1" colspan="1"/><td rowspan="1" colspan="1"/><td rowspan="1" colspan="1"/><td rowspan="1" colspan="1"/><td rowspan="1" colspan="1"/></tr><tr><td rowspan="1" colspan="1">
                  <italic>
                    <tp:taxon-name>
                      <tp:taxon-name-part taxon-name-part-type="family" reg="Apiosporaceae">Apiosporaceae</tp:taxon-name-part>
                    </tp:taxon-name>
                  </italic>
                </td><td rowspan="1" colspan="1">0.280</td><td rowspan="1" colspan="1">0.286</td><td rowspan="1" colspan="1">0.280</td><td rowspan="1" colspan="1">0.299</td><td rowspan="1" colspan="1">0.298</td><td rowspan="1" colspan="1">0.298</td><td rowspan="1" colspan="1">0.296</td><td rowspan="1" colspan="1">0.301</td><td rowspan="1" colspan="1"/><td rowspan="1" colspan="1"/><td rowspan="1" colspan="1"/><td rowspan="1" colspan="1"/><td rowspan="1" colspan="1"/><td rowspan="1" colspan="1"/><td rowspan="1" colspan="1"/><td rowspan="1" colspan="1"/><td rowspan="1" colspan="1"/><td rowspan="1" colspan="1"/><td rowspan="1" colspan="1"/><td rowspan="1" colspan="1"/></tr><tr><td rowspan="1" colspan="1">
                  <italic>
                    <tp:taxon-name>
                      <tp:taxon-name-part taxon-name-part-type="family" reg="Iodosphaeriaceae">Iodosphaeriaceae</tp:taxon-name-part>
                    </tp:taxon-name>
                  </italic>
                </td><td rowspan="1" colspan="1">0.238</td><td rowspan="1" colspan="1">0.262</td><td rowspan="1" colspan="1">0.319</td><td rowspan="1" colspan="1">0.308</td><td rowspan="1" colspan="1">0.307</td><td rowspan="1" colspan="1">0.311</td><td rowspan="1" colspan="1">0.311</td><td rowspan="1" colspan="1">0.293</td><td rowspan="1" colspan="1">0.340</td><td rowspan="1" colspan="1"/><td rowspan="1" colspan="1"/><td rowspan="1" colspan="1"/><td rowspan="1" colspan="1"/><td rowspan="1" colspan="1"/><td rowspan="1" colspan="1"/><td rowspan="1" colspan="1"/><td rowspan="1" colspan="1"/><td rowspan="1" colspan="1"/><td rowspan="1" colspan="1"/><td rowspan="1" colspan="1"/></tr><tr><td rowspan="1" colspan="1">
                  <italic>
                    <tp:taxon-name>
                      <tp:taxon-name-part taxon-name-part-type="family" reg="Appendicosporaceae">Appendicosporaceae</tp:taxon-name-part>
                    </tp:taxon-name>
                  </italic>
                </td><td rowspan="1" colspan="1">0.276</td><td rowspan="1" colspan="1">0.282</td><td rowspan="1" colspan="1">0.344</td><td rowspan="1" colspan="1">0.312</td><td rowspan="1" colspan="1">0.315</td><td rowspan="1" colspan="1">0.316</td><td rowspan="1" colspan="1">0.349</td><td rowspan="1" colspan="1">0.323</td><td rowspan="1" colspan="1">0.353</td><td rowspan="1" colspan="1">0.285</td><td rowspan="1" colspan="1"/><td rowspan="1" colspan="1"/><td rowspan="1" colspan="1"/><td rowspan="1" colspan="1"/><td rowspan="1" colspan="1"/><td rowspan="1" colspan="1"/><td rowspan="1" colspan="1"/><td rowspan="1" colspan="1"/><td rowspan="1" colspan="1"/><td rowspan="1" colspan="1"/></tr><tr><td rowspan="1" colspan="1">
                  <italic>
                    <tp:taxon-name>
                      <tp:taxon-name-part taxon-name-part-type="family" reg="Oxydothidaceae">Oxydothidaceae</tp:taxon-name-part>
                    </tp:taxon-name>
                  </italic>
                </td><td rowspan="1" colspan="1">0.326</td><td rowspan="1" colspan="1">0.305</td><td rowspan="1" colspan="1">0.315</td><td rowspan="1" colspan="1">0.315</td><td rowspan="1" colspan="1">0.338</td><td rowspan="1" colspan="1">0.324</td><td rowspan="1" colspan="1">0.367</td><td rowspan="1" colspan="1">0.298</td><td rowspan="1" colspan="1">0.342</td><td rowspan="1" colspan="1">0.349</td><td rowspan="1" colspan="1">0.375</td><td rowspan="1" colspan="1"/><td rowspan="1" colspan="1"/><td rowspan="1" colspan="1"/><td rowspan="1" colspan="1"/><td rowspan="1" colspan="1"/><td rowspan="1" colspan="1"/><td rowspan="1" colspan="1"/><td rowspan="1" colspan="1"/><td rowspan="1" colspan="1"/></tr><tr><td rowspan="1" colspan="1">
                  <italic>
                    <tp:taxon-name>
                      <tp:taxon-name-part taxon-name-part-type="family" reg="Anungitiomycetaceae">Anungitiomycetaceae</tp:taxon-name-part>
                    </tp:taxon-name>
                  </italic>
                </td><td rowspan="1" colspan="1">0.376</td><td rowspan="1" colspan="1">0.392</td><td rowspan="1" colspan="1">0.420</td><td rowspan="1" colspan="1">0.418</td><td rowspan="1" colspan="1">0.392</td><td rowspan="1" colspan="1">0.426</td><td rowspan="1" colspan="1">0.433</td><td rowspan="1" colspan="1">0.399</td><td rowspan="1" colspan="1">0.440</td><td rowspan="1" colspan="1">0.366</td><td rowspan="1" colspan="1">0.397</td><td rowspan="1" colspan="1">0.446</td><td rowspan="1" colspan="1"/><td rowspan="1" colspan="1"/><td rowspan="1" colspan="1"/><td rowspan="1" colspan="1"/><td rowspan="1" colspan="1"/><td rowspan="1" colspan="1"/><td rowspan="1" colspan="1"/><td rowspan="1" colspan="1"/></tr></tbody></table><table-wrap-foot><fn><p>Notes: The number of base substitutions per site between family is shown.</p></fn></table-wrap-foot></table-wrap></tp:treatment-sec><ref-list><ref id="B1"><mixed-citation xmlns:xlink="http://www.w3.org/1999/xlink" xlink:type="simple">Aptroot A (2004) Two new ascomycetes with long gelatinous appendages collected from monocots in the tropics. Studies in Mycology 50: 1–27.</mixed-citation></ref><ref id="B28"><mixed-citation xmlns:xlink="http://www.w3.org/1999/xlink" xlink:type="simple">Crous PW, Wingfield MJ, Lombard L et al. (2019b) Fungal Planet description sheets: 951–1041. Persoonia 43: 223–425. <ext-link xlink:href="10.3767/persoonia.2019.43.06" ext-link-type="doi" xlink:type="simple">https://doi.org/10.3767/persoonia.2019.43.06</ext-link></mixed-citation></ref></ref-list></tp:taxon-treatment>
