# Supplementary material for: Funiliomycetaceae fam. nov. (Amphisphaeriales, Ascomycota) accommodating Funiliomyces, including F. jiangxiensis sp. nov. from Tetradium ruticarpum and ten new combinations
Source: IMA Fungus. 2026 Feb 6;17:e179140. doi: 10.3897/imafungus.17.179140 (PMC12905588; doi:10.3897/imafungus.17.179140)
Supplement: XML Treatment for Funiliomyces [file imafungus.17.179140-treatment2.xml]

<!DOCTYPE tp:taxon-treatment
  PUBLIC "-//TaxonX//DTD Taxonomic Treatment Publishing DTD v0 20100105//EN" "tax-treatment-NSO.dtd">
<tp:taxon-treatment xmlns:tp="http://www.plazi.org/taxpub"><tp:treatment-meta><kwd-group><label>Taxon classification</label><kwd>
                <named-content content-type="kingdom">
                  <named-content content-type="taxon-name">
                    <named-content content-type="kingdom">Animalia</named-content>
                  </named-content>
                </named-content>
              </kwd><kwd>
                <named-content content-type="order">Amphisphaeriales</named-content>
              </kwd><kwd>
                <named-content content-type="family">Funiliomycetaceae</named-content>
              </kwd></kwd-group><mixed-citation publication-type="journal"><person-group><name><surname>Mi</surname><given-names>Li-Xue</given-names></name><name><surname>Hu</surname><given-names>Dian-Ming</given-names></name><name><surname>Hyde</surname><given-names>Kevin D.</given-names></name><name><surname>Eungwanichayapant</surname><given-names>Prapassorn D.</given-names></name><name><surname>Mapook</surname><given-names>Ausana</given-names></name><name><surname>Tennakoon</surname><given-names>Danushka S.</given-names></name><name><surname>Zhang</surname><given-names>Jing-Yi</given-names></name><name><surname>Song</surname><given-names>Hai-Yan</given-names></name></person-group><article-title><italic><tp:taxon-name><tp:taxon-name-part taxon-name-part-type="family" reg="Funiliomycetaceae">Funiliomycetaceae</tp:taxon-name-part></tp:taxon-name></italic> fam. nov. (<italic><tp:taxon-name><tp:taxon-name-part taxon-name-part-type="order" reg="Amphisphaeriales">Amphisphaeriales</tp:taxon-name-part></tp:taxon-name></italic>, <italic><tp:taxon-name><tp:taxon-name-part taxon-name-part-type="phylum" reg="Ascomycota">Ascomycota</tp:taxon-name-part></tp:taxon-name></italic>) accommodating <italic><tp:taxon-name><tp:taxon-name-part taxon-name-part-type="genus" reg="Funiliomyces">Funiliomyces</tp:taxon-name-part></tp:taxon-name></italic>, including <italic><tp:taxon-name><tp:taxon-name-part taxon-name-part-type="genus" reg="Funiliomyces">F.</tp:taxon-name-part> <tp:taxon-name-part taxon-name-part-type="species" reg="jiangxiensis">jiangxiensis</tp:taxon-name-part></tp:taxon-name></italic> sp. nov. from <italic><tp:taxon-name><tp:taxon-name-part taxon-name-part-type="genus" reg="Tetradium">Tetradium</tp:taxon-name-part> <tp:taxon-name-part taxon-name-part-type="species" reg="ruticarpum">ruticarpum</tp:taxon-name-part></tp:taxon-name></italic> and ten new combinations</article-title><source>IMA Fungus</source><day>06</day><month>02</month><year>2026</year><volume>17</volume><pub-id pub-id-type="doi">10.3897/imafungus.17.179140</pub-id></mixed-citation></tp:treatment-meta><tp:nomenclature><tp:taxon-name><object-id xmlns:xlink="http://www.w3.org/1999/xlink" content-type="arpha" xlink:type="simple">8987BC25-26FA-557A-A755-8B01ACE7817F</object-id>
                    		<tp:taxon-name-part taxon-name-part-type="genus" reg="Funiliomyces">Funiliomyces</tp:taxon-name-part>
                    	
                    		<object-id xmlns:xlink="http://www.w3.org/1999/xlink" xlink:type="simple">Index Fungorum: IF500077</object-id>
                    		<object-id xmlns:xlink="http://www.w3.org/1999/xlink" xlink:type="simple">Facesoffungi Number: FoF18897</object-id>
                    	</tp:taxon-name><tp:taxon-authority>Aptroot, Stud. Mycol. 50 (2): 309 (2004)</tp:taxon-authority></tp:nomenclature><tp:treatment-sec sec-type="Type species"><title>Type species.</title><p><italic><tp:taxon-name><tp:taxon-name-part taxon-name-part-type="genus" reg="Funiliomyces">Funiliomyces</tp:taxon-name-part> <tp:taxon-name-part taxon-name-part-type="species" reg="biseptatus">biseptatus</tp:taxon-name-part></tp:taxon-name></italic> Aptroot, Stud. Mycol. 50 (2): 309 (2004). Index Fungorum: <ext-link xmlns:xlink="http://www.w3.org/1999/xlink" xlink:href="http://www.indexfungorum.org/names/NamesRecord.asp?RecordID=500164" ext-link-type="uri" xlink:type="simple">IF500164</ext-link>.</p></tp:treatment-sec><tp:treatment-sec sec-type="Holotype"><title>Holotype.</title><p>CBS H-10505.</p></tp:treatment-sec><tp:treatment-sec sec-type="Type information"><title>Type information.</title><p>Brazil, Minas Gerais, Catas Altas, Serro do Caraça, Parque Natural do Caraça, near Funil, 1 km NW of monastery Santuário do Caraça, <named-content xmlns:xlink="http://www.w3.org/1999/xlink" content-type="dwc:verbatimCoordinates" xlink:type="simple">20°06'S, 43°29'W</named-content>, on dead leaf of <italic><tp:taxon-name><tp:taxon-name-part taxon-name-part-type="family" reg="Bromeliaceae">Bromeliaceae</tp:taxon-name-part></tp:taxon-name></italic> in rock field, 18 Sept. 1997, A. Aptroot, holotype herb. CBS H-10505, isotypes herb. SP, living culture ex-type CBS 100373, also dried culture CBS H-10506.</p></tp:treatment-sec><tp:treatment-sec sec-type="Description"><title>Description.</title><p>See <xref ref-type="bibr" rid="B1">Aptroot (2004)</xref> on page 309.</p></tp:treatment-sec><tp:treatment-sec sec-type="Emended diagnosis"><title>Emended diagnosis.</title><p>Saprobic, endophytic, or epiphytic on diverse plant hosts in tropical to temperate regions. Sexual morph: <bold><italic>Ascomata</italic></bold> black, subglobose, immersed to erumpent. <bold><italic>Wall</italic></bold> composed of irregular layers of regularly melanized, flattened cells, with no color change in KOH. <bold><italic>Paraphyses</italic></bold> absent. <bold><italic>Asci</italic></bold> cylindrical, 8-spored, with a thickened apex bearing a central refractive, IKI-negative apical apparatus, and enclosed by parenchymatous tissue. <bold><italic>Ascospores</italic></bold> pale brown, torpedo-shaped, 2-septate, upper cell pointed, lower cell rounded, hyaline granules or oil droplets, bearing two hyaline mucilaginous appendages. Asexual morph: <bold><italic>Mycelium</italic></bold> consisting of branched, septate, smooth, hyaline to pale brown hyphae, <italic>s</italic>ometimes forming hyphal ropes. <bold><italic>Conidiophores</italic></bold> macronematous, mononematous, solitary or in small groups, erect, straight to flexuous, subcylindrical to cylindrical (apex sometimes inflated), simple or occasionally branched, hyaline to brown, septate, sometimes reduced to conidiogenous cells. <bold><italic>Conidiogenous cells</italic></bold> integrated, terminal or lateral, sympodial, mono- to polyblastic, hyaline to brown, cylindrical to clavate, with flat-tipped or denticulate apices; denticles (when present) large, cylindrical to geniculate, cylindrical, truncate, or pimple-like, or lacking entirely. <bold><italic>Conidia</italic></bold> solitary, hyaline to pale smoky, smooth, septate, narrowly fusiform to cylindrical, with obtuse, subobtuse, or tapering apices and truncate or rounded bases, dimensions variable among species.</p></tp:treatment-sec><tp:treatment-sec sec-type="Notes"><title>Notes.</title><p><italic><tp:taxon-name><tp:taxon-name-part taxon-name-part-type="genus" reg="Funiliomyces">Funiliomyces</tp:taxon-name-part></tp:taxon-name></italic> was first described by <xref ref-type="bibr" rid="B1">Aptroot (2004)</xref> as a monospecific genus, containing only its type species <italic><tp:taxon-name><tp:taxon-name-part taxon-name-part-type="genus" reg="Funiliomyces">F.</tp:taxon-name-part> <tp:taxon-name-part taxon-name-part-type="species" reg="biseptatus">biseptatus</tp:taxon-name-part></tp:taxon-name></italic>s. With respect to ten species previously assigned to <italic><tp:taxon-name><tp:taxon-name-part taxon-name-part-type="genus" reg="Dactylaria">Dactylaria</tp:taxon-name-part></tp:taxon-name></italic>, our phylogenetic evidence shows they are phylogenetically distant from the type species of the genus (<italic><tp:taxon-name><tp:taxon-name-part taxon-name-part-type="genus" reg="Dactylaria">Dactylaria</tp:taxon-name-part> <tp:taxon-name-part taxon-name-part-type="species" reg="purpurella">purpurella</tp:taxon-name-part></tp:taxon-name></italic>) (Fig. <xref ref-type="fig" rid="F1">1</xref>). However, these ten species cluster with <italic><tp:taxon-name><tp:taxon-name-part taxon-name-part-type="genus" reg="Funiliomyces">Funiliomyces</tp:taxon-name-part> <tp:taxon-name-part taxon-name-part-type="species" reg="biseptatus">biseptatus</tp:taxon-name-part></tp:taxon-name></italic>, forming a distinct, well-supported lineage (Fig. <xref ref-type="fig" rid="F2">2</xref>). Therefore, in accordance with the “One Fungus, One Name” principle, we transfer these ten species to <italic><tp:taxon-name><tp:taxon-name-part taxon-name-part-type="genus" reg="Funiliomyces">Funiliomyces</tp:taxon-name-part></tp:taxon-name></italic> and introduce the new species <italic><tp:taxon-name><tp:taxon-name-part taxon-name-part-type="genus" reg="Funiliomyces">F.</tp:taxon-name-part> <tp:taxon-name-part taxon-name-part-type="species" reg="jiangxiensis">jiangxiensis</tp:taxon-name-part></tp:taxon-name></italic> within this genus. This emendation expands the genus to encompass both sexual and asexual morphs. The type species, <italic><tp:taxon-name><tp:taxon-name-part taxon-name-part-type="genus" reg="Funiliomyces">F.</tp:taxon-name-part> <tp:taxon-name-part taxon-name-part-type="species" reg="biseptatus">biseptatus</tp:taxon-name-part></tp:taxon-name></italic>, represents the sexual morph, characterized by torpedo-shaped ascospores with two nearly central septa and appendages. In contrast, the eleven other species represent the asexual morphs, producing hyaline, septate conidiophores with sympodial, denticulate conidiogenous cells and solitary, hyaline, clavate or fusoid-ellipsoid conidia.</p></tp:treatment-sec><tp:treatment-sec><!--Section generated to contain objects referenced in tp:taxon-treatment.--><fig id="F1" position="float" orientation="portrait"><object-id xmlns:xlink="http://www.w3.org/1999/xlink" content-type="doi" xlink:type="simple">10.3897/imafungus.17.179140.figure1</object-id><object-id xmlns:xlink="http://www.w3.org/1999/xlink" content-type="arpha" xlink:type="simple">DEF555C7-53A6-5A3B-BC98-C650B3706FF2</object-id><label>Figure 1.</label><caption><p>Maximum likelihood phylogenetic tree of <italic><tp:taxon-name><tp:taxon-name-part taxon-name-part-type="subphylum" reg="Pezizomycotina">Pezizomycotina</tp:taxon-name-part></tp:taxon-name></italic> based on LSU sequences, with Shimodaira-Hasegawa-like approximate likelihood ratio test (<abbrev xmlns:xlink="http://www.w3.org/1999/xlink" xlink:title="Shimodaira-Hasegawa-like approximate likelihood ratio test" xlink:type="simple">SH-aLRT</abbrev>) (left), ultrafast bootstrap (<abbrev xmlns:xlink="http://www.w3.org/1999/xlink" xlink:title="ultrafast bootstrap" xlink:type="simple">UFB</abbrev>) (middle), and Bayesian posterior probabilities (<abbrev xmlns:xlink="http://www.w3.org/1999/xlink" xlink:title="Bayesian posterior probabilities" xlink:type="simple">BPP</abbrev>) values (right) near the corresponding node. Only one of <abbrev xmlns:xlink="http://www.w3.org/1999/xlink" xlink:title="Shimodaira-Hasegawa-like approximate likelihood ratio test" xlink:type="simple">SH-aLRT</abbrev> &gt; 80 or <abbrev xmlns:xlink="http://www.w3.org/1999/xlink" xlink:title="ultrafast bootstrap" xlink:type="simple">UFB</abbrev> &gt; 95 for <abbrev xmlns:xlink="http://www.w3.org/1999/xlink" xlink:title="Maximum likelihood" xlink:type="simple">ML</abbrev> and BYPP &gt; 0.90 for <abbrev xmlns:xlink="http://www.w3.org/1999/xlink" xlink:title="Bayesian Inference" xlink:type="simple">BI</abbrev> is indicated along the branches (<abbrev xmlns:xlink="http://www.w3.org/1999/xlink" xlink:title="Shimodaira-Hasegawa-like approximate likelihood ratio test" xlink:type="simple">SH-aLRT</abbrev>/<abbrev xmlns:xlink="http://www.w3.org/1999/xlink" xlink:title="ultrafast bootstrap" xlink:type="simple">UFB</abbrev>/<abbrev xmlns:xlink="http://www.w3.org/1999/xlink" xlink:title="Bayesian posterior probabilities" xlink:type="simple">BPP</abbrev>). The “<italic><tp:taxon-name><tp:taxon-name-part taxon-name-part-type="genus" reg="Dactylaria">Dactylaria</tp:taxon-name-part></tp:taxon-name></italic>” species are indicated in red, the newly generated sequences are indicated in green, and species for reclassification from <italic><tp:taxon-name><tp:taxon-name-part taxon-name-part-type="genus" reg="Dactylaria">Dactylaria</tp:taxon-name-part></tp:taxon-name> to <tp:taxon-name><tp:taxon-name-part taxon-name-part-type="genus" reg="Funiliomyces">Funiliomyces</tp:taxon-name-part></tp:taxon-name></italic> are in blue. Ex-type strains are marked with T after the strain number. The <abbrev xmlns:xlink="http://www.w3.org/1999/xlink" xlink:title="Maximum likelihood" xlink:type="simple">ML</abbrev> phylogram is available in TreeBASE (study accession S32460; <ext-link xmlns:xlink="http://www.w3.org/1999/xlink" xlink:href="http://purl.org/phylo/treebase/phylows/study/TB2:S32460" ext-link-type="uri" xlink:type="simple">http://purl.org/phylo/treebase/phylows/study/TB2:S32460</ext-link>).</p></caption><graphic xmlns:xlink="http://www.w3.org/1999/xlink" xlink:href="imafungus-17-e179140-g001.jpg" id="oo_1534203.jpg" position="float" orientation="portrait" xlink:type="simple"><uri content-type="original_file" xlink:type="simple">https://binary.pensoft.net/fig/1534203</uri></graphic></fig><fig id="F2" position="float" orientation="portrait"><object-id xmlns:xlink="http://www.w3.org/1999/xlink" content-type="doi" xlink:type="simple">10.3897/imafungus.17.179140.figure2</object-id><object-id xmlns:xlink="http://www.w3.org/1999/xlink" content-type="arpha" xlink:type="simple">D7707AE1-952C-521A-AE52-CA276FD661C2</object-id><label>Figure 2.</label><caption><p>Maximum likelihood phylogenetic tree of <italic><tp:taxon-name><tp:taxon-name-part taxon-name-part-type="order" reg="Amphisphaeriales">Amphisphaeriales</tp:taxon-name-part></tp:taxon-name></italic> based on combined LSU, ITS, and RPB2 sequences, with Shimodaira-Hasegawa-like approximate likelihood ratio test (<abbrev xmlns:xlink="http://www.w3.org/1999/xlink" xlink:title="Shimodaira-Hasegawa-like approximate likelihood ratio test" xlink:type="simple">SH-aLRT</abbrev>) (left), ultrafast bootstrap (<abbrev xmlns:xlink="http://www.w3.org/1999/xlink" xlink:title="ultrafast bootstrap" xlink:type="simple">UFB</abbrev>) (middle), and Bayesian posterior probabilities (<abbrev xmlns:xlink="http://www.w3.org/1999/xlink" xlink:title="Bayesian posterior probabilities" xlink:type="simple">BPP</abbrev>) values (right) near the corresponding node. Only one of <abbrev xmlns:xlink="http://www.w3.org/1999/xlink" xlink:title="Shimodaira-Hasegawa-like approximate likelihood ratio test" xlink:type="simple">SH-aLRT</abbrev> &gt; 80 or <abbrev xmlns:xlink="http://www.w3.org/1999/xlink" xlink:title="ultrafast bootstrap" xlink:type="simple">UFB</abbrev> &gt; 95 for <abbrev xmlns:xlink="http://www.w3.org/1999/xlink" xlink:title="Maximum likelihood" xlink:type="simple">ML</abbrev> and BYPP &gt; 0.90 for <abbrev xmlns:xlink="http://www.w3.org/1999/xlink" xlink:title="Bayesian Inference" xlink:type="simple">BI</abbrev> is indicated along the branches (<abbrev xmlns:xlink="http://www.w3.org/1999/xlink" xlink:title="Shimodaira-Hasegawa-like approximate likelihood ratio test" xlink:type="simple">SH-aLRT</abbrev>/<abbrev xmlns:xlink="http://www.w3.org/1999/xlink" xlink:title="ultrafast bootstrap" xlink:type="simple">UFB</abbrev>/<abbrev xmlns:xlink="http://www.w3.org/1999/xlink" xlink:title="Bayesian posterior probabilities" xlink:type="simple">BPP</abbrev>). Ex-type strains are marked with T after the strain number. The newly generated sequences are indicated in red and species for reclassification are in blue. The <abbrev xmlns:xlink="http://www.w3.org/1999/xlink" xlink:title="Maximum likelihood" xlink:type="simple">ML</abbrev> phylogram is available in TreeBASE (study accession S32462; <ext-link xmlns:xlink="http://www.w3.org/1999/xlink" xlink:href="http://purl.org/phylo/treebase/phylows/study/TB2:S32462" ext-link-type="uri" xlink:type="simple">http://purl.org/phylo/treebase/phylows/study/TB2:S32462</ext-link>).</p></caption><graphic xmlns:xlink="http://www.w3.org/1999/xlink" xlink:href="imafungus-17-e179140-g002.jpg" id="oo_1534204.jpg" position="float" orientation="portrait" xlink:type="simple"><uri content-type="original_file" xlink:type="simple">https://binary.pensoft.net/fig/1534204</uri></graphic></fig></tp:treatment-sec><ref-list><ref id="B1"><mixed-citation xmlns:xlink="http://www.w3.org/1999/xlink" xlink:type="simple">Aptroot A (2004) Two new ascomycetes with long gelatinous appendages collected from monocots in the tropics. Studies in Mycology 50: 1–27.</mixed-citation></ref></ref-list></tp:taxon-treatment>
