# Supplementary material for: Funiliomycetaceae fam. nov. (Amphisphaeriales, Ascomycota) accommodating Funiliomyces, including F. jiangxiensis sp. nov. from Tetradium ruticarpum and ten new combinations
Source: IMA Fungus. 2026 Feb 6;17:e179140. doi: 10.3897/imafungus.17.179140 (PMC12905588; doi:10.3897/imafungus.17.179140)
Supplement: XML Treatment for Funiliomyces jiangxiensis [file imafungus.17.179140-treatment3.xml]

<!DOCTYPE tp:taxon-treatment
  PUBLIC "-//TaxonX//DTD Taxonomic Treatment Publishing DTD v0 20100105//EN" "tax-treatment-NSO.dtd">
<tp:taxon-treatment xmlns:tp="http://www.plazi.org/taxpub"><tp:treatment-meta><kwd-group><label>Taxon classification</label><kwd>
                <named-content content-type="kingdom">
                  <named-content content-type="taxon-name">
                    <named-content content-type="kingdom">Animalia</named-content>
                  </named-content>
                </named-content>
              </kwd><kwd>
                <named-content content-type="order">Amphisphaeriales</named-content>
              </kwd><kwd>
                <named-content content-type="family">Funiliomycetaceae</named-content>
              </kwd></kwd-group><mixed-citation publication-type="journal"><person-group><name><surname>Mi</surname><given-names>Li-Xue</given-names></name><name><surname>Hu</surname><given-names>Dian-Ming</given-names></name><name><surname>Hyde</surname><given-names>Kevin D.</given-names></name><name><surname>Eungwanichayapant</surname><given-names>Prapassorn D.</given-names></name><name><surname>Mapook</surname><given-names>Ausana</given-names></name><name><surname>Tennakoon</surname><given-names>Danushka S.</given-names></name><name><surname>Zhang</surname><given-names>Jing-Yi</given-names></name><name><surname>Song</surname><given-names>Hai-Yan</given-names></name></person-group><article-title><italic><tp:taxon-name><tp:taxon-name-part taxon-name-part-type="family" reg="Funiliomycetaceae">Funiliomycetaceae</tp:taxon-name-part></tp:taxon-name></italic> fam. nov. (<italic><tp:taxon-name><tp:taxon-name-part taxon-name-part-type="order" reg="Amphisphaeriales">Amphisphaeriales</tp:taxon-name-part></tp:taxon-name></italic>, <italic><tp:taxon-name><tp:taxon-name-part taxon-name-part-type="phylum" reg="Ascomycota">Ascomycota</tp:taxon-name-part></tp:taxon-name></italic>) accommodating <italic><tp:taxon-name><tp:taxon-name-part taxon-name-part-type="genus" reg="Funiliomyces">Funiliomyces</tp:taxon-name-part></tp:taxon-name></italic>, including <italic><tp:taxon-name><tp:taxon-name-part taxon-name-part-type="genus" reg="Funiliomyces">F.</tp:taxon-name-part> <tp:taxon-name-part taxon-name-part-type="species" reg="jiangxiensis">jiangxiensis</tp:taxon-name-part></tp:taxon-name></italic> sp. nov. from <italic><tp:taxon-name><tp:taxon-name-part taxon-name-part-type="genus" reg="Tetradium">Tetradium</tp:taxon-name-part> <tp:taxon-name-part taxon-name-part-type="species" reg="ruticarpum">ruticarpum</tp:taxon-name-part></tp:taxon-name></italic> and ten new combinations</article-title><source>IMA Fungus</source><day>06</day><month>02</month><year>2026</year><volume>17</volume><pub-id pub-id-type="doi">10.3897/imafungus.17.179140</pub-id></mixed-citation></tp:treatment-meta><tp:nomenclature><tp:taxon-name><object-id xmlns:xlink="http://www.w3.org/1999/xlink" content-type="arpha" xlink:type="simple">C4E7F4E0-6D94-56B2-B84C-E02A364C46B2</object-id>
                    		<tp:taxon-name-part taxon-name-part-type="genus" reg="Funiliomyces">Funiliomyces</tp:taxon-name-part> <tp:taxon-name-part taxon-name-part-type="species" reg="jiangxiensis">jiangxiensis</tp:taxon-name-part>
                    	
                    		<object-id xmlns:xlink="http://www.w3.org/1999/xlink" xlink:type="simple">Index Fungorum: IF904530</object-id>
                    		<object-id xmlns:xlink="http://www.w3.org/1999/xlink" xlink:type="simple">Facesoffungi Number: FoF18898</object-id>
                    	</tp:taxon-name><tp:taxon-authority>L.X. Mi, K.D. Hyde, H.Y. Song &amp; D.M. Hu</tp:taxon-authority><tp:taxon-status xmlns:xlink="http://www.w3.org/1999/xlink" xlink:type="simple">sp. nov</tp:taxon-status><xref ref-type="fig" rid="F3">Fig. 3</xref></tp:nomenclature><tp:treatment-sec sec-type="Etymology"><title>Etymology.</title><p>The name refers to the place where the fungal was collected.</p><fig id="F3" position="float" orientation="portrait"><object-id xmlns:xlink="http://www.w3.org/1999/xlink" content-type="doi" xlink:type="simple">10.3897/imafungus.17.179140.figure3</object-id><object-id xmlns:xlink="http://www.w3.org/1999/xlink" content-type="arpha" xlink:type="simple">264F4C8F-6805-5895-8D4E-4491AF748B16</object-id><label>Figure 3.</label><caption><p><italic><tp:taxon-name><tp:taxon-name-part taxon-name-part-type="genus" reg="Funiliomyces">Funiliomyces</tp:taxon-name-part> <tp:taxon-name-part taxon-name-part-type="species" reg="jiangxiensis">jiangxiensis</tp:taxon-name-part></tp:taxon-name></italic> sp. nov. (HFJAU10125, holotype) <bold>a, b</bold> Colonies on the front and back of <abbrev xmlns:xlink="http://www.w3.org/1999/xlink" xlink:title="Potato Dextrose Agar plates" xlink:type="simple">PDA</abbrev> medium (for 5 days); <bold>c</bold> Hyphae and sporulation structures; <bold>d, e</bold> Conidiophores bearing a conidium initial on one of its denticles; <bold>f, g</bold> Conidiophores; <bold>h–l</bold> Conidia. Scale bars: 10 μm (<bold>c, d</bold>); 5 μm (<bold>e</bold>); 10 μm (<bold>f, g</bold>); 20 μm (<bold>h</bold>); 10 μm (<bold>i–l</bold>).</p></caption><graphic xmlns:xlink="http://www.w3.org/1999/xlink" xlink:href="imafungus-17-e179140-g003.jpg" id="oo_1534205.jpg" position="float" orientation="portrait" xlink:type="simple"><uri content-type="original_file" xlink:type="simple">https://binary.pensoft.net/fig/1534205</uri></graphic></fig></tp:treatment-sec><tp:treatment-sec sec-type="Holotype"><title>Holotype.</title><p>HFJAU10125.</p></tp:treatment-sec><tp:treatment-sec sec-type="Description"><title>Description.</title><p>Endophytic fungus isolated from the roots of <italic><tp:taxon-name><tp:taxon-name-part taxon-name-part-type="genus" reg="Tetradium">Tetradium</tp:taxon-name-part> <tp:taxon-name-part taxon-name-part-type="species" reg="ruticarpum">ruticarpum</tp:taxon-name-part></tp:taxon-name></italic>. Sexual morph: Undetermined. Asexual morph: <bold><italic>Mycelium</italic></bold> consisted of hyaline, smooth, branched, septate, 1.7–2.6 µm diam hyphae. <bold><italic>Conidiophores</italic></bold> (6–)8.5–17.5(–23.5) × 1.8–3.5(–4) µm (mean ± <abbrev xmlns:xlink="http://www.w3.org/1999/xlink" xlink:title="standard deviation" xlink:type="simple">SD</abbrev> = 12.5 ± 4.3 × 3 ± 0.4 µm, n = 35), macronematous, mononematous, hyaline, subcylindrical, arising from terminal or intercalary parts of aerial hyphae, mostly reduced to conidiogenous cells (rarely with a supporting cell), tapering towards the base, apex polyblastic, sympodial, inflated or geniculous-sinuous, with conspicuous, cylindrical denticles, up to 0.9 µm wide. <bold><italic>Conidia</italic></bold> 20–40 × 1.5–3.5 μm (mean ± <abbrev xmlns:xlink="http://www.w3.org/1999/xlink" xlink:title="standard deviation" xlink:type="simple">SD</abbrev> = 27.8 ± 3.9 × 2.6 ± 0.3 µm, n = 40), hyaline, narrowly fusoid-ellipsoid, 0–3-septate, guttulate, apex sub-obtuse, base truncate.</p></tp:treatment-sec><tp:treatment-sec sec-type="Culture characteristics"><title>Culture characteristics.</title><p>Colonies on <abbrev xmlns:xlink="http://www.w3.org/1999/xlink" xlink:title="Potato Dextrose Agar plates" xlink:type="simple">PDA</abbrev> at 25 °C for 5 days, convex, white with cream margin, reverse pale brown with cream margin, no pigment in agar.</p></tp:treatment-sec><tp:treatment-sec sec-type="Material examined"><title>Material examined.</title><p>CHINA, Jiangxi Province, Ganzhou City, Ganxian District, <named-content xmlns:xlink="http://www.w3.org/1999/xlink" content-type="dwc:verbatimCoordinates" xlink:type="simple">25.6121°N, 115.1211°E</named-content> 412.9 m asl, isolated from healthy roots of <italic><tp:taxon-name><tp:taxon-name-part taxon-name-part-type="genus" reg="Tetradium">Tetradium</tp:taxon-name-part> <tp:taxon-name-part taxon-name-part-type="species" reg="ruticarpum">ruticarpum</tp:taxon-name-part></tp:taxon-name></italic>, 26 June 2022, Lixue Mi, dry culture HFJAU10125 (holotype); ex-type <abbrev xmlns:xlink="http://www.w3.org/1999/xlink" content-type="institution" xlink:title="Jiangxi Agricultural University Culture Collection" xlink:type="simple">JAUCC</abbrev> 5298 = <named-content xmlns:xlink="http://www.w3.org/1999/xlink" content-type="dwc:institutional_code" xlink:title="China Center for Type Culture Collection" xlink:href="https://scientific-collections.gbif.org/institution/35e7b362-dff5-4c91-82f0-477434981d9c" xlink:type="simple">CCTCC</named-content> AF 2023034; <italic>ibid</italic>., Yichun City, Zhangshu county-level city, <named-content xmlns:xlink="http://www.w3.org/1999/xlink" content-type="dwc:verbatimCoordinates" xlink:type="simple">27.9931°N, 115.2123°E</named-content>, 46 m asl, 21 September 2021, Lixue Mi, dry culture HFJAU10124; living culture: <abbrev xmlns:xlink="http://www.w3.org/1999/xlink" content-type="institution" xlink:title="Jiangxi Agricultural University Culture Collection" xlink:type="simple">JAUCC</abbrev> 4255 = <named-content xmlns:xlink="http://www.w3.org/1999/xlink" content-type="dwc:institutional_code" xlink:title="China Center for Type Culture Collection" xlink:href="https://scientific-collections.gbif.org/institution/35e7b362-dff5-4c91-82f0-477434981d9c" xlink:type="simple">CCTCC</named-content> AF 2023033.</p></tp:treatment-sec><tp:treatment-sec sec-type="Notes"><title>Notes.</title><p>In the multi-gene analysis, <italic><tp:taxon-name><tp:taxon-name-part taxon-name-part-type="genus" reg="Funiliomyces">Funiliomyces</tp:taxon-name-part> <tp:taxon-name-part taxon-name-part-type="species" reg="jiangxiensis">jiangxiensis</tp:taxon-name-part></tp:taxon-name></italic> (strains <named-content xmlns:xlink="http://www.w3.org/1999/xlink" content-type="dwc:institutional_code" xlink:title="China Center for Type Culture Collection" xlink:href="https://scientific-collections.gbif.org/institution/35e7b362-dff5-4c91-82f0-477434981d9c" xlink:type="simple">CCTCC</named-content> AF 2023033 and <named-content xmlns:xlink="http://www.w3.org/1999/xlink" content-type="dwc:institutional_code" xlink:title="China Center for Type Culture Collection" xlink:href="https://scientific-collections.gbif.org/institution/35e7b362-dff5-4c91-82f0-477434981d9c" xlink:type="simple">CCTCC</named-content> AF 2023034) forms a distinct lineage that groups with <italic><tp:taxon-name><tp:taxon-name-part taxon-name-part-type="genus" reg="Funiliomyces">F.</tp:taxon-name-part> <tp:taxon-name-part taxon-name-part-type="species" reg="hwasunensis">hwasunensis</tp:taxon-name-part></tp:taxon-name></italic> (≡ <italic><tp:taxon-name><tp:taxon-name-part taxon-name-part-type="genus" reg="Dactylaria">Dactylaria</tp:taxon-name-part> <tp:taxon-name-part taxon-name-part-type="species" reg="hwasunensis">hwasunensis</tp:taxon-name-part></tp:taxon-name></italic>) and <italic><tp:taxon-name><tp:taxon-name-part taxon-name-part-type="genus" reg="Funiliomyces">F.</tp:taxon-name-part> <tp:taxon-name-part taxon-name-part-type="species" reg="calliandrae">calliandrae</tp:taxon-name-part></tp:taxon-name></italic> (≡ <italic><tp:taxon-name><tp:taxon-name-part taxon-name-part-type="genus" reg="Dactylaria">D.</tp:taxon-name-part> <tp:taxon-name-part taxon-name-part-type="species" reg="calliandrae">calliandrae</tp:taxon-name-part></tp:taxon-name></italic>) as a sister branch, supported by high statistical values in the phylogenetic tree (<abbrev xmlns:xlink="http://www.w3.org/1999/xlink" xlink:title="Shimodaira-Hasegawa-like approximate likelihood ratio test" xlink:type="simple">SH-aLRT</abbrev>/<abbrev xmlns:xlink="http://www.w3.org/1999/xlink" xlink:title="ultrafast bootstrap" xlink:type="simple">UFB</abbrev>/<abbrev xmlns:xlink="http://www.w3.org/1999/xlink" xlink:title="Bayesian posterior probabilities" xlink:type="simple">BPP</abbrev> = 98.8/100/0.98). Morphologically, <italic><tp:taxon-name><tp:taxon-name-part taxon-name-part-type="genus" reg="Funiliomyces">Funiliomyces</tp:taxon-name-part> <tp:taxon-name-part taxon-name-part-type="species" reg="jiangxiensis">jiangxiensis</tp:taxon-name-part></tp:taxon-name></italic> can be distinguished from <italic><tp:taxon-name><tp:taxon-name-part taxon-name-part-type="genus" reg="Funiliomyces">F.</tp:taxon-name-part> <tp:taxon-name-part taxon-name-part-type="species" reg="hwasunensis">hwasunensis</tp:taxon-name-part></tp:taxon-name></italic> by their conidiogenous cells and conidia. Specifically, <italic><tp:taxon-name><tp:taxon-name-part taxon-name-part-type="genus" reg="Funiliomyces">Funiliomyces</tp:taxon-name-part> <tp:taxon-name-part taxon-name-part-type="species" reg="jiangxiensis">jiangxiensis</tp:taxon-name-part></tp:taxon-name></italic> develops distinct denticles on its conidiogenous cells, a feature that is absent in <italic><tp:taxon-name><tp:taxon-name-part taxon-name-part-type="genus" reg="Funiliomyces">F.</tp:taxon-name-part> <tp:taxon-name-part taxon-name-part-type="species" reg="hwasunensis">hwasunensis</tp:taxon-name-part></tp:taxon-name></italic>. Additionally, there is a notable difference in the number of septa in their conidia: <italic><tp:taxon-name><tp:taxon-name-part taxon-name-part-type="genus" reg="Funiliomyces">Funiliomyces</tp:taxon-name-part> <tp:taxon-name-part taxon-name-part-type="species" reg="jiangxiensis">jiangxiensis</tp:taxon-name-part></tp:taxon-name></italic> has conidia with 0–3 septa, whereas <italic><tp:taxon-name><tp:taxon-name-part taxon-name-part-type="genus" reg="Funiliomyces">F.</tp:taxon-name-part> <tp:taxon-name-part taxon-name-part-type="species" reg="hwasunensis">hwasunensis</tp:taxon-name-part></tp:taxon-name></italic> produces conidia with more septa, ranging from 1 to 5. In terms of morphology, <italic><tp:taxon-name><tp:taxon-name-part taxon-name-part-type="genus" reg="Funiliomyces">F.</tp:taxon-name-part> <tp:taxon-name-part taxon-name-part-type="species" reg="jiangxiensis">jiangxiensis</tp:taxon-name-part></tp:taxon-name></italic> resembles <italic><tp:taxon-name><tp:taxon-name-part taxon-name-part-type="genus" reg="Funiliomyces">F.</tp:taxon-name-part> <tp:taxon-name-part taxon-name-part-type="species" reg="calliandrae">calliandrae</tp:taxon-name-part></tp:taxon-name></italic> but can be distinguished from it. Both have denticles on conidiogenous cells, yet those of <italic><tp:taxon-name><tp:taxon-name-part taxon-name-part-type="genus" reg="Funiliomyces">F.</tp:taxon-name-part> <tp:taxon-name-part taxon-name-part-type="species" reg="jiangxiensis">jiangxiensis</tp:taxon-name-part></tp:taxon-name></italic> (0.9 μm) are shorter than <italic><tp:taxon-name><tp:taxon-name-part taxon-name-part-type="genus" reg="Funiliomyces">F.</tp:taxon-name-part> <tp:taxon-name-part taxon-name-part-type="species" reg="calliandrae">calliandrae</tp:taxon-name-part></tp:taxon-name></italic>’s (1–3 μm). Additionally, the conidia of <italic><tp:taxon-name><tp:taxon-name-part taxon-name-part-type="genus" reg="Funiliomyces">F.</tp:taxon-name-part> <tp:taxon-name-part taxon-name-part-type="species" reg="jiangxiensis">jiangxiensis</tp:taxon-name-part></tp:taxon-name></italic> (20–40 μm) are shorter than those of <italic><tp:taxon-name><tp:taxon-name-part taxon-name-part-type="genus" reg="Funiliomyces">F.</tp:taxon-name-part> <tp:taxon-name-part taxon-name-part-type="species" reg="calliandrae">calliandrae</tp:taxon-name-part></tp:taxon-name></italic> [(37–)40–45(–47) μm]. The species was isolated from the roots of <italic><tp:taxon-name><tp:taxon-name-part taxon-name-part-type="genus" reg="Tetradium">Tetradium</tp:taxon-name-part> <tp:taxon-name-part taxon-name-part-type="species" reg="ruticarpum">ruticarpum</tp:taxon-name-part></tp:taxon-name></italic> (medicinal plant), which provides a basis for further research on its potential functional properties.</p></tp:treatment-sec></tp:taxon-treatment>
