# Supplementary material for: Funiliomycetaceae fam. nov. (Amphisphaeriales, Ascomycota) accommodating Funiliomyces, including F. jiangxiensis sp. nov. from Tetradium ruticarpum and ten new combinations
Source: IMA Fungus. 2026 Feb 6;17:e179140. doi: 10.3897/imafungus.17.179140 (PMC12905588; doi:10.3897/imafungus.17.179140)
Supplement: Supplementary material 1 — Alignments for Pezizomycotina and Amphisphaeriales phylogenetic analyses [file imafungus-17-e179140-s001.zip]

Archive with 3 entries (2 files):
- Supplementary_Materials_Alignments (Pezizomycotina and Amphisphaeriales)/
- Supplementary_Materials_Alignments (Pezizomycotina and Amphisphaeriales)/Alignment_Amphisphaeriales (LSU-ITS-RPB2).fas
- Supplementary_Materials_Alignments (Pezizomycotina and Amphisphaeriales)/Alignment_Pezizomycotina (LSU).fasta
