# Supplementary material for: Funiliomycetaceae fam. nov. (Amphisphaeriales, Ascomycota) accommodating Funiliomyces, including F. jiangxiensis sp. nov. from Tetradium ruticarpum and ten new combinations
Source: IMA Fungus. 2026 Feb 6;17:e179140. doi: 10.3897/imafungus.17.179140 (PMC12905588; doi:10.3897/imafungus.17.179140)
Supplement: Supplementary material 1 — Alignments for Pezizomycotina and Amphisphaeriales phylogenetic analyses [file imafungus-17-e179140-s001.zip › Supplementary_Materials_Alignments (Pezizomycotina and Amphisphaeriales)/Alignment_Amphisphaeriales (LSU-ITS-RPB2).fas]

>Achaetomium_macrosporum_CBS_532_94
AACA-GGGATTGCCCTAGTAACGGCGAGTGAAGCGGCAACAGCTCAAATTTGAAATCTGGCTTC--GGCCCGAGTTGTAATTTGCAGAGGAAGCTTTAGGCGCGGCA-CCTCCTGAGTCCCCTGGAACGGGGCGCCACAGAGGGTGAGAGCCCCGTATAGTTGGATGCCT-AGCCTGTGTAAAGCTCCTTCGACGAGTCGAGTAGTTTGGGAATGCTGCTCAAAATGGGAGGTAAATTTCTTCTAAAGCTAAATACCGGCCAGAGACCGATAGCGCACAAGTAGAGTGATCGAAAGATGAAAAGCACTTTGAAAAGAGGGTTAAATAGCACGTGAAATTGTTGAAAGGGAAGCGCTTGTGACCAGACTTGCGCCGGGCGGATCATCCGGTGTTCT-CACCGGTGCAC-TCCGCCCGGC-TCAGGCCAGCATCGGTTCTCGCGGGGGGATAAAGGCCCCGGGAACGTAGCT--CCTCC--GGGAGTGTTATAGCCCGGGGCGTAATGCCCTCGC-GGGGACCGAGGACCGCGCATCTGCAAGGATG----------------------------------------------------------------------------------------------------------------------------------------------------------------------------------------------------------------------------------------------------------------------------------------------------------------------------ATTACAGAGTTGCAA--AACTCCCAAAAACCAT-CGCGAACC-CTACCTTCACCGTTGCTTCGGCGG------------------------------GCGGCGCCTTC--------------G-----------CGCGCCCCCCGGCCCC-----------------------------CCTCGCCGGGGGC--------GCCCGCCGGAGG-TACC----TAACTCTTTGTTGATTATACGGCCTCTCTGAGTCTT-CTGTA--CTGAATAAGTCAAAACTTTCAACAACGGATCTCTTGGTTCTGGCATCGATGAAGAACGCAGCGAAATGCGATAAGTAATGTGAATTGCAGAATTCAGTGAATCATCGAATCTTTGAACGCACATTGCGCCCGCCAGTATTCTGGCGGGCATGCCTGTTCGAGCGTCATTTCAGCC---ATCAAG-CC-CCCGGGCTTGTGTTGGGG-ACCTGCGG-----------------------------------------------------C----------TGCCCGCAGGCCCCGAAAACCAG-TG-GCGGGCTCGCTG--TCACCCCGAGCGTAGTAGCA--AC--ACCTCGCCCAGG-GAGTGCCGCGGGTTC--CG-GCCGTAAAACCTCGCCCTCAGCGCGAGAACACCCCAAAGGTTGACCTCGGATCAGGTAGGAAGACCCGCTGAACTTAA-------------------------------------------------------------------------------------------------------------------------------------------------------------------------------------------------------------------------------------------------------------------------------------------------------------------------------------------------------------------------------------------------------------------------------------------------------------------------------------------------------------------------------------------------------CTGGTCTCATTGGTCCAGGGCCTGCGGAGGAAGAATATCATCTCTTTCGAGGTTTCGTTGGTCAGGGACATTCGCGATCGCGAATTCAAGATCTTCTCCGATGCGGGGCGTGTGATGAGGCCGCTCTTCACCGTGGAACAGGAAGACAACAGCGACAGCGGTGTGGAGAAAGGCCAATTGCTCCTGAAAAAGGAGCATATCATGGAGCTGGAGAAGGATAAAGAGCGAGGCAAATACGACCCCGACTACTGGGGTTGGAAGGGTCTGCTGAAGTCAGGTGCCATCGAGTACCTCGACGCGGAAGAAGAGGAAACGGCTATGATCTGCATGACTCCCGAGGACTTAGACATGTACCGCCTCACCAAGTTAGGGTTCAGCGTT---GACGACACTTCCGGTCAGGGTAACAGCCGCATCAGGACGAAGACGAACCCGACGACGCACATGTACACGCATTGCGAGATCCATCCTAGCATGCTCCTCGGTGTCTGCGCGAGCATTATTCCTTTCCCCGACCACAACCA
>Amphisphaeria_fuckelii_CBS_140409T
AACA-GGGATTGCCCTAGTAACGGCGAGTGAAGCGGCAACAGCTCAAATTTGAAATCTGGCCCTCGGGTCCGAATTGTAATTTGTAGAGGATGCTTTTGGTTAGGTA-CCTTCCGAGTTCCCTGGAACGGGACGCCTTAGAGGGTGAGAGCCCCGTACGGTTGGATACCG-AGCCTCTGTAAAGCTCCTTCGACGAGTCGAGTAGTTTGGGAATGCTGCTCTAAATGGGAGGTAAATTTCTTCTAAAGCTAAATACTGGCCAGAGACCGATAGCGCACAAGTAGAGTGATCGAAAGATGAAAAGTACTTTGAAAAGAGGGTTAAACAGCACGTGAAATTGTTGAAAGGGAAGCGTTTATGACCAGACTTTTTCTAGGCGGATCATCCGGTGTTCT-CACCGGTGCAC-TTTGTCTAGT-TTAGGCCAGCATCGGTTTCTGTAGGGGGATAAAATTAGCAGGAATGTGGCT--CCTTC--GGGAGTGTTATAGCCTGTTAAATAATACCTTTAC-GGGGACCGAGGTTCGCGCTCT-GCAAGGATGCTGGCGTAATGGTCATCAACGACCCGTCTTGAAACACGGACCAAGGAGTCGAACATTTGTGCGAGTGTTTGGGTGTTAAACCCTCACGCGTAATGAAAGTGAACGGAGGTGAGAGCC-CTTACGGGTGCATCATCGACCGATCCTGAAGTTTACGGATGGATTTGAGTAAGAGCATAACTGTTCGGACCCGAAAGATGGTGAACTATGCGTGGATAGGGTGAAGCCAGAGGAAACTCTGGTGGAGGCTCGCAGCGGTTCTGACGTGCAAATCGATCGTCAAATCTGCGCATGGGGGCGAAAGACTAATCGAAGATCATTATAGAGTTATAA--AACTCCC---AACCCA-TGTGAAC--TTACC---ATTGTTGCCTCGGCGGAGCC----------------------------TAC-CCGGA--------------AGG---------ACCTACCCGGAACGAGTTACCTTGTAGCGAGTTTCCCG-GAACGGCTACCCTGTAGCG--------GTCCGCCGGTGGATTTT----TAAACTATTGTTA-TT--TTATGTTATCTGAGCGTC-TTAT----TTAATAAGTTAAAACTTTCAACAACGGATCTCTTGGTTCTGGCATCGATGAAGAACGCAGCGAAATGCGATAAGTAATGTGAATTGCAGAATTCAGTGAATCATCGAATCTTTGAACGCACATTGCGCCCATTAGTATTCTATTGGGCATGCCTGTTCGAGCGTCATTTCAACC---CTTAAG-CC---TAGCTTAGTGTTGGGA-ATCTACTGTCCGGGT---------GGAG------CTA---------------CCCTGTAG-C--GCCT----ACCCTGTAGTTCCTGAAAACCAA-CG-GCGGACTTGCAG-TGTCCTCTGAGCGTAGTAATT-ATT--ATCTCGCTTCTGTTAGGTGCTGTAATTC--TA-GCCGCTAAACCCTTAA--------------TTTCTAATGGTTGACCTCGGATCAGGTAGGAATACCCGCTGAACTTAAGC---------------------------------------------------------------------------------------------------------------------------------------------------------------------------------------------------------------------------------CTCATCTGAGACGCACCAACACGCCCATCGGACGTGACGGAAAGCTCGCCAAGCCCAGACAACTTCACAACACCCATTGGGGTCTGGTCTGTCCGGCAGAAACACCCGAAGGTCAGGCCTGCGGTCTGGTGAAGAACCTGTCACTCATGTGCTCGATCAGCGTAGGCACTAGTACTGATCCGATCGTCGACTACATGATCACCAGGAACATGGAAGTACTGGAAGAGTATGATGCCGTTCGTTCCCCGAATGCCACAAAAATCTTCCTGAACGGTTCTTGGATTGGTGTCCATGACAATCCCAAGGCTCTCGTCAGGGACGTTCAGCAACTACGCAGGACCAACCAGATCCCAGCCGAGGTGTCCNNNNNNNNNNNNNNNNNNNNNNNNNNNNNNNNNNNNNNNNNNNNNNNNNNNNNNNNNNNNNNNNNNNNNNNNNNNNNNNNNNNNNNNNNNNNNNNNNNNNNNNNNNNNNNNNNNNNNNNNNNNNTGTTGACCAAGGACATGGTGCGAAAGCTGGAGAGGGACGCCACGCTACCTGCCGACAGTGATGATTTCTATGGGTGGCAGGGACTCGTCAATGAGGGAGTCATTGAGCTGCTCGACGCCGAGGAAGAAGAAACGTCCATGATTTGCATGACGCCAGAGGATCTGGAGACTTATCGACGGGCAAAGGCCGGGCAGGATGTGTCGCAGGATTTCGGCGACGATCTCAACCAACGTGTCAAGACCAAGTTGAATCCCACGACGCACATGTACACGCATTGCGAGATTCACCCTAGCATGCTACTAGGTATCTGCGCCAGCATCATTCCCTTCCCGGATCACAACCA
>Amphisphaeria_thailandica_MFLU_18_0794T
AACA-GGGATTGCCTTAGTAACGGCGAGTGAAGCGGCAACAGCTCAAATTTGAAATCTGGCCCTCGGGCCCGAATTGTAATTTGTAGAGGATGCTTTTGGTTAGGTG-CCTTCCGAGTTCCCTGGAACGGGACGCCTTAGAGGGTGAGAGCCCCGTACGGTTGGATACCG-AGCCTCTGTAAAGCTCCTTCGACGAGTCGAGTAGTTTGGGAATGCTGCTCTAAATGGGAGGTAAATTTCTTCTAAAGCTAAATATTGGCCAGAGACCGATAGCGCACAAGTAGAGTGATCGAAAGATGAAAAGTACTTTGAAAAGAGGGTTAAACAGCACGTGAAATTGTTGAAAGGGAAGCGTTTATGACCAGACTTTTTCTGGGCGGATCATCCGGTGTTCT-CACCGGTGCAC-TTTGCCCAGT-TTAGGCCAGCATCGGTTTCCGTAGGGGGATAAAATTAGTGGGAACGTGGCT--CCCTC--GGGAGTGTTATAGCCTGCTAAATAATACCTTTAC-GGGGACCGAGGTTCGCGCTCT-GCAAGGATGCTGGCGTAATGGTCATCAACGACCCGTCTTGAAACACGGACCAAGGAGTCGAACATTTGTGCGAGTGTTTGGGTGTTAAACCCTCACGCGTAATGAAAGTGAATGGAGGTGAGAGCC-CTTACGGGTGCATCATCGACCGATCTTGAAGTTTACGGATGGATTTGAGTAAGAGCATAGCTGTTCGGACCCGAAAGATGGTGAACTATGCGTGGATAGGGTGAAGCCAGAGGAAACTCTGGTGGAGGCTCGCAGCGGTTCTGACGTGCAAATCGATCGTCAAATCTGCGCATGGGGGCGAAAGACTAATCGAAGATCATTAAAGAGTTATAA-AAACTCCC--AAACCCA-TGTGAAC--TTACC---TCTGTTGCCTCGGCTGGACC----------------------------TAC-CCTGT--------------A-----------CCTACCCTAGAGCTACC----CTATAACGGCAGTTCTTGGGCAGGCTACCCTGTAGG---------GACTGCCGGTGGATTTT----TAAACTCGTGTTA-TT--TTAGTTTATCTGAGCGTC-TTATT--TTAAATAAGTCAAAACTTTCAACAACGGATCTCTTGGTTCTGGCATCTATGAAAAACGCCGCAAAATGCGATAAATAATGTGAATTGCAAAATTCAGAGAATCATCAAATCTTTGAACGCACATTGCGCCCATTAATATTCTATTGGGCATGCCTGTTCGAGCGTCATTTCGACC---ATTAAG-CC---TATCTTAGCGTTGGGA-ATCTACTGTTCGGGC---------GGAG------CTA---------------CCCTGTAA-CA--CGT----ACCCTGTATTTCCTTAAAATCAA-CG-GCGGATCTACGG-TATCCTCTGAGCGTAATAATC--AT--CTCTCGCTTCTGTAGGGTGCTGTATTTT--TG-GCCGCTAAACCCCCTA--------------TTTTACTGGGTTGACCTCAGATCATGTAAGAATACCCGCTGAACTTAAGC-----------------------------------------------------------------------------------------------------------------------------------------------------------------------------------------------------------------------------CTATCGCATGTGAGACGCACCAACACGCCTATCGGGCGTGATGGGAAGCTTGCCAAGCCCAGACAGCTCCACAACACACATTGGGGTTTGGTCTGCCCGGCAGAAACGCCGGAGGGTCAGGCTTGTGGTCTGGTGAAGAACCTTTCGCTGATGTGTTCGATCAGTGTGGGGACATCTACTGAACCAATCATCGACTATATGATAACTAGGAATATGGAGGTGTTGGAAGAGTACGATGCTGTGCGTTCCCCGAACGCCACCAAAATTTTTCTGAATGGGTCCTGGATAGGCGTGCATGATAATCCGAAGGCTCTTGTCAGAGACGTGCAGCAACTACGCAGGTCAAACCAGATTCCAGCCGAGGTCTCTCTGGTTCGCGATATCCGTGACCGTGAATTCAAGATCTTCTCTGACGCCGGCCGTGTCATGCGTCCACTATTTGTTGTTGAACAAGAGGACGACCCCGACCGCGGTGTTGAGAGCGGCAATCTGGTATTGACCAAGGACATGGTGCGAAAGCTGGAGAGGGATTCCACGCTT---CCTGATAGTCGCGAATTCTACGGCTGGAATGGACTCGTCAGTGACGGAGTGATTGAATACCTCGATGCCGAAGAAGAAGAAACAGCCATGATCTGCATGACACCCGAGGACCTCGAAACGTATCGACGCGCAAAGGCAGGGCTTGACGTGACCCAGGACATGGGCGATGATCTCAACCAGCGTGTGAAGACCAAACTCAACCCAACTACCCATATGTACACGCATTGCGAGATACAC--------------------------------------------------------
>Anungitiomyces_stellenboschiensis_CPC_34726T
--------------------ACGGCGAGTGAAGCGGCAACAGCTCAAATTTGAAATCCGGCCCTTGGGCCCGAGTTGTAATTTGTAGAGGATGCTTTTGGTGCGGTG-CCTTCCAAGTTCCCTGGAACGGGACGCCTTAGAGGGTGAGAGCCCCGTACGGTTGGACACCA-AGCCTCTGTAAAGCTCCTTCGACGAGTCGAGTAGTTTGGGAATGCTGCTCAAAATGGGAGGTAAATTTCTTCTAAAGCTAAATACCGGCCAGAGACCGATAGCGCACAAGTAGAGTGATCGAAAGATGAAAAGTACTTTGAAAAGAGGGTTAAACAGCACGTGAAATTGTTGAAAGGGAAGCACTTGTGACCAGACTTTTTCCAGGCGGATCATCCGGCGTTCT-CGCCGGTGCAC-TTCGCCTGGT-CAAGGCCAGCATCGGTTTCTGCGGGGGGATAAAAGCTCCGGGAATGTAGCTCGCCTCG--GCGAGTGTTATAGCCCGCTGCATAATACCCCCGC-GGGGACCGAGGTCCGCGCATT-GCAAGGATGCTGGCGTAATGGTTACCAGTGACCCGTCTTGAAACACGGACCAAGGAGTCGAACATTTGTGCGAGTGTTTGGGTGTTAAACCCTCACGCGTAATGAAAGTGAACGGAGGTGAGAGCC-CTC--GGGTGCATCATCGACCGATCCTGATGTCTTCGGATGGATTTGAGTAAGAGCATAACTGTTCGGACCCGAAAGATGGTGAACTATGCGTGGATAGGGTGAAGCCAGAGGAAACTCTGGTGGAGGCTCGCAGCGGTTCTGACGTGCAAATCGATCGTCAAATCTGCGCATGGGGGCGAAAGACTAATCGAAGATCATTACAGAATCTAAA--GCAACGC--AAACCCA-TGTGAAC--GTACC---TCTGTTGCCTCGGCCGGGGTGC--------------------------CAC-CCTGTAGGGAACCGGGACGA-----------GCTACCCTGTAGC---------------GGACCCCG---TCGGCGCCACCCCGCAG------------CGGCCAGCGGCCAAA----CAAACTCTTGAATCTA--GTGGGAAGTCTGAGCGTATTTGAT---TAAACGAGTCAAAACTTTCAACAACGGATCTCTTGGTTCTGGCATCGATGAAGAACGCAGCGAAATGCGATAAGTAATGTGAATTGCAGAATTCAGTGAATCATCGAATCTTTGAACGCACATTGCGCCCGTTAGTATTCTAGCGGGCATGCCTGTTCGAGCGTCATTACGACC---CCTAAG-CC--CCGTCTTAGCGTTGGGG-ATCCGCCC----------------------------------------------------------------GCCTGGCGGTCCCCCAAACACAG-CGTGCGGGTCCGCGG-TGATCTCTAAGCGTAGTAGAA--TG--CCCTCGCTTCTG--AGCAGCCGCGCCCC--CG-GCCGTAAAACGAACCCAA------------CTTCTAGTGGTTGACCTCGGATCAGGTAGGAATACCCGCTGAACTTAAGC?????????????????????????????????????????????????????????????????????????????????????????????????????????????????????????????????????????????????????????????????????????????????????????????????????????????????????????????????????????????????????????????????????????????????????????????????????????????????????????????????????????????????????????????????????????????????????????????????????????????????????????????????????????????????????????????????????????????????????????????????????????????????????????????????????????????????????????????????????????????????????????????????????????????????????????????????????????????????????????????????????????????????????????????????????????????????????????????????????????????????????????????????????????????????????????????????????????????????????????????????????????????????????????????????????????????????????????????????????????????????????????????????????????????????????????????????????????????????????????????????????????????????????????????????????????????????????????????????????????????????????????????????
>Appendicospora_hongkongensis_HKAS_107015
AACA-GGGATTGCCCCAGTAACGGCGAGTGAAGCGGCAACAGCTCAAATTTGAAATCTGGCCCCCCGGCCCGAGTTGTAATTTGTAGAGGATGCTTTTGGCGCGGTG-CCTTCCGAGTTCCCTGGAACGGGACGCCGGAGAGGGTGAGAGCCCCGTACGGTTGGACGCCT-AGCCTCTGTAAAGCTCCTTCGACGAGTCGAGTAGTTTGGGAATGCTGCTCAAAATGGGAGGTAAATTTCTTCTAAAGCTAAATACCGGCCAGAGACCGATAGCGCACAAGTAGAGTGATCGAAAGATGAAAAGCACTTTGAAAAGAGGGTTAAATAGCACGTGAAATTGTTGAAAGGGAAGGATTTACGACCAGACCTTTTCCGGGCGGATCATCCGGTGTTCT-CACCGGTGCAC-TTCGCCCGGT-TTAGGCCAGCATCGGTTTCTGCGGGGGGATAAAAGCTTCGGTAATGTGGCT--CTCTCCGGGGAGTGTTATAGACCGTCGTATAATACCTCCGC-GGGGACCGAGGTTCGCGCTTCGGCAAGGATGCTGGCATAATGGTCGTCAATCACCCGTCTTGAAACACGGACCAAGGAGTCGAACATTTGTGCGAGTGTTTGGGTGTTAAACCCTCACGCGTAATGAAAGTGAACGGAGGTGAGAGCC-TTT-TAGGTGCATCATCGACCGATCCTGATGTTTTCGGATGGATTTGAGTAAGAGCATAACTGTTCGGACCCGAAAGATGGTGAACTATGCGTGGATAGGGTGAAGCCAGAGGAAACTCTGGTGGAGGCTCGCAGCGGTTCTGACGTGCAAATCGATCGTCAAATCTGCGCATGGGGGCGAAAGACTAATCGAAGATCATTACAGAGTTGTAA--AACTCCC-AAAACCCG-TGTGAAC--TTACC---ACTGTTGCCTCGGCGGAGC-----------------------------TAC-CCCGT--------------A-----------GCTACCCTGTAGCTACC----------------------CTGTAGCTACCCTGTA-----------GCCCGTCGGTGGACCAC----TAAACTCTGATTTTTT-TGAGATATTTCTGAGCGTC-TTAT----TTAATAAGTCAAAACTTTCAACAACGGATCTCTTGGTTCTGGCATCGATGAAGAACGCAGCGAAATGCGATAAGTAATGTGAATTGCAGAATTCAGTGAATCATCGAATCTTTGAACGCACATTGCGCCCGCCAGTATCCTGGCGGGCATGCCTGTTCGAGCGTTATTAAAACC--ACTTAAG-CC---CTGCTTAGTGTTGGGA-GCCTACCG-----------------------------------------------------------------CCCCGTAGCTCCCCAAAACCAT-CG-GCGGAGACGTGG-AATCCTCTGAGCTTAGTAATT--AT--TCCTAGCTTTTG-AAGGACCCGCGGCCC--CT-GCCGTTAAACGCACC--------------------CAAGGTTAACCTCGGATCAGGTAGGACTACCCGCTGAACTTAAGC-------------------------------------------------------------------------------------GGGATTCAAAGCCGGTATCGTGACTAACGGTCTGAAGTACTCGCTGGCCACGGGCAATTGGGGCGACCAGAAGAAGGCCATGAGCTCTGTGGCCGGTGTGTCGCAGGTGCTGAAACGCTACACGTTTGCGTCGACGCTGTCGCATTTGCGACGCACCAACACGCCCGTGGGTCGTGACGGCAAGCTCGCCAAGCCGCGCCAGCTGCACAACACTCACTGGGGTCTCGTCTGTCCTGCAGAGACTCCCGAAGGCCAGGCCTGTAGTCTGGTCAAAAACCTGTCGCTCATGTGCTCCATCAGTGTGGGCACATCGACCGACCCCATCATCGACTATATGATCACGCGGAACATGGAGGTCTTGGAAGAATACGATGCCGTGCGCTATCCCAACGCCACCAAGATTTTCCTCAACGGCTCGTGGATTGGCGTGCACCAGGATCCCAAGGCCCTCGTTGCCGACGTTCTGCAGCTGCGCCGCAACTGTCAGATTCCCGCCGAGGTGTCACTGGTTCGCGATATCCGTGACCGCGAGTTCAAGATCTTCTCTGACGCCGGCCGAGTCATGCGTCCACTGTTCGTCGTTGAGCAGGAGGACAACGAGGACCGCGGCGTCCAGAAGGGTGATTTAGTGCTCAAGAAGGACATGATTCGGCGTCTGGAGCAGGAT------TCCCAAGCGCCTGACGAGGACTACTACGGGTGGGACGGGCTCGTCAAGGATGGTGTCATCGAGTATCTGGACGCTGAGGAAGAGGAGACGGCCATGATTTGCATGACGCCCGAAGACCTAGAAGTGTATAGGCTCGCCAAGGCCGGCGTCCCCCAGGCGCCCGACAACGGAGACGAGCCCAATGCGCGCATCAAGATGAAGCTGAACCCCACGACGCACACGTACACGCACTGCGAGATCCATCCCAGCATGCTTCTGGGTATCTGCGCCAGCATCATTCCT-----------------
>Arthrinium_hysterinum_ICMP_6889
------------CCCTAGTAACGGCGAGTGAAGCGGGAACAGCTCAAATTTGAAATCTGGCCCTCGGGTCCGAGTTGTAATTTGCAGAGGATGCTTTTGGCGCGGTG-CCTTCCGAGTTCCCTGGAACGGGACGCCTTAGAGGGTGAGAGCCCCGTACGGTTGGCCACCA-AGCCTGTGTAAAGCTCCTTCGACGAGTCGAGTAGTTTGGGAATGCTGCTCAAAACGGGAGGTATATTTCTTCTAAAGCTAAATACTGGCCAGAGACCGATAGCGCACAAGTAGAGTGATCGAAAGATGAAAAGCACTTTGAAAAGAGGGTTAAATAGCACGTGAAATTGTTGAAAGGGAAGGGTTTATGACCAGACTTTTTCTAGGGGGATCATCCGGTGTTCT-CACCGGTGCAC-TTCCCCTAGT-TGAGGCCAGCATCGGTTTCTGCCGGGGGATAAAAGCTTCGGGAATGTGGCT--CCTTC--GGGAGTGTTATAGCCCGTTGTATAATACCCTGGC-GGGGACCGAGGTTCGCGCATTCGCAAGGATGCTGGCGTAATGGTTATTAACCACCCGTCTTGAAACACGGACCAAGGAGTCGAACATTTGTGCGAGTGTTTGGGTGTTAAACCCTCACGCGTAATGAAAGTGAACGGAGGTGAGAGCC-TTTAGGGGTGCATCATCGACCGATCCTGATGTCTTCGGATGGATTTGAGTAGGAGCATCACTGTTCGGACCCGAAAGATGGTGAACTATGCGTGGATAGGGTGAAGCCAGAGGAAACTCTGGTGGAGGCTCGCAGCGGTTCTGACGTGCAAATCGATCGTCAAATCTGCGCATGGGGGCGAAAGACTAATCGAAGATCATTACAGAGTTTTTA--ACTCCCA--CACCATT-TGTTAAC--CTACCA--CCTTATGCCTCGGCGTAAGCTCGGTTCGGGGGCGTTTCGTCGTCGAGTTAC-CCTGT--------------G-----------GCTGCCGTGTGGCTGCCT--------TGAGCTACCCTGTGGCTAGTTACCCTGTAGCTGCGCCGCGGCCCGCCGGCGGTACAC----TAAACTCGTTTT--TA--CCGTACATTCTGAGCGTC-TTATT--TTAAATAAGTTAAAACTTTCAACAACGGATCTCTTGGTTCTGGCATCGATGAAGAACGCAGCGAAATGCGATAAGTAATGTGAATTGCAGAATTCAGTGAATCATCGAATCTTTGAACGCACATTGCGCCCACTAGTATTCTGGTGGGCATGCCTGTTCGAGCGTCATTTCAACC---CTTAAG-CC---TAGCTTAGTGTTGGGA-ATCCACTG-----------------------------------------------------------------TACTGTGGTTCCTTAAAGACAG-TG-GCGGAGCGGCAGCGGTCCTCTGAGCGTAGTAATTTTTTTATTCTCGCTTCTG-TTAGGCCCTGTCCTC--CC-GCCGTAAAMCCCC-------------------------------------------------------------------AAACATTGTT-CGTCGGCTGACTCAGGAGATCACCATGAACCTGAAGCGTTGTGTGGAGCAGAACCGCGAGTTTTCGCTACAAGCAGGTATCAAGCACACGATCGTTACCAATGGCCTCAAATATTCGCTGGCCACAGGTAATTGGGGTGACCAAAAGAAGGCCATGAGTTCCACCGCCGGTGTATCTCAAGTCTTGAACAGATACACATTCTCTTCAACCCTATCGCATTTGCGACGCACCAACACGCCTGTTGGAAGAGACGGCAAGCTTGCAAAGCCCCGTCAGCTTCACAATACCCACTGGGGCTTGGTCTGTCCCGCAGAAACCCCCGAAGGACAAGCTTGTGGTCTTGTGAAGAATCTATCTCTGATGTGTTCCATCAGCGTGGGAACTTCAACGGAACCAATCATTGATTACATGATAACGCGTAACATGGAGGTTCTGGAAGAGTATGATGCCACGAGATATCCCAATGCGACGAAGATTTTCCTTAACGGTTCCTGGATTGGCGTGCACCAAGACCCCAAGTCACTCGTCCGTGATGTGCAACAGCTCCGACGCACCAACCAAATCCCTGCTGAGGTATCACTGGTTCGCGATATCCGCGATAGAGAATTCAAGATTTTCTCGGACGCTGGTCGCGTCATGCGGCCCTTGTTCGTGGTGGAACAAGAAGACGACCCCGATCGCAACATCGAGAAAGGAACACTTGTCTTGACCAAGGACATGGTCCGCCGACTCGAGGCTGACGCAACTCTCGAGGCCGACAGTGGGGAGTTCTTTGGCTGGGAAGGTCTGGTGAACGAAGGTGCCATTGAATATCTAGATGCCGAAGAAGAAGAAACAGCCATGATATGTATGACACCAGAGGACCTGGAGACTTACCGCCTGGCAAAAGCTGGACATGCTGTGGACGAGGACAACGGCGAAGACCTCAACAAGCGATTGAAGACGAAGCTGAATCCTACGACACACATGTATACGCATTGCGAGATTCATCCCAGTATGCTTCTGGGTATTTGCGCCAGTATCATTCCCTTCCCAGACCACAACCA
>Arthrinium_pseudoparenchymaticum_SICAUCC_18_0008
AACA-GGGATTCCCCTAGTAACGGCGAGTGAAGCGGGAACAGCTCAAATTTGAAATCTGGCCTTCGGGTCCGAGTTGTAATTTGCAGAGGATGCTTTTGGTGCGGTG-CTTTCCGAGTTCCCTGGAACGGGACGCCTTAGAGGGTGAGAGCCCCGTACGGTTGGCCACCA-AGCCTGTGTAAAGCTCCTTCGACGAGTCGAGTAGTTTGGGAATGCTGCTCAAAATGGGAGGTATATTTCTTCTAAAGCTAAATACTGGCCAGAGACCGATAGCGCACAAGTAGAGTGATCGAAAGATGAAAAGCACTTTGAAAAGAGGGTTAAATAGCACGTGAAATTGTTGAAAGGGAAGGGTTTATGACCAGACCTTTTCTAGGGGGATCATCCGGTGTTCT-CACCGGTGCAC-TTCCCCTAGT-TGAGGCCAGCATCGGTTTCTGTAGGGGGATAAAAGCTTCGGGAATGTGGCT--CCTTC--GGGAGTGTTATAGCCCGTTGCATAATACCCTTAC-GGGGACCGAGGTCCGCGCTTCGGCTAGGATGCTGGCGTAATGGTTATTAACCACCCGTCTTGAAACACGGACCAAGGAGTCGAACATTTGTGCGAGTGTTTGGGTGTTAAACCCTCACGCGTAATGAAAGTGAACGGAGGTGAGAGCC-CTTCGGGGTGCATCATCGACCGATCCTGATGTCTTCGGATGGATTTGAGTAAGAGCATAACTGTTCGGACCCGAAAGATGGTGAACTATGCGTGGATAGGGTGAAGCCAGAGGAAACTCTGGTGGAGGCTCGCAGCGGTTCTGACGTGCAAATCGATCGTCAAATCTGCGCATGGGGGCGAAAGACTAATCGAAGATCATTACAGAGTTATTA-CAACTCCC-ATACCATT-TGCCAAC--TTACCT--AGCTATGCCTCGGCGTAAGCTCGGCCGGGAGG----------------TGC-GTCGT-------CGAGACAAGTGA---GGGTGCTACCCTGTAGCCTCT-----------CGTCTCCCCGGCCGCACTCCCGCCGCA-----------GCCCGCCGGCGGTACAC----TAAACTCTTGTTT-AA--TCGTATGTTCTGAGCGTC-TTATT---TTAATAAGTCAAAACTTTCAACAACGGATCTCTTGGTTCTGGCATCGATGAAGAACGCAGCGAAATGCGATAAGTAATGTGAATTGCAGAATTCAGTGAATCATCGAATCTTTGAACGCACATTGCGCCCATTAGTATTCTAGTGGGCATGCCTGTTCGAGCGTCATTTCAACC---CTTAAG-CC---TAGCTTAGTGTTGGGA-ATCTACCG-----------------------------------------------------------------CACGGTAGTTCCTTAAAGACAG-TG-GCAGAGCGATAGGTGTCCTCTGAGCGTAGTAATTTCTAT-TTCTCGCTTCTG-TTAGGCCCTACGGTC--CC-GCCATAAAACCCCCCC--------------TTCTCAAAGGTTGACCTCGGATCAGGTAGGAATACCCGCTGAACTTAAGCGAATATCGTC-CGCCGGCTCACTCAGGAAATTACTATGAACCTGAAGCGTTGTGTGGAGCAGAACCGCGAGTTTTCACTGCAAGCAGGTATCAAGCACACCATCGTTACCAATGGTCTCAAATACTCTCTAGCCACGGGTAATTGGGGTGATCAAAAGAAGGCCATGAGTTCTACCGCCGGTGTATCTCAAGTGTTGAACAGATACACCTTCTCTTCAACCCTATCGCATTTGCGACGCACCAACACGCCTGTTGGGAGAGACGGCAAGCTTGCGAAGCCCCGTCAGCTTCACAATACCCACTGGGGTCTGGTCTGTCCTGCAGAAACGCCCGAAGGTCAAGCTTGTGGGCTCGTGAAGAATCTCTCTCTCATGTGCTCCATCAGCGTCGGCACCTCAACAGAACCAATCATTGACTATATGATAACGCGTAACATGGAGGTTCTGGAAGAGTATGATGCCACAAGATATCCTAATGCGACCAAGATTTTCCTTAACGGTTCCTGGATCGGCGTGCACCAAGACCCCAAGTCGCTCGTCCGTGATGTACAACAGCTTCGACGTACCAATCAAATCCCTGCTGAGGTTTCACTGGTTCGCGATATCCGCGATAGAGAGTTCAAGATCTTCTCGGATGCTGGCCGTGTCATGCGGCCCCTGTTTGTGGTGGAACAGGAAGATGATCCCGATCGCAACATTGAGAAAGGAACGCTCGTTTTGACCAAGGACATGGTCCGCCGACTCGAGGCCGACGCAAGCCTCGAGGCCGATAGTGGGGAGTTCTTCGGATGGGAGGGCCTAGTCAACGAAGGCGCCATCGAATATCTGGATGCCGAGGAAGAAGAAACAGCTATGATATGTATGACACCAGAAGATTTGGAGACTTATCGCATGGCAAAAGCTGGACATGCTGTGGATGAGGACAACGGTGACGACCTGAACAAGCGGTTGAAGACGAAGCTGAACCCTACCACACACATGTATACTCATTGCGAGATCCACCCCAGTATGCTCCTGGGTATTTGTGCCAGTATCATTCCCTTCCCAGACCACAA---
>Beltrania_pseudorhombica_CBS_138003T
----------------AGTAACGGCGAGTGAAGCGGGAACAGCTCAAATTTGAAATCTGGCCTTCGGGTCCGAATTGTAATTTGCAGAGGATGCTTTTGGTTAGGTA-CTTTCCGAGTTCCCTGGAACGGGACGCCTTAGAGGGTGAGAGCCCCGTACGGTTGGATACCG-AGCCTTTGTAAAGCTCCTTCGACGAGTCGAGTAGTTTGGGAATGCTGCTCTAAATGGGAGGTAAATTTCTTCTAAAGCTAAATACTGGCCAGAGACCGATAGCGCACAAGTAGAGTGATCGAAAGATGAAAAGCACTTTGAAAAGAGGGTTAAATAGCACGTGAAATTGTTGAAAGGGAAGCGTTTATGACCAGACTTTTTCCAGGCGAATCATCCGGTGTTCT-CGCCGGTGCAC-TTCGTCTGGT-TGAGGCCAGCATCGGTTTCCGTGGGGGGATAAAAGCGGTGGGAATGTGACT--CCTCC--GGGAGTGTTATAGCCCGCCGTATAATACCTCCAT-GGGGACCGAGGTTCGCGCTCT-GCAAGGATGCTGGCGTAATGGTCATCAACGACCCGTCTTGAAACACGGACCAAGGAGTCGAACATTTGTGCGAGTGTTTGGGTGTTAAACCCTCACGCGTAATGAAAGTGAACGGAGGTGAGAGCC-CTTACGGGTGCATCATCGACCGATCCTGATGTTTTCGGATGGATTTGAGTAAGAGCATAACTGTTCGGACCCGAAAGATGGTGAACTATGCGTGGATAGGGTGAAGCCAGAGGAAACTCTGGTGGAGGCTCGCAGCGGTTCTGACGTGCAAATCGATCGTCAAATCTGCGCATGGGG-----------------GATCATTACAGAGTTTTCT-AAACTCCC--AAACCCA-TGTGAAC--TTACC---ATTGTTGCCTCGGCGGAGCC----------------------------TAC-CCTGT--------------A-----------GCTACCCTATAA----------------------------GGTGGTTACCCTGTAGCG--------CCCCGCCGGTGGATTTT----CAAACTCTTGTTA-TT--TATAGTAATCTGAGAGTC-TTATT--TTAAATAAGTCAAAACTTTCAACAACGGATCTCTTGGTTCTGGCATCGATGAAGAACGCAGCGAAATGCGATAAGTAATGTGAATTGCAGAATTCAGTGAATCATCGAATCTTTGAACGCACATTGCGCCCATTAGTATTCTAGTGGGCATGCCTGTTCGAGCGTCATTTCAACC---CTTAAG-CC---TAGCTTAGTGTTGGGA-GTCTACGAGTGGGC----------CAGG------CTA---------------CCCTGTAG-CGTGGTT----ACCCTGTAGTTCCTGAAAATCAA-CG-GCGGATTTACAG-TATCCTCTGAGCGTAGTAATTTTTT--ATCTCGCTTCTGTTAGGTGCTGTGACTT--CG-GCCGCTAAACCCCCAA--------------TTTTTTTTGTGGT-------------------------------------------------------------------------------------------------------------------------------------------------------------------------------------------------------------------------------------------------------------------------------------------------------GTGATGGCAAGCTTGCCAAGCCCCGGCAGCTGCACAACACTCACTGGGGCCTTGTCTGTCCGGCCGAGACTCCCGAGGGTCAGGCATGTGGTCTGGTCAAGAACCTGTCTCTGATGTGCTCCATCAGTGTGGGAACGTCTACCGAGCCCATCATTGACTATATGATCACCAGGAACATGGAGGTTCTCGAGGAGTACGATGCTGTTCGCTACCCCAACGCCACGAAGATCTTCCTCAACGGTTCGTGGGTTGGTGTTCACCAGGATCCCAAGGCTCTTGTCCGGGATGTGCAGCAGCTTCGACGCAGCAACCAGATTCCTGCCGAGGTCTCCCTGGTCCGAGACATCCGTGACCGTGAGTTCAAGATCTTCTCGGATGCTGGCCGTGTCATGCGACCGCTGTTTGTCGTCGAGCAGGAGGACGACCCGGAACGCGGTATCCAGAACGGAAACCTGGTCCTGTCCAAGGACATGATACGGAAGCTGGAACGGGATGCGACGCTCGAGGCTGGCAGTGATCAGTTCTATGGATGGCAAGGCCTGGTGAACGATGGAGTCATCGAGTATCTCGATGCCGAGGAGGAAGAGACGTCGATGATCTGCATGACACCTGAAGATCTCGAGACCTTTAGGCTGGCCAAGGCCGGTGTCGATGTGACCCAGCATATGGGTGACGATCTCAACCAGCGTATCAAGACGAGGGTGAATCCCACGACCCACCTGTACACACACTGCGAGATCCACCCCAGTATGCTCCTGGGCATCTGCGCCAGTATCATTCCGTTCCCTGACCACAACCA
>Beltraniopsis_neolitseae_CBS_137974T
--------------------------------GCGGGAACAGCTCAAATTTGAAATCTGGCCCTCGGGTCCGAATTGTAATTTGTAGAGGATGCTTTTGGATAGGTA-CTTTCCGAGTTCCCTGGAACGGGACGCCTTAGAGGGTGAGAGCCCCGTACGGTTGGATACCG-AGCCTCTGTAAAGCTCCTTCGACGAGTCGAGTAGTTTGGGAATGCTGCTCTAAATGGGAGGTAAATTTCTTCTAAAGCTAAATACTGGCCAGAGACCGATAGCGCACAAGTAGAGTGATCGAAAGATGAAAAGCACTTTGAAAAGAGGGTTAAATAGCACGTGAAATTGTTGAAAGGGAAGCGTTTATGACCAGACTTTTTCCAGGCGGATCATCCGGTGTTCT-CACCGGTGCAC-TTCGTCTGGT-TGAGGCCAGCATCGGTTTTCGTGGTGGGATAAAAGCAGTAGGAATGTGACT--CCTCC--GGGAGTGTTATAGCCTATTGTATAATACCGCCAT-GGGGACCGAGGTTCGCGCTCT-GCAAGGATGCYGGCGTAATGGTCATCAACGACCCGTCTTGAAACACGGACCAAGGAGTCGAACATTTGTGCGAGTGTTTGGGTGTTAAACCCTCACGCGTAATGAAAGTGAACGGAGGTGAGAGCC-CTTACGGGTGCATCATCGACCGATCCTGATGTTTTCGGATGGATTTGAGTAAGAGCATAACTGTTCGGACCCGAAAGATGGTGAACTATGCGTGGATAGGGTGAAGCCAGAGGAAACTCTGGTGGAGGCTCGCAGCGGTTCTGACGTGCAAATCGATC------------------------------------GATCATTATAGAGTTTTCT--AACTCCC---AACCCA-TGTGAAC--TTACC---ATTGTTGCCTCGGCGGAGCT----------------------------TAC-CCTGT--------------A-----------GCTACCCTATAA----------------------------GGTGGTTACCCTGTAACG--------CCCCGCCGGTGGATTT-----CAAACTCTTGTT--TT--TAATGTTATCTGAGCGTC-TTATT--TTAAATAAGTCAAAACTTTCAACAACGGATCTCTTGGTTCTGGCATCGATGAAGAACGCAGCGAAATGCGATAAGTAATGTGAATTGCAGAATTCAGTGAATCATCGAATCTTTGAACGCACATTGCGCCCATCAGTATTCTGGTGGGCATGCCTGTTCGAGCGTCATTTCAACC---CTTAAG-CC---TAGCTTAGTGTTGGGA-ATCTACGTCTGGGTC-------------------------------------CCGCCTTG-TGTGGTT----ACCCTGTAGTTCCTGAAAATCAA-CG-GCGGATTTATAG-TATCCTCTGAGCGTAGTAACTTTTT--ATCTCGCTTTTGTTAGGTGCTGTAACTC--TT-GCCGTTAAACCCCCAA--------------TTTTTAATGGTTGACCTCGGATCAGGTAGGAATACCCGCTGAACTTAAGC?????????????????????????????????????????????????????????????????????????????????????????????????????????????????????????????????????????????????????????????????????????????????????????????????????????????????????????????????????????????????????????????????????????????????????????????????????????????????????????????????????????????????????????????????????????????????????????????????????????????????????????????????????????????????????????????????????????????????????????????????????????????????????????????????????????????????????????????????????????????????????????????????????????????????????????????????????????????????????????????????????????????????????????????????????????????????????????????????????????????????????????????????????????????????????????????????????????????????????????????????????????????????????????????????????????????????????????????????????????????????????????????????????????????????????????????????????????????????????????????????????????????????????????????????????????????????????????????????????????????????????????????????
>Brachiampulla_verticillata_ICMP_15993
AACA-GGGATTGCCCTAGTAACGGCGAGTGAAGCGGCAACAGCTCAAATTTGAAATCTGGCCTT-TGGTCCGAGTTGTAATTTGTAGAGGATGCTTTTGGTGCGGTT-CTTTCCGAGTTCCCTGGAACGGGACGCCTTAGAGGGTGAGAGCCCCGTACGGTTGGATACCT-AGCCTTTGTATAGCTCCTTCGACGAGTCGAGTAGTTTGGGAATGCTGCTCTAAATGGGAGGTAAATTTCTTCTAAAGCTAAATACCGGCCAGAGACCGATAGCGCACAAGTAGAGTGATCGAAAGATGAAAAGCACTTTGAAAAGAGGGTTAAACAGCACGTGAAATTGTTGAAAGGGAAGCGCTTATGACCAGACTTTTTCCAGGCGGATCATCCGGTGTTCT-CACCGGTGCAC-TTCGCCTGGT-TTAGGCCAGCATCGGTTTTCGTAGGGGGATAAAAGCTTTAGGAATGTGACT--CCTTC--GGGAGTGTTATAGCCTATTGTATAATACCCTTGT-GAGGACCGAGGTACGCGCTCT-GCAAGGATGCTGGCGTAATGGTCATCAGCGACCCGTCTTGAAACACGGACCAAGGAGTCGAACATTTATGCGAGTGTTTGGGTGTTAAACCCTCACGCGTAATGAAAGTGAACGGAGGTGAGAGCC-TTA--GGGTGCATCATCGACCGATCCTGAAGTCTTCGGATGGATTTGAGTAAGAGCATAACTGTTCGGACCCGAAAGATGGTGAACTATGCGTGGATAGGGTGAAGCCAGAGGAAACTCTGGTGGAGGCTCGCAGCGGTTCTGACGTGCAAATCGATCGTCAAATCTGCGCATGGGGGCGAAAGACTAATCGAA---CATTATAGAGTTATCA--AAACTCC--CAACCCA-TGTGAAC--TTACC---TTTGTTGCCTCGGTGGAGCC----------------------------TAC-CCGGT--------------A-----------CCTA-----------------------------------------GTACCCTGTA-----------GTCCACCGGTGGACATT----CTAAACTATGTTA-TG--TATGGATATCTGAGCGTC-TTATT---TTAATAAGTCAAAACTTTCAACAACGGATCTCTTGGTTCTGGCATCGATGAAGAACGCAGCGAAATGCGATAAGTAATGTGAATTGCAGAATTCAGTGAATCATCGAATCTTTGAACGCACATTGCGCCCATTAGTATTCTATTGGGCATGCCTGTTCGAGCGTCATTTCAACC---CTTAAG-CC---TAGCTTAGTGTTGGGA-ATCTACTCTAGTGGTGGTTGCC--AGGT------TTA---------------CCTGGTAG-C-----T----ACCCTGTAGTTCCTTAAATCCAA-CG-GCGGAGCTGTAG-TATCCTCTGAGCGTAGTAATTTTAC--ATCTCGCTTTTG-TAGGTGCTGCGGTTA--TA-GCCGTTAAACCCCCAAT-------------TTTTCAATGGTTGACCTCGG------------------------------?????????????????????????????????????????????????????????????????????????????????????????????????????????????????????????????????????????????????????????????????????????????????????????????????????????????????????????????????????????????????????????????????????????????????????????????????????????????????????????????????????????????????????????????????????????????????????????????????????????????????????????????????????????????????????????????????????????????????????????????????????????????????????????????????????????????????????????????????????????????????????????????????????????????????????????????????????????????????????????????????????????????????????????????????????????????????????????????????????????????????????????????????????????????????????????????????????????????????????????????????????????????????????????????????????????????????????????????????????????????????????????????????????????????????????????????????????????????????????????????????????????????????????????????????????????????????????????????????????????????????????????????????
>Castanediella_acaciae_CBS_139896T
------------CCCTAGTAACGGCGAGTGAAGCGGCAACAGCTCAAATTTGAAATCTGGCCTTTGGTCCGAAATTGTAATTTGTAGAGGATGCTTTTGATGCGGTA-CTTTCCGAGTTCCCTGGAACGGGACGCCTTAGAGGGTGAGAGCCCCGTACGGTTGGATACCA-AATCTTTGTATAGCTCCTTCGACGAGTCGAGTAGTTTGGGAATGCTGCTCTAAATGGGAGGTAAATTTCTTCTAAAGCTAAATACCGGCCAGAGACCGATAGCGCACAAGTAGAGTGATCGAAAGATGAAAAGCACTTTGAAAAGAGGGTTAAATAGCACGTGAAATTGTTGAAAGGGAAGCGTTTATGACCAGACTTTTTCCAGGCGGATCATCCGGTGTTCT-CACCGGTGCAC-TTCGCCTGGT-TGAGGCCAGCATCGGTTTCTGTAGAGGGATAAAAGCTTTAGGAATGTGGCT--CTTC----GGAGTGTTATAGCCTATTGTATAATACCTTTAT-GGGGACCGAGGTTCGCGCTCT-GCAAGGATGCTGGCGTAATGGTCATCAACGACCCGTCTTGAAACACGGACCAAGGAGTCGAACATTTGTGCGAGTGTTTGGGTGTTAAACTCTCACGCGTAATGAAAGTGAACGGAGGTGAGAGCC-GTA--AGGTGCATCATCGACCGATCCTGATGTTTTCGGATGGATTTGAGTAAGAGCATAAATGTTCGGACCCGAAAGATGGTGAACTATGCGTGGATAGGGTGAAGCCAGAGGAAACTCT-GTGGAGGCTCGCAGCGGTTCTGACGTGCAAATCGATCGTCAAATCTGCGCATGGG------------------GATCATTATAGAGTTTTCT--AACTCCC--AAACCCA-TGTGAAC--TTACC---TTTGTTGCCTCGGCGGAGCC----------------------------TAC-CCGGT--------------AC-------------------------------------------------------CTACCCTGTAGCG--------CCCCGCCGGTGGACTTC----TAAACTATTGTTATTT--TAATGATATCTGAGAGTC-TTATT---TTAATAAGTCAAAACTTTCAACAACGGATCTCTTGGTTCTGGCATCGATGAAGAACGCAGCGAAATGCGATACGTAATGTGAATTGCAGAATTCAGTGAATCATCGAATCTTTGAACGCACATTGCGCCCATTAGTATTCTAGTGGGCATGCCTGTTCGAGCGTCATTTCAACC---CTTAAG-CC---TAGCTTAGTGTTGGGA-ATCTACGTATGCATAG------------------------------------CCTTCTGG-T-----T----GTGTAGTAGTTCCTGAAATCAAA-CG-GCGGATTGTATG-TATCCTCTGAGCGTAGTAAATCTTT--TTCTCGCTTTTGTTAGGTGCTATAATTC--TT-GCCGCTAAACCCCCAA--------------TTTTTAATGGTTGACCTCGGATCAGGTAGGAATACCCGCTGAACTTAA--?????????????????????????????????????????????????????????????????????????????????????????????????????????????????????????????????????????????????????????????????????????????????????????????????????????????????????????????????????????????????????????????????????????????????????????????????????????????????????????????????????????????????????????????????????????????????????????????????????????????????????????????????????????????????????????????????????????????????????????????????????????????????????????????????????????????????????????????????????????????????????????????????????????????????????????????????????????????????????????????????????????????????????????????????????????????????????????????????????????????????????????????????????????????????????????????????????????????????????????????????????????????????????????????????????????????????????????????????????????????????????????????????????????????????????????????????????????????????????????????????????????????????????????????????????????????????????????????????????????????????????????????????
>Castanediella_cagnizarii_MUCL_41095
-----------GCCCTAGT-ACGGCGAGTGAAGCGGC-ACAGCTC-AATTTGAAATCTGGCCTTT-GGTCCGAATTGTAATTTGTAGAGGATGCTTTTGGTGCGGTT-CTTTCCGAGTTCCCTGGAACGGGACGCCTTAGAGGGTGAGAGCCCCGTACGGTTGGATACCA-AGCCTTTGTATAGCTCCTTCGACGAGTCGAGTAGTTTGGGAATGCTGCTCTAAATGGGAGGTAAATTTCTTCTAAAGCTAAATACCGGCCAGAGACCGATAGCGCACAAGTAGAGTGATCGAAAGATGAAAAGCACTTTGAAAAGAGGGTTAAATAGCACGTGAAATTGTTGAAAGGGAAGCGTTTATGACCAGACTTTTTCCAAGCGGATCATCCGGTGTTCT-CACCGGTGCACTTTCGCTTGGT-TGAGGCCAGCATCGGTTTTCGTAGAGGGATAAAAGCTTTAGGAATGTGGCT--CTTC----GGAGTGTTATAGCCTATTGTATAATACCTTTAT-GGGGACCGAGGTTCGCGCTCT-GCAAGGATGCTGGCGTAATGGTCATCAACGACCCGTCTTGAAACACGGACCAAGGAGTCGAACATTTGTGCGAGTGTTTGGGTGTTAAACCCTCACGCGTAATGAAAGTGAACGGAGGTGAGAGCC-TTA--GGGTGCATCATCGACCGATCCTGATGTTTTCGGATGGATTTGAGTAAGAGCATAACTGTTCGGACCCGAAAGATGGTGAACTATGCGTGGATAGGGTGAAGCCAGAGGAAACTCTGGTGGAGGCTCGCAGCGGTTCTGACGTGCAAATCGATCGTCAAATCTGCGCA---------------------------------------------------------------------------------GTGCCTCGGCGGGGCC----------------------------TAC-CCGGT--------------AC-------------------------------------------------------CTACCCTGTA-----------GCCCGCCGATGGATTT-----TCAACTCTTGTTA-TT--TTATGTTATCTGAATGTC-TTATT-----TATAAGTCAAAACTTTC-ACAACGGATCTCTTGGTTCTGGCATCGATGAAGAACGCAGCGAAATGCGATACGTAATGTGAATTGCAGAATTCAGTGAATCATCGAATCTTTGAACGCACATTGCGCCCATTAGTATTCTAGTGGGCATGCCTGTTCGAGCGTCATTTCAACC---CTTAAG-CC---TAGCTTAGTGTTGGGA-ATCTACTTTGAGC-----------GGAG------CTA---------------CCCTGTAG-C-----T----ACCCTGTAGTTCCCCAAATTGAA-CG-GCGGATCTGCAG-TATCCTCTGAGCGTAGTAAATTTTT--ATCTCGCTTTTGTCAGGTGCTGTAGCTC--TT-GCCGCAAAACCCCC---------------AATTTCAATGGTTGACCTCGGATCAGGTAGGAATACCCGCTG-ACTTAAGC?????????????????????????????????????????????????????????????????????????????????????????????????????????????????????????????????????????????????????????????????????????????????????????????????????????????????????????????????????????????????????????????????????????????????????????????????????????????????????????????????????????????????????????????????????????????????????????????????????????????????????????????????????????????????????????????????????????????????????????????????????????????????????????????????????????????????????????????????????????????????????????????????????????????????????????????????????????????????????????????????????????????????????????????????????????????????????????????????????????????????????????????????????????????????????????????????????????????????????????????????????????????????????????????????????????????????????????????????????????????????????????????????????????????????????????????????????????????????????????????????????????????????????????????????????????????????????????????????????????????????????????????????
>Castanediella_ramosa_MUCL_39857
-----------GCCCTAGT-ACGGCGAGTG-AGCGGCAACAGCTC-AATTTGAAATCTGGCCTTCGGGTCCGAATTGTAATTTGTAGAGGATGCTTTTGGTGCGGTA-CCTTCCGAGTTCCCTGGAACGGGACGCCTTAGAGGGTGAGAGCCCCGTACGGTTGGATACCA-AACCTTTGTATAGCTCCTTCGACGAGTCGAGTAGTTTGGGAATGCTGCTCTAAATGGGAGGTAAATTTCTTCTAAAGCTAAATACCGGCCAGAGACCGATAGCGCACAAGTAGAGTGATCGAAAGATGAAAAGCACTTTGAAAAGAGGGTTAAATAGCACGTGAAATTGTTGAAAGGGAAGCGTTTATGACCAGACTTTTTCCAAGCGGATCATCCGGTGTTCT-CACCGGTGCAC-TTCGTTTGGT-TGAGGCCAGCATCGGTTTCCGTAGAGGGATAAAAGCTTTAGGAATGTGGCT--CCTCC--GGGAGTGTTATAGCCTTTTGTATAATACCTTTAT-GGGGACCGAGGTACGCGCATT-GCAAGGATGCTGGCGTAATGGTCATCAACGACCCGTCTTGAAACACGGACCAAGGAGTCGAACATTTATGCGAGTGTTTGGGTGTTAAACCCTCACGCGTAATGAAAGTGAACGGAGGTGAGAGCC-GTA--AGGTGCATCATCGACCGATCCTGATGTTTTCGGATGGATTTGAGTAAGAGCATAACTGTTCGGACCCGAAAGATGGTGAACTATGCGTGGATAGGGTGAAGCCAGAGGAAACTCTGGTGGAGGCTCGCAGCGG-TCTGACGTGCAAATCGATCGTCAAATCTGCGCATGGGGGCG---------------ATCATTATAGAGTTTTTT-AAACTCCC--AACCCTA-TGTGAAC--TTACC---TATGTTGCCTCGGCGGGGCC----------------------------TAC-CCCGG-------------------------TATCCTCCTTTTTG------------------------G-GAGTCGTTACCCTGTA-----------GCCCGCCGGTGGATTTT----CAAACTCTTGTTATTC--TAGTGATATCTGAGCGTC-TTATT---TTAATAAGTCAAAACTTTCAACAACGGATCTCTTGGTTCTGGCATCGATGAAGAACGCAGCGAAATGCGATAAGTAATGTGAATTGCAGAATTCAGTGAATCATCGAATCTTTGAACGCACATTGCGCCCATTAGTATTCTAGTGGGCATGCCTGTTCGAGCGTCATTTCAACC---CTTAAG-CC---TAGCTTAGTGTTGGGA-GTCTACACAATGGTG------------------------------------ATTCTTTTA-T-----C----ACCGTGTAGTTCCTAAAATGAAA-CG-GCGGATCTGCAG-TATCCTCTGAGCGTAGTAAATTCTT--ATCTCGCTTTTGTCAGGTGCTGTGGCTC--TT-GCCGCTAAACCCCCTAA--------------TTTTAATGGTGA-------------------------------------?????????????????????????????????????????????????????????????????????????????????????????????????????????????????????????????????????????????????????????????????????????????????????????????????????????????????????????????????????????????????????????????????????????????????????????????????????????????????????????????????????????????????????????????????????????????????????????????????????????????????????????????????????????????????????????????????????????????????????????????????????????????????????????????????????????????????????????????????????????????????????????????????????????????????????????????????????????????????????????????????????????????????????????????????????????????????????????????????????????????????????????????????????????????????????????????????????????????????????????????????????????????????????????????????????????????????????????????????????????????????????????????????????????????????????????????????????????????????????????????????????????????????????????????????????????????????????????????????????????????????????????????????
>Chaetomium_elatum_CBS_374_66
-----GGGATTGCCCTAGTAACGGCGAGTGAAGCGGCAACAGCTCAAATTTGAAATCTGGCTTC--GGCCCGAGTTGTAATTTGCAGAGGAAGCTTTAGGCGCGGCA-CCTTCTGAGTCCCCTGGAACGGGGCGCCATAGAGGGTGAGAGCCCCGTATAGTTGGATGCCT-AGCCTGTGTAAAGCTCCTTCGACGAGTCGAGTAGTTTGGGAATGCTGCTCAAAATGGGAGGTAAATTTCTTCTAAAGCTAAATACCGGCCAGAGACCGATAGCGCACAAGTAGAGTGATCGAAAGATGAAAAGCACTTTGAAAAGAGGGTTAAATAGCACGTGAAATTGTTGAAAGGGAAGCGCTTGTGACCAGACTTGCGCCGGGCAGATCATCCGGTGTTCT-CACCGGTGCAC-TCTGCCCGGC-TCAGGCCAGCATCGGTTCTCGCGGGGGGATAAAGGCCCTGGGAACGTAGCT--CCTCC--GGGAGTGTTATAGCCCGGGGCGTAATGCCCTCGC-GGGGACCGAGGTTCGCGCATCTGCAAGGATGCTGGCGTAATGGTCATCAGCGACCCGTCTTGAAACACGGACCAAGGAGTCAAGGTTTTGCGCGAGTGTTTGGGTGTAAAACCCGCACGCGTAATGAAAGTGAACGTAGGTGAGAGCT-TC----GGCGCATCATCGACCGATCCTGATGTTTTCGGATGGATTTGAGTAGGAGCGTTAAGCCTTGGACCCGAAAGATGGTGAACTATGCTTGGATAGGGTGAAGCCAGAGGAAACTCTGGTGGAGGCTCGCAGCGGTTCTGACGTGCAAATCGATCGTCAAATCTGAGCATGGGGCGAAA------------GA-CATTACAGAGTTGCAA--AACTCCC-TAAACCAT-TGTGAACG-TTACCTAAACCGTTGCTTCGGCGG------------------------------GCGGCCCCGGG--------------G-----------TTTACCCCCCGGGCGCC----------------------CCTGGGCCCCACCGCGGGC--------GCCCGCCGGAGG-TCAC----CAAACTCTTGTTAATT-TATGGCCTCTCTGAGTCTT-CTGTA--CTGAATAAGTCAAAACTTTCAACAACGGATCTCTTGGTTCTGGCATCGATGAAGAACGCAGCGAAATGCGATAAGTAATGTGAATTGCAGAATTCAGTGAATCATCGAATCTTTGAACGCACATTGCGCCCGCCAGTATTCTGGCGGGCATGCCTGTTCGAGCGTCATTTCAACC---ATCAAG-CC-CCCGGGCTTGTGTTGGGG-ACCTGCGG----------------------------------------------------------------CTGCCGCAGGCCCTGAAAAGCAG-TG-GCGGGCTCGCTG--TCACACCGAGCGTAGTAGCA-TAC--ATCTCGCTCTGG-GCGTGCTGCGGGTTC--CG-GCCGTTAAACCACCTTTTAA-------------CCCAAGGTTGACCTCGGATCAGGTAGGAAGACCCGCTGAACTTAAGC-----------------------------------------------------------------------------------------------------------------------------------------------------------------------------------------------------------------------------------------------------------------------------------------------------------------------------------------------------------------------------------------------------------------------------------------------------------------------------------------------------------------------------------------------------CTCGTCACATTGGTTCAGGGTCTGCGGAGAAAGAACGTCATCTCGTTCGAGGTGTCGCTCGTTAGAGATATCCGTGACCGTGAATTCAAGATCTTTTCAGATGCGGGTCGCGTCATGAGACCGCTTTTCACGGTGGAGCAGGAACCGAATGGCGAGAGCGGCGCCGAGAAGGGGGCGTTGATTCTGAATAAGGAGCACATTGGGAAGCTCAAGTTGGACACCGAGTATGGCAAATATCACCCGGACTACTGGGGCTGGCAAGGCCTGTTGAAGTCGGGTGCCATTGAATATCTCGACGCCGAGGAAGAGGAGACGGTGATGATCTGCATGACGCCTCAGGACCTTGACCAGTTCCGTGCCCGCAAGCAGGGAAGATTCGAG---CAGGACAACTCCGGCTTGGGCAATAACCGCATCAAGACGAAGCCAAATCCGACTACTCACATGTACACACATTGTGAGATTCATCCCAGCATGCTTCTCGGCATCTGCGCGAGCATTATCCCCTTCCCTGACCACAACCA
>Clypeophysalospora_latitans_CBS_141463T
---------------CAGTAACGGCGAGTGAAGCGGCAACAGCTCAAATTTGAAATCTGGCCCTTGGGTCCGAGTTGTAATTTGTAGAAGATGCTTTTGGTGAGGTT-CCTTCCGAGTTCCCTGGAACGGGACGCCTTAGAGGGTGAGAGCCCCGTACGGTTGGATACCA-AGCCTTTGTAAAGCTCTTTCGACGAGTCGAGTAGTTTGGGAATGCTGCTCTAAATGGGAGGTAAATTTCTTCTAAAGCTAAATACCGGCCAGAGACCGATAGCGCACAAGTAGAGTGATCGAAAGATGAAAAGCACTTTGAAAAGAGGGTTAAATAGCACGTGAAATTGTTGAAAGGGAAGGATTTATGACCAGACTTTTTCCAGGCGGATCATCCGGTGTTCT-CACCGGTGCAC-TTCGTCTGGT-TTAGGCCAGCATCGGTTTCTATAGAGGGATAAAAGTAGTAGGAATGTGGCA--CCCTCCGGGGTGTGTTATAGCCTGCTACATAATACCTTTAC-GGGGACCGAGGTACGCGCTTCTGCAAGGATGCTGGCATAATGGTTATTAATCACCCGTCTTGAAACACGGACCAAGGAGTCGAACATTTGTGCAAGTGTTTGGGTGTTAAACCCTCACGCGTAATGAAAGTGAACGGAGGTGAGAGCC-CTTTGGGGTGCATCATCGACCGATCCTGAAGTTTTCGGAAGGATTTGAGTAAGAGCATAACTGTTCGGACCCGAAAGATGGTGAACTATGCGTGGATAGGGTGAAGCCAGAGGAAACTCTGGTGGAGGCTCGCAGCGGTTCTGACGTGCA--------------------------------------------GATCATTACAGAGTTTAAC--AACTCCC--AAACCCA-TGTGAAC--TTACC---TTTGTTGCCTCGGCAATGCC----------------------------TAC-CCGGT--------------AACGA-------GCTGCCCTGTAGCGAG-----------------------------TTACCCTGTAGCCGC---CGCCCCTGCCGGTGGACCAT----TAAACTCTTGTTATTC--TATGGATATCTGAGCGTC-TTATT---TTAATAAGTCAAAACTTTCAACAACGGATCTCTTGGTTCTGGCATCGATGAAGAACGCAGCGAAATGCGATACGTAATGTGAATTGCAGAATTCAGTGAATCATCGAATCTTTGAACGCACATTGCGCCCATTAGTATTCTAGTGGGCATGCCTGTTCGAGCGTCATTTCATAC---CTTAAG-CC---TAGCTTAGTGTTGGGA-ACCTACATCTGGGAGG--------CGAG------TTA---------------CCCTGTAA-CGAGCCT----ACCCTGTAGCTCCTGAAATTCAA-CG-GCGGATCCGCAG-TATCCTCTGAGCGTAGTAATTCATT--ATCTCGCTTTGGTAAGGTGCTGTGTATC--CA-GCCGATAAACACCCAAA-------------TTTTTAATGGTTGACCTCGGATCACGTAGGAATACCCGCTGAACT-----?????????????????????????????????????????????????????????????????????????????????????????????????????????????????????????????????????????????????????????????????????????????????????????????????????????????????????????????????????????????????????????????????????????????????????????????????????????????????????????????????????????????????????????????????????????????????????????????????????????????????????????????????????????????????????????????????????????????????????????????????????????????????????????????????????????????????????????????????????????????????????????????????????????????????????????????????????????????????????????????????????????????????????????????????????????????????????????????????????????????????????????????????????????????????????????????????????????????????????????????????????????????????????????????????????????????????????????????????????????????????????????????????????????????????????????????????????????????????????????????????????????????????????????????????????????????????????????????????????????????????????????????????
>Cylindrium_elongatum_CBS_115974
--------ATTGCCCTAGTAACGGCGAGTGAAGCGGCAACAGCTCAAATTTGAAATCTGGCCCC-AGGCCCGAGTTGTAATTTGTAGAGGATGCTTTTGGTGCGGTA-CTTTCCGAGTTCCCTGGAACGGGACGCGTTAGAGGGTGAGAGCCCCGTACGGTTGGATACCT-AGCCTCTGTAAAGCTCCTTCGACGAGTCGAGTAGTTTGGGAATGCTGCTCAAAATGGGAGGTAAATTTCTTCTAAAGCTAAATACCGGCCAGAGACCGATAGCGCACAAGTAGAGTGATCGAAAGATGAAAAGCACTTTGAAAAGAGGGTTAAATAGCACGTGAAATTGTTGAAAGGGAAGGACTTATGACCAGACTTTTTCTAGGCGGATCATCCGGTGTTCT-CACCGGTGCAC-TTCGCCTAGT-TAAGGCCAGCATCGGTTTCTGTAGAGGGATAAAAGCAGTAGGAATGTGGCT--CCCTC--GGGAGTGTTATAACCTATTGTATAATACCTTTAT-GGGGACCGAGGTTCGCGCTTCGGCAAGGATGCTGGCATAATGGTCATCAGTCACCCGTCTTGAAACACGGACCAAGGAGTCGAACATTTATGCGAGTGTTTGGGTGTTAAACCCTCACGCGTAATGAAAGTGAACGGAGGTGAGAGCC-TTA--GGGTGCATCATCGACCGATCCTGAAGTCTTCGGATGGATTTGAGTAAGAGCATAACTGTTCGGACCCGAAAGATGGTGAACTATGCGTGGATAGGGTGAAGCCAGAGGAAACTCTGGTGGAGGCTCGCAGCGGTTCTGACGTGCAAATCGATCGTCAAATCTGCGCATGGGGGCGAAAGACTAAT----GATCATTACAGAGTCGTAAAAAACTCCC--AAACCCA-TGTGAAC--TTACC---ATTGTTGCCTCGGCGGACC-----------------------------TAC-CCCG-------------------------------------------------------------------------------GTA-----------GCCCGTCGGTGGACCAT----TAAACTCTTGTTA-TC--TATGGATATCTGAGCGTC-TTAT----TTAATAAGTTAAAACTTTCAACAACGGATCTCTTGGTTCTGGCATCGATGAAGAACGCAGCGAAATGCGATAAGTAATGTGAATTGCAGAATTCAGTGAATCATCGAATCTTTGAACGCACATTGCGCCCATTAGTATTCTATTGGGCATGCCTGTTCGAGCGTCATTTTGACC--ACTTAAG-CC---TGGCTTAGTGTTGGGA-ATCTACGT-------------------------------------------------------------------TTGTAGTTCCTTAAATCTAG-TG-GCGGAGCCGCAG-TGGCCTCTGAGCGTAGTAATT-TTT--TTCTCGCTTTGG-AAGGTTCTGTAGTTT--TT-GCCGTTAAACCCCCAA--------------TTTTTTAAGGTTGACCTCGGATCAGGTAGGAATACCCGCTGAACTTAAGC----------------------------------------------------------------------------------------------------------------------------------------------------------------------------------------------------------ATACACATTTGCCTCTACACTTTCGCATTTGCGAAGAACCAACACCCCTGTCGGGCGTGACGGAAAGCTCGCCAAGCCTCGACAACTTCACAACACACATTGGGGCCTGGTCTGTCCGGCAGAAACGCCAGAAGGTCAGGCTTGTGGTTTGGTGAAGAACCTGTCTCTAATGTGCTCGATCAGCGTGGGTACGTCGACTGAGCCCATCATTGACTATATGATTACAAGAAACATGGAGGTCTTGGAGGAATACGACCCTACTCGTTACCCCAATGCCACCAAGATTTTCCTGAACGGGTCCTGGATTGGTGTACACCAAGATCCGAAAGCCCTGGTCAAGGATGTCCAGCAATTGCGACGCACCAACCAGATCCCAGCAGAAGTATCTTTGATCCGAGACATTCGTGACCGAGAGTTCAAGATATTTTCTGACGCCGGTCGGGTCATGCGACCCTTGTTTGTTGTTGAGCAAGATGACGACCCCGAGCGTGGAATTGAAAAGGGCAACCTTGTTTTGACCAAGGACATGGTGCACAGGCTGGCAGCTGACGCGACACTTGAGGCTGGCAGCGATGAGTTTTTTGGCTGGCAGGGATTGGTGAACGAGGGTGTCATTGAATACCTGGATGCCGAGGAGGAAGAGACGGCCATGATATGCATGACGCCAGAAGACTTGGAAACCTACCGATTAGCCAAAGCCGGCGTCGATGTGTCCCAGGAGCTTGGTGACGATCTCAACAAGCGTCTAAAGACGAAGATGAATCCTACCACGCATATGTACACACATTGTGAGATCCATCCCAGCATGCTTCTGGGTATCTGTGCCAGTATCATTCCGTTTCCCGATCACAACCA
>Cylindrium_grande_CBS_145578
---------------------CGGCGAGTGAAGCGGCAACAGCTCAAATTTGAAATCTGGCCCT-AGGCCCGAGTTGTAATTTGTAGAGGATGCTTTTGGTGCGGTA-CTTTCCGAGTTCCCTGGAACGGGACGCCTTAGAGGGTGAGAGCCCCGTACGGTTGGATACCT-AGCCTCTGTAAAGCTCCTTCGACGAGTCGAGTAGTTTGGGAATGCTGCTCAAAATGGGAGGTAAATTTCTTCTAAAGCTAAATACCGGCCAGAGACCGATAGCGCACAAGTAGAGTGATCGAAAGATGAAAAGCACTTTGAAAAGAGGGTTAAATAGCACGTGAAATTGTTGAAAGGGAAGGACTTATGACCAGACTTTTTCTAGGCGGATCATCCGGTGTTCT-CACCGGTGCAC-TTCGCCTAGT-TAAGGCCAGCATCGGTTTCTGTAGAGGGATAAAAGCAGCAGGAATGTGGCT--CCTCC--GGGAGTGTTATAACCTGTTGTATAATACCTTTAT-GGGGACCGAGGTTCGCGCTTCGGCAAGGATGCTGGCATAATGGTCATCAGTCACCCGTCTTGAAACACGGACCAAGGAGTCGAACATTTATGCGAGTGTTTGGGTGTTAAACCCTCACGCGTAATGAAAGTGAACGGAGGTGAGAGCC-TTA--GGGTGCATCATCGACCGATCCTGAAGTCTTCGGATGGATTTGAGTAAGAGCATAACTGTTCGGACCCGAAAGATGGTGAACTATGCGTGGATAGGGTGAAGCCAGAGGAAACTCTGGTGGAGGCTCGCAGCGGTTCTGACGTGCAAATCGATCGTCAAATCTGCGCATGGGGGCGAAAGACTAATCGAAGATCATTACAGAGTCGTAAAACACTCCC--AAACCCA-TGTGAAC--TTACC---ATTGTTGCCTCGGCGGCCC-----------------------------TAC-CCTGT--------------A---------------------------------------------------GCTTGCTACGTTGTA-----------GCCCGCCGGTGGACCAT----TAAACTCTTGTTATTC--TATGGATATCTGAGCGTC-TTAT----TTAATAAGTTAAAACTTTCAACAACGGATCTCTTGGTTCTGGCATCGATGAAGAACGCAGCGAAATGCGATACGTAATGTGAATTGCAGAATTCAGTGAATCATCGAATCTTTGAACGCACATTGCGCCCATTAGTATTCTATTGGGCATGCCTGTTCGAGCGTCATTTTGACC--ACTTAAG-CC---TGGCTTAGTGTTGGGA-ATCTACGT-------------------------------------------------------------------TTGTAGTTCCTTAAAACCAG-TG-GCGGAGCCGCAG-TGGCCTCTGAGCGTAGTAATT-TTC--TTCTCGCTTTGG-AAGGTTCTGTAGTTT--TT-GCCATAAAACCCCCAA--------------TTTTTTAAGGTTGACCTCGGATCAGGTAGGAATACCCGCTGAACTTAAGC------------------------------------------------------------------------------------------------------------------------------------------------------------------------------------GTGTCTCCCAGGTGCTGAACAGATATACCTTCTCCTCTACTCTTTCGCATTTGCGAAGAACAAACACTCCTGTCGGGCGCGACGGAAAACTTGCCAAGCCTCGACAACTTCACAATACTCATTGGGGCTTGGTCTGCCCAGCAGAAACGCCAGAGGGTCAGGCTTGCGGGCTGGTCAAGAATTTGTCGCTAATGTGCTCAATCAGTGTGGGTACGTCCACCGAACCAATCATCGACTATATGATTACGAGGAACATGGAGGTATTGGAGGAGTACGACCCTACACGGTATCCCAATGCTACTAAGATTTTCTTGAATGGATCTTGGATTGGCGTTCACCAAGACCCCAAGGCTTTGGTCAAGGATGTCCAGCAATTGCGGCGCACCAACCAGATACCTGCCGAAGTATCACTGATCCGAGACATTCGCGATCGAGAATTCAAGATTTTTTCTGACGCCGGTCGGGTCATGCGGCCCTTGTTTGTCGTTGAACAGGATGACGATCCCGAGCGTGGAATTGAAAAGGGTAACCTTGTTCTAACGAAGGACATGGTGCACAGATTGGCAGCCGATGCTACACTCGAGGCCGGCAGCGATGAATTCTTTGGCTGGCAAGGATTGGTGAATGAGGGTGTCATTGAATACCTCGATGCTGAGGAGGAAGAGACGGCCATGATTTGCATGACGCCTGAAGACTTGGAAACCTACCGATTGGCCAAGGCTGGTGTTGATGTGTCCCAGGATCTCGGCGATGACCTTAACAAGCGTCTAAAGACAAAGATGAACCCTACCACGCATATGTACACACATTGCGAGATCCACCCCAGCATGCTTCTTGGTATTTGCGCTAGTATCATTCCTTTCCCGGATCACAACCA
>Dactylaria_acaciae_CPC_29771
--------------------ACGGCGAGTGAAGCGGCAACAGCTCAAATTTGAAATCTGGCCTT-TGGCCCGAGTTGTAATTTGTAGAGGATGCTTTTGGTGCGGTG-CCTTCCGAGTTCCCTGGAACGGGACGCCTTAGAGGGTGAGAGCCCCGTACGGTTGGACGCCT-AGCCTCTGTAAAGCTCCTTCGACGAGTCGAGTAGTTTGGGAATGCTGCTCAAAATGGGAGGTAAATTTCTTCTAAAGCTAAATACCGGCCAGAGACCGATAGCGCACAAGTAGAGTGATCGAAAGATGAAAAGCACTTTGAAAAGAGGGTTAAATAGCACGTGAAATTGTTGAAAGGGAAGCGTTTATGACCAGACTTTTTCCTGGCGGATCATCCGGTGTTCT-CACCGGTGCAC-TTCGCCAGGT-CGAGGCCAGCATCGGTTTCTGTAGGGGGATAAAAGCTTTGGGAATGTGGCT--CTTC----GGAGTGTTATAGCCCATTGTATAATACCCTTCT-GGGGACCGAGGTACGCGCATT-GCAAGGATGCTGGCGTAATGGTCATCAACGACCCGTCTTGAAACACGGACCAAGGAGTCGAACATTTGTGCGAGTGTTTGGGTGTTAAACCCTCACGCGTAATGAAAGTGAACGGAGGTGAGAGCC-ATT--TGGTGCATCATCGACCGATCCTGATGTCTTCGGATGGATTTGAGTAAGAGCATAACTGTTCGGACCCGAAAGATGGTGAACTATGCGTGGATAGGGTGAAGCCAGAGGAAACTCTGGTGGAGGCTCGCAGCGGTTCTGACGTGCAAATCGATCGTCAAATCTGCGCATGGGGGCGAAAGACTAATCG--GATCATTAATGAGTTTCTA--AAACTCC--CAACCCA-TGTGAAC--ATACC---TCTGTTGCCTCGGCGG--CC----------------------------TAC-CCGGT--------------A-----------GCTACCCTGTAG---------------------------------TTACCCTGTA-----------GTTCGCCGAAGGACATC----AAAACTCTGTTTT-AA--GTATTATCTCTGAACAAC-TT-----TTAAATAAGTCAAAACTTTCAACAACGGATCTCTTGGTTCTGGCATCGATGAAGAACGCAGCGAAATGCGATAAGTAATGTGAATTGCAGAATTCAGTGAATCATCGAATCTTTGAACGCACATTGCGCCCATTAGTATTCTAGTGGGCATGCCTGTTCGAGCGTCATTAATTCC--ACTTAAG-CCTCTTTGCTTAGTGTTGGGA-ATCTACTTGAGCGGTG-CTACCCGGGAC------TTA---------------CCCTGTAG-C-----T----ACCCTGTAGTTCCTCAAAGACAG-CG-GCGGAGATGTAG-TATCCTCTGAGCTTAGTAACT-TGT--TCCTAGCTTTCG-AGTGGACTGCGCTTC--TC-GCCGTAAAACACCATAC-------------TTTTTAATGGTTGACCTCGGATCAGGTAGGAATACCCGCTGAACTTA---?????????????????????????????????????????????????????????????????????????????????????????????????????????????????????????????????????????????????????????????????????????????????????????????????????????????????????????????????????????????????????????????????????????????????????????????????????????????????????????????????????????????????????????????????????????????????????????????????????????????????????????????????????????????????????????????????????????????????????????????????????????????????????????????????????????????????????????????????????????????????????????????????????????????????????????????????????????????????????????????????????????????????????????????????????????????????????????????????????????????????????????????????????????????????????????????????????????????????????????????????????????????????????????????????????????????????????????????????????????????????????????????????????????????????????????????????????????????????????????????????????????????????????????????????????????????????????????????????????????????????????????????????
>Dactylaria_biseptata_CBS_475_94
AACA-GGGATTGCCCTAGTAACGGCGAGTGAAGCGGCAACAGCTCAAATTTGAAATCTGGCCTT-TGGCCCGAGTTGTAATTTGTAGAGGATGCTTTTGGTGCGGTG-CCTTCCGAGTTCCCTGGAACGGGACGCCTTAGAGGGTGAGAGCCCCGTACGGTTGGACGCCT-AGCCTCTGTAAAGCTCCTTCGACGAGTCGAGTAGTTTGGGAATGCTGCTCAAAATGGGAGGTAAATTTCTTCTAAAGCTAAATACCGGCCAGAGTCCGATAGCGCACAAGTAGAGTGATCGAAAGATGAAAAGCACTTTGAAAAGAGGGTTAAATAGCACGTGAAATTGTTGAAAGGGAAGCGTTTATGACCAGACTTTTTCCTAGCGGATCATCCGGTGTTCT-CACCGGTGCAC-TTCGCTAGGT-TTAGGCCAGCATCGGTTTCTGTAGGGGGATAAAAGTTTCGGGAACGTGGCT--CTTC----GGAGTGTTATAGCCCGTTGCATAATACCTTTAT-GGGGACCGAGGTTCGCGCTCT-GCAAGGATGCTGGCGTAATGGTCATCAACGACCCGTCTTGAAACACGGACCAAGGAGTCGAACATTTGTGCGAGTGTTTGGGTGTTAAACCCTCACGCGTAATGAAAGTGAACGGAGGTGAGAGCC-GCA--AGGTGCATCATCGACCGATCCTGATGTCTTCGGATGGATTTGAGTAAGAGCATAACTGTTCGGACCCGAAAGATGGTGAACTATGCGTGGATAGGGTGAAGCCAGAGGAAACTCTGGTGGAGGCTCGCAGCGGTTCTGACGTGCAAATCGATCGTCAAATCTGCGCATGGGGGCGAAAGACTAATCG--?????????????????????????????????????????????????????????????????????????????????????????????????????????????????????????????????????????????????????????????????????????????????????????????????????????????????????????????????????????????????????????????????????????????????????????????????????????????????????????????????????????????????????????????????????????????????????????????????????????????????????????????????????????????????????????????????????????????????????????????????????????????????????????????????????????????????????????????????????????????????????????????????????????????????????????????????????????????????????????????????????????????????????????????????????????????????????????????????????????????????????????????????????????????????????????????????????????????????????????????????????????????????????????????????????????????????????????????????????????????????????????????????????????????????????????????????????????????????????????????????????????????????????????????????????????????????????????????????????????????????????????????????????????????????????????????????????????????????????????????????????????????????????????????????????????????????????????????????????????????????????????????????????????????????????????????????????????????????????????????????????????????????????????????????????????????????????????????????????????????????????????????????????????????????????????????????????????????????????????????????????????????????????????????????????????????????????????????????????????????????????????????????????????????????????????????????????????????????????????????????????????????????????????????????????????????????????????????????????????????????????????????????????????????????????????????????????????????????????????????????????????????????????????
>Dactylaria_calliandrae_CPC_48004
AACA-GGGATTGCCCTAGTAACGGCGAGTGAAGCGGCAACAGCTCAAATTTGAAATCTGGCCTT-TGGCCCGAGTTGTAATTTGTAGAGGATGCTTTTGGTGCGGTG-CCTTCCGAGTTCCCTGGAACGGGACGCCTTAGAGGGTGAGAGCCCCGTACGGTTGGACGCCT-AGCCTCTGTAAAGCTCCTTCAACGAGTCGAGTAGTTTGGGAATGCTGCTCAAAATGGGAGGTAAATTTCTTCTAAAGCTAAATACCGGCCAGAGACCGATAGCGCACAAGTAGAGTGATCGAAAGATGAAAAGCACTTTGAAAAGAGGGTTAAATAGCACGTGAAATTGTTGAAAGGGAAGCGTTTATGACCAGACTTTTTCCTAGTGGATCATCCGGTGTTCT-CACCGGTGCAC-TTCGCTAGGT-TTAGGCCAGCATCGGTTTCTGTAGGGGGATAAAAGCTTTAGGAATGTGGCT--CTTC----GGAGTGTTATAGCCTATTGCATAATACCCTTAT-GGGGACCGAGGTACGCGCTCT-GCAAGGATGCTGGCGTAATGGTCATCAACGACCCGTCTTGAAACACGGACCAAGGAGTCGAACATTTGTGCGAGTGTTTGGGTGTTAAACCCTCACGCGTAATGAAAGTGAACGGAGGTGAGAGCC-ATT--TGGTGCATCATCGACCGATCCTGATGTCTTCGGATGGATTTGAGTAAGAGCATAACTGTTCGGACCCGAAAGATGGTGAACTATGCGTGGATAGGGTGAAGCCAGAGGAAACTCTGGTGGAGGCTCGCAGCGGTTCTGACGTGCAAATCGATCGTCAAATCTGCGCATGGGGGCGAAAGACTAATCGAAGATCATTACAGAGTTGTAA--AACTCCC--AAACCCA-TGTGAAC--ATACC-----TGTTGCCTCGGCGG--CC----------------------------TAC-CCGGC--------------A-----------GCTACCCTGTAG---------------------------------CTACCCTGTA-----------GTCCGCCGGCGGAATTC----AAAACTCTTGTTT-TCAGTTGTCATCTCTGAGAATA-AAA-----CAAATAAATCAAAACTTTCAACAACGGATCTCTTGGTTCTGGCATCGATGAAGAACGCAGCGAAATGCGATAAGTAATGTGAATTGCAGAATTCAGTGAATCATCGAATCTTTGAACGCACATTGCGCCCATTAGTATTCTAGTGGGCATGCCTGTTCGAGCGTCATTAATTCC--ACTTAAG-CC---TGGCTTAGTGTTGGGA-GACTGCTTCAGC------------GGAG------CTA---------------CCCTGTAG-C-----T----ACCCTGCAGCTCCTCAAAGACAG-CG-GCGGAGTCGTGT-TGTCCTCTGAGCTTAGTAATT--CA--TTCTAGCTTTCG-AGTATACCACTTCAC--CT-GCCGTTAAACCACCTA--------------ATTTTTATGGTTGACCTCGGATCAGGTAGGAATACCCG------------------------------------------------------------------------------------------------------------------------------------------------------------------------------------------CGGCAGGTGTTTCGCAGGTGTTGAACAGATACACCTTTTCTTCCACGCTTTCTCATTTGCGTCGAACCAACACCCCCGTTGGCCGAGACGGCAAGCTCGCAAAGCCTCGCCAGCTCCACAACACACATTGGGGACTTGTGTGCCCGGCTGAAACTCCCGAAGGACAGGCTTGCGGCCTGGTCAAAAATCTCTCACTAATGTGCTCTATCAGCGTCGGAACCTCGACTGAACCAATTATCGATTACATGATTACACGCAATATGGAGGTCCTAGAGGAGTATGATGCCACTCGGTATCCTAATGCGACCAAAATCTTCCTGAACGGTTCATGGATCGGTGTTCATCAGGACCCAAAAGCGCTCGTAAAGGACGTTCAGCTACTCCGACGCACAAATCAGATCCCTGCCGAGGTGTCGCTTATTCGAGATATCCGTGATAGGGAGTTCAAGATATTCTCTGATGCAGGACGTGTCATGCGGCCGCTGTTTGTCGTCGAGCCTGAGGACGACCCCGATCGTGGTGTCGAAAAAGGCAACTTGGTTCTCACGAAAGACATGGTACGCCGGCTCGAACGGGATTCGACTCTCGAGGCTGGCAGCGATGAGTTCTTTGGCTGGGAAGGACTCGTAAGCGAGGGTGTTATTGAGTACCTCGATGCCGAAGAAGAGGAAACGTCGATGATTTGCATGACTCCCGAAGATCTCGAGACATTCCGGCTGGCCAGACAGGGACACGACGTCACACAAGACATGGGCGACGACTTGAACCAGCGAGTCAAGACCAAGTTAAATCCAACAACGCATACATATACCCACTGCGAGATTCACCCTAGTATGCTTCTCGGCATTTGCGCGAGCATCATCCCTTTTCCGGATCACAATCA
>Dactylaria_fragilis_P057
AACA-GGGATTGCCCCAGTAACGGCGAGTGAAGCGGCAACAGCTCAAATTTGAAATCTGGCCTT-TGGCCCGAGTTGTAATTTGTAGAGGATGCTTTTGGTGCGGTG-CCTTCCGAGTTCCCTGGAACGGGACGCCTTAGAGGGTGAGAGCCCCGTACGGTTGGACGCCT-AGCCTCTGTAAAGCTCCTTCGACGAGTCGAGTAGTTTGGGAATGCTGCTCAAAATGGGAGGTAAATTTCTTCTAAAGCTAAATACCGGCCAGAGACCGATAGCGCACAAGTAGAGTGATCGAAAGATGAAAAGCACTTTGAAAAGAGGGTTAAATAGCACGTGAAATTGTTGAAAGGGAAGCGTTTATGACCAGACTTTTTCCTGGCGGATCATCCGGTGTTCT-CACCGGTGCAC-TTCGCCAGGT-CGAGGCCAGCATCGGTTTCTGTAGGGGGATAAAAGCTTTGGGAATGTGGCT--CTTC----GGAGTGTTATAGCCCATTGTATAATACCCTTCT-GGGGACCGAGGTACGCGCTCT-GCAAGGATGCTGGCGTAATGGTCATCAACGACCCGTCTTGAAACACGGACCAAGGAGTCGAACATTTGTGCGAGTGTTTGGGTGTTAAACCCTCACGCGTAATGAAAGTGAACGGAGGTGAGAGCC-ATT--TGGTGCATCATCGACCGATCCTGATGTCTTCGGATGGATTTGAGTAAGAGCATAACTGTTCGGACCCGAAAGATGGTGAACTATGCGTGGATAGGGTGAAGCCAGAGGAAACTCTGGTGGAGGCTCGCAGCGGTTCTGACGTGCAAATCGATCGTCAAATCTGCGCATGGGGGCGAAAGACTAATCGA-?????????????????????????????????????????????????????????????????????????????????????????????????????????????????????????????????????????????????????????????????????????????????????????????????????????????????????????????????????????????????????????????????????????????????????????????????????????????????????????????????????????????????????????????????????????????????????????????????????????????????????????????????????????????????????????????????????????????????????????????????????????????????????????????????????????????????????????????????????????????????????????????????????????????????????????????????????????????????????????????????????????????????????????????????????????????????????????????????????????????????????????????????????????????????????????????????????????????????????????????????????????????????????????????????????????????????????????????????????????????????????????????????????????????????????????????????????????????????????????????????????????????????????????????????????????????????????????????????????????????????????????????????????????????????????????????????????????????????????????????????????????????????????????????????????????????????????????????????????????????????????????????????????????????????????????????????????????????????????????????????????????????????????????????????????????????????????????????????????????????????????????????????????????????????????????????????????????????????????????????????????????????????????????????????????????????????????????????????????????????????????????????????????????????????????????????????????????????????????????????????????????????????????????????????????????????????????????????????????????????????????????????????????????????????????????????????????????????????????????????????????????????????????????
>Dactylaria_hwasunensis_CMML_20_35
AACA-GGGATTGCCCTAGTAACGGCGAGTGAAGCGGCAACAGCTCAAATTTGAAATCTGGCCTC-TGGCCCGAGTTGTAATTTGTAGAGGATGCTTTTGGTGCGGTG-CCTTCCGAGTTCCCTGGAACGGGACGCCTTAGAGGGTGAGAGCCCCGTACGGTTGGACGCCT-AGCCTCTGTAAAGCTCCTTCGACGAGTCGAGTAGTTTGGGAATGCTGCTCAAAATGGGAGGTAAATTTCTTCTAAAGCTAAATACCGGCCAGAGACCGATAGCGCACAAGTAGAGTGATCGAAAGATGAAAAGCACTTTGAAAAGAGGGTTAAATAGCACGTGAAATTGTTGAAAGGGAAGCGTTTATGACCAGACTTTTTCCTAGTGGATCATCCGGTGTTCT-CACCGGTGCAC-TTCGCTAGGT-TGAGGCCAGCATCGGTTTCCGTAGGGGGATAAAAACTTTAGGAATGTGGCT--CTTC----GGAGTGTTATAGCCTATTGTATAATACCCTTAT-GGGGACCGAGGTACGCGCTCT-GCAAGGATGCTGGCGTAATGGTCATCAACGACCCGTCTTGAAACACGGACCAAGGAGTCGAACATTTGTGCGAGTGTTTGGGTGTTAAACCCTCACGCGTAATGAAAGTGAACGGAGGTGAGAGCC-ATT--TGGTGCATCATCGACCGATCCTGATGTCTTCGGATGGATTTGAGTAAGAGCATAACTGTTCGGACCCGAAAGATGGTGAACTATGCGTGGATAGGGTGAAGCCAGAGGAAACTCTGGTGGAGGCTCGCAGCGGTTCTGACGTGCAAATCGATCGTCAAATCTGCGCATGGGGGCGAAAGACTAATCGAAGATCATTACAGAGTTGTAA--AACTCCC--AAACCCA-TGTGAAC--ATACC-----TGTTGCCTCGGCGG--CC----------------------------TAC-CCGGT--------------A-----------GCTACCCTGTAG---------------------------------CTACCCTGTA-----------GTCCGCCGGTGGAATTC----AAAACTCTTGTTT-TCAGTTGTCATCTCTGAGAATA-AAA-----CAAATAAATCAAAACTTTCAACAACGGATCTCTTGGTTCTGGCATCGATGAAGAACGCAGCGAAATGCGATAAGTAATGTGAATTGCAGAATTCAGTGAATCATCGAATCTTTGAACGCACATTGCGCCCATTAGTATTCTAGTGGGCATGCCTGTTCGAGCGTCATTAAATCC--ACTTAAG-CC---CTGCTTAGTGTTGGGA-GACTGCGCCGGC------------GGAG------CTA---------------CCCTGTAG-C-----T----ACCCTGCAGCTCCTCAAAGATAG-CG-GCGGAGTTGTGA-TATCCTCTGAGCTTAGTAAAT--CA--TTCTAGCTTTCG-AGAAGATCACTTCCC--TT-GCCGTTAAACCACCTA--------------ATTTTTATGGTTGACCTCGGATCAC-------------------------?????????????????????????????????????????????????????????????????????????????????????????????????????????????????????????????????????????????????????????????????????????????????????????????????????????????????????????????????????????????????????????????????????????????????????????????????????????????????????????????????????????????????????????????????????????????????????????????????????????????????????????????????????????????????????????????????????????????????????????????????????????????????????????????????????????????????????????????????????????????????????????????????????????????????????????????????????????????????????????????????????????????????????????????????????????????????????????????????????????????????????????????????????????????????????????????????????????????????????????????????????????????????????????????????????????????????????????????????????????????????????????????????????????????????????????????????????????????????????????????????????????????????????????????????????????????????????????????????????????????????????????????????
>Dactylaria_hwasunensis_CMML_20_88
AACA-GGGATTGCCCTAGTAACGGCGAGTGAAGCGGCAACAGCTCAAATTTGAAATCTGGCCTC-TGGCCCGAGTTGTAATTTGTAGAGGATGCTTTTGGTGCGGTG-CCTTCCGAGTTCCCTGGAACGGGACGCCTTAGAGGGTGAGAGCCCCGTACGGTTGGACGCCT-AGCCTCTGTAAAGCTCCTTCGACGAGTCGAGTAGTTTGGGAATGCTGCTCAAAATGGGAGGTAAATTTCTTCTAAAGCTAAATACCGGCCAGAGACCGATAGCGCACAAGTAGAGTGATCGAAAGATGAAAAGCACTTTGAAAAGAGGGTTAAATAGCACGTGAAATTGTTGAAAGGGAAGCGTTTATGACCAGACTTTTTCCTAGTGGATCATCCGGTGTTCT-CACCGGTGCAC-TTCGCTAGGT-TGAGGCCAGCATCGGTTTCCGTAGGGGGATAAAAACTTTAGGAATGTGGCT--CTTC----GGAGTGTTATAGCCTATTGTATAATACCCTTAT-GGGGACCGAGGTACGCGCTCT-GCAAGGATGCTGGCGTAATGGTCATCAACGACCCGTCTTGAAACACGGACCAAGGAGTCGAACATTTGTGCGAGTGTTTGGGTGTTAAACCCTCACGCGTAATGAAAGTGAACGGAGGTGAGAGCC-ATT--TGGTGCATCATCGACCGATCCTGATGTCTTCGGATGGATTTGAGTAAGAGCATAACTGTTCGGACCCGAAAGATGGTGAACTATGCGTGGATAGGGTGAAGCCAGAGGAAACTCTGGTGGAGGCTCGCAGCGGTTCTGACGTGCAAATCGATCGTCAAATCTGCGCATGGGGGCGAAAGACTAATCGAA?????????????????????????????????????????????????????????????????????????????????????????????????????????????????????????????????????????????????????????????????????????????????????????????????????????????????????????????????????????????????????????????????????????????????????????????????????????????????????????????????????????????????????????????????????????????????????????????????????????????????????????????????????????????????????????????????????????????????????????????????????????????????????????????????????????????????????????????????????????????????????????????????????????????????????????????????????????????????????????????????????????????????????????????????????????????????????????????????????????????????????????????????????????????????????????????????????????????????????????????????????????????????????????????????????????????????????????????????????????????????????????????????????????????????????????????????????????????????????????????????????????????????????????????????????????????????????????????????????????????????????????????????????????????????????????????????????????????????????????????????????????????????????????????????????????????????????????????????????????????????????????????????????????????????????????????????????????????????????????????????????????????????????????????????????????????????????????????????????????????????????????????????????????????????????????????????????????????????????????????????????????????????????????????????????????????????????????????????????????????????????????????????????????????????????????????????????????????????????????????????????????????????????????????????????????????????????????????????????????????????????????????????????????????????????????????????????????????????????????????????????????????????????????
>Dactylaria_jiangxiensis_CCTCC_AF2023033
--------------------------------GCGGCAACAGCTCAAATTTGAAATCTGGCCTT-TGGCCCGAGTTGTAATTTGTAGAGGATGCTTTTGGTGCGGTG-CCTTCCGAGTTCCCTGGAACGGGACGCCTTAGAGGGTGAGAGCCCCGTACGGTTGGACGCCT-AGCCTCTGTAAAGCTCCTTCGACGAGTCGAGTAGTTTGGGAATGCTGCTCAAAATGGGAGGTAAATTTCTTCTAAAGCTAAATACCGGCCAGAGACCGATAGCGCACAAGTAGAGTGATCGAAAGATGAAAAGCACTTTGAAAAGAGGGTTAAATAGCACGTGAAATTGTTGAAAGGGAAGCGTTTATGACCAGACTTTTTCCTAGTGGATCATCCGGTGTTCT-CACCGGTGCAC-TTCGCTAGGA-TGAGGCCAGCATCGGTTTCCGTAGGGGGATAAAAGCTTTAGGAATGTGGCT--CTTC----GGAGTGTTATAGCCTATTGTATAATACCCTTGT-GGGGACCGAGGTACGCGCTCT-GCAAGGATGCTGGCGTAATGGTCATCAACGACCCGTCTTGAAACACGGACCAAGGAGTCGAACATTTGTGCGAGTGTTTGGGTGTTAAACCCTCACGCGTAATGAAAGTGAACGGAGGTGAGAGCC-ATT--TGGTGCATCATCGACCGATCCTGATGTCTTCGGATGGATTTGAGTAAGAGCATAACTGTTCGGACCCGAAAGATGGTGAACTATGCGTGGATAGGGTGAAGCCAGAGGAAACTCTGGTGGAGGCTCGCAGCGGTTCTGACGTGCAAATCGATCGTCAAATCTGCGCATGGGGGCGAAAGACTAATCGAA-------------------------------------------------------CCTGTTGCCTCGGCGG--CC----------------------------TAC-CTGGTC-------------G-----------GCTACCCTGTAG---------------------------------CTACCCTGTA-----------GTCCGCCGGCGGATTTTCA--AAAACTCTTGTTT-TC--GTTGTATCTCTGAGAATA-AAA-----CAAATAAGTCAAAACTTTCAACAACGGATCTCTTGGTTCTGGCATCGATGAAGAACGCAGCGAAATGCGATAAGTAATGTGAATTGCAGAATTCAGTGAATCATCGAATCTTTGAACGCACATTGCGCCCATTAGTATTCTAGTGGGCATGCCTGTTCGAGCGTCATTAAGTCC--ACTTAAG-CC---CAGCTTAGTGTTGGGA-GACTGCTCCAGC------------GGTG------CTA---------------CCCTGTAG-C-----T----ACCCTGCAGCTCCTCAAAGACAG-CG-GCGGAGTTGTGG-TATCCTCTGAGCTTAGTAACT--TG--TTCTAGCTTTCG-AGTACACCACTTCCC--CT-GCCGTAAAACCCTTAA--------------TTTTTAATGGTTGACCTCGGATCAGGTAGGAATACCCGCTGAACTTAAG-GAACATCGTG-CGCAGGCTGACGAGTGAGATCACCATGAATTTGAAGCGCTGCGTGGAACAGAGCAGAGAATTCCAAATCCAGACCGCTATCAAGGCTGGCATCGTCACGAACGGCCTCAAATATTCTCTCGCTACCGGCAACTGGGGTGATCAAAAGAAAGCCATGTCGTCGACAGCGGGTGTCTCGCAGGTGCTCAACAGATATACTTTTGCCTCGACCCTGTCACATTTGCGACGGACGAACACACCTGTCGGCCGTGACGGGAAGCTGGCCAAGCCTCGCCAACTCCACAACACTCACTGGGGGCTCGTATGCCCGGCTGAGACCCCCGAAGGACAAGCCTGCGGCCTTGTCAAGAACCTCTCTCTCATGTGCTCAATCAGCGTAGGAACATCGACCGAGCCCATTATTGATTATATGATCACCCGCAACATGGAGGTCCTCGAAGAATACGATGCCACTCGGTACCCTAACGCCACCAAGATTTTCCTCAACGGGTCCTGGATCGGCGTCCATCAAGATCCGAAGGCGCTGGTGAAGGATGTGCAACAGCTTCGCCGCACAAATCAGATTCCAGCAGAAGTCTCCTTGATTCGAGATATCCGTGACCGAGAATTTAAAATATTCTCCGATGCTGGTCGCGTCATGCGGCCACTCTTTGTTGTCGAGCCCGAAGACGATCCCGATCGCGGTGTCGAAAAGGGCAACCTGGTTCTCACGAAGGACATGGTGCGAAGGCTCGAGAGGGATTCAACTCTCGAGGCTGGCAGCGACGAGTTCTTCGGCTGGGAAGGACTTGTGAGCGAAGGCGTCATCGAGTACCTTGATGCTGAGGAGGAAGAGACATCAATGATATGCATGACACCAGAGGACTTCGAAACCTTTCGGTTGGCA-----------------------------------------------------------------------------------------------------------------------------------------------------------------
>Dactylaria_jiangxiensis_CCTCC_AF2023034T
--------------------------------GCGGCAACAGCTCAAATTTGAAATCTGGCCTT-TGGCCCGAGTTGTAATTTGTAGAGGATGCTTTTGGTGCGGTG-CCTTCCGAGTTCCCTGGAACGGGACGCCTTAGAGGGTGAGAGCCCCGTACGGTTGGACGCCT-AGCCTCTGTAAAGCTCCTTCGACGAGTCGAGTAGTTTGGGAATGCTGCTCAAAATGGGAGGTAAATTTCTTCTAAAGCTAAATACCGGCCAGAGACCGATAGCGCACAAGTAGAGTGATCGAAAGATGAAAAGCACTTTGAAAAGAGGGTTAAATAGCACGTGAAATTGTTGAAAGGGAAGCGTTTATGACCAGACTTTTTCCTAGTGGATCATCCGGTGTTCT-CACCGGTGCAC-TTCGCTAGGA-TGAGGCCAGCATCGGTTTCCGTAGGGGGATAAAAGCTTTAGGAATGTGGCT--CTTC----GGAGTGTTATAGCCTATTGTATAATACCCTTGT-GGGGACCGAGGTACGCGCTCT-GCAAGGATGCTGGCGTAATGGTCATCAACGACCCGTCTTGAAACACGGACCAAGGAGTCGAACATTTGTGCGAGTGTTTGGGTGTTAAACCCTCACGCGTAATGAAAGTGAACGGAGGTGAGAGCC-ATT--TGGTGCATCATCGACCGATCCTGATGTCTTCGGATGGATTTGAGTAAGAGCATAACTGTTCGGACCCGAAAGATGGTGAACTATGCGTGGATAGGGTGAAGCCAGAGGAAACTCTGGTGGAGGCTCGCAGCGGTTCTGACGTGCAAATCGATCGTCAAATCTGCGCATGGGGGCGAAAGACTAATCGAA-------------------------------------------------------CCTGTTGCCTCGGCGG--CC----------------------------TAC-CTGGTC-------------G-----------GCTACCCTGTAG---------------------------------CTACCCTGTA-----------GTCCGCCGGCGGATTTTCA--AAAACTCTTGTTT-TC--GTTGTATCTCTGAGAATA-AAA-----CAAATAAGTCAAAACTTTCAACAACGGATCTCTTGGTTCTGGCATCGATGAAGAACGCAGCGAAATGCGATAAGTAATGTGAATTGCAGAATTCAGTGAATCATCGAATCTTTGAACGCACATTGCGCCCATTAGTATTCTAGTGGGCATGCCTGTTCGAGCGTCATTAAGTCC--ACTTAAG-CC---CAGCTTAGTGTTGGGA-GACTGCTCCAGC------------GGTG------CTA---------------CCCTGTAG-C-----T----ACCCTGCAGCTCCTCAAAGACAG-CG-GCGGAGTTGTGG-TATCCTCTGAGCTTAGTAACT--TG--TTCTAGCTTTCG-AGTACACCACTTCCC--CT-GCCGTAAAACCCTTAA--------------TTTTTAATGGTTGACCTCGGATCAGGTAGGAATACCCGCTGAACTTAAGCGAACATCGTG-CGCAGGCTGACGAGTGAGATCACCATGAATTTGAAGCGCTGCGTGGAACAGAGCAGAGAATTCCAAATCCAGACCGCTATCAAGGCTGGCATCGTCACGAACGGCCTCAAATATTCTCTCGCTACCGGCAACTGGGGTGATCAAAAGAAAGCCATGTCGTCGACAGCGGGTGTCTCGCAGGTGCTCAACAGATATACTTTTGCCTCGACCCTGTCACATTTGCGACGGACGAACACACCTGTCGGCCGTGACGGGAAGCTGGCCAAGCCTCGCCAACTCCACAACACTCACTGGGGGCTCGTATGCCCGGCTGAGACCCCCGAAGGACAAGCCTGCGGCCTTGTCAAGAACCTCTCTCTCATGTGCTCAATCAGCGTAGGAACATCGACCGAGCCCATTATTGATTATATGATCACCCGCAACATGGAGGTCCTCGAAGAATACGATGCCACTCGGTACCCTAACGCCACCAAGATTTTCCTCAACGGGTCCTGGATCGGCGTCCATCAAGATCCGAAGGCGCTGGTGAAGGATGTGCAACAGCTTCGCCGCACAAATCAGATTCCAGCAGAAGTCTCCTTGATTCGAGATATCCGTGACCGAGAATTTAAAATATTCTCCGATGCTGGTCGCGTCATGCGGCCACTCTTTGTTGTCGAGCCCGAAGACGATCCCGATCGCGGTGTCGAAAAGGGCAACCTGGTTCTCACGAAGGACATGGTGCGAAGGCTCGAGAGGGATTCAACTCTCGAGGCTGGCAGCGACGAGTTCTTCGGCTGGGAAGGACTTGTGAGCGAAGGCGTCATCGAGTACCTTGATGCTTGAGGAGG------------------------------------------------------------------------------------------------------------------------------------------------------------------------------------------------------------------------
>Dactylaria_mavisleverae_BRIP_76362a
AACA-GGGATTGCCCTAGTAACGGCGAGTGAAGCGGCAACAGCTCAAATTTGAAATCTGGCGC--AAGCCCGAGTTGTAATTTGTAGAGGATGCTTTTGGTGAGGTG-CCTTCCGAGTTCCCTGGAACGGGACGCCTTAGAGGGTGAGAGCCCCGTACGGTTGGACGCCG-AGCCTCTGTAAAGCTCCTTCGACGAGTCGAGTAGTTTGGGAATGCTGCTCAAAATGGGAGGTATATGCCTTCTAAAGCTAAATATTGGCCAGAGACCGATAGCGCACAAGTAGAGTGATCGAAAGATGAAAAGCACTTTGAAAAGAGGGTTAAATAGCACGTGAAATTGTTGAAAGGGAAGCGTTTATGACCAGACTTTTTCCTGGCGGATCATCCGGTGTTCT-CACCGGTGCAC-TTCGCCAGGT-CGAGGCCAGCATCGGTTCTTTTGGGGGGATAAAAGCTTTGGGAACGTGGCT--CTTC----GGAGTGTTATAGCCCATTGCATAATACCCTCGA-TGGGACCGAGGTACGCGCATT-GCAAGGATGCTGGCGTAATGGTCATCAACGACCCGTCTTGAAACACGGACCAAGGAGTCGAACATTTGTGCAAGTGTTTGGGTGTCAAACCCTCACGCGTAATGAAAGTGAACGGAGGTCAGAGCC-TTA--GGGTGCATGATCGACCGATCCTGATGTCTTCGGATGGATTTGAGTAAGAGCATAACTGTTCGGACCCGAAAGATGGTGAACTATGCGTGGATAGGGTGAAGCCAGAGGAAACTCTGGTGGAGGCTCGCAGCGGTTCTGACGTGCAAATCGATCGTCAAATCTGCGCATGGGGGCGAAAGACTAATCGAAGATCATTACAGAGTGTAAA--AACTCCC--AAACCCA-TGTGAAC--TTACC---ACTGTTGCCTCGGTGGGCCT--------------------------------CCGG---------------------------------------------------------------------------------------------GCCCGCCGGTGGACAAAAC--AAAACTCTTGAA--TA--TTTGTATCTCTGAATC---AACTT---TTAATAAGTAAAAACTTTCAACAACGGATCTCTTGGTTCTGGCATCGATGAAGAACGCAGCGAAATGCGATAAGTAATGTGAATTGCAGAATTCAGTGAATCATCGAATCTTTGAACGCACATTGCGCCCACTAGTATTCTGGTGGGCATGCCTGTTCGAGCGTCATTAATTCC--ACTCAAG-CTTCAGTGCTTGGTATTGGGA-GACTACTT-----------------------------------------------------------------TACTGTAGCTCCTCAAAGTCAG-CG-GCGGAGTTGTGT-CATCCTCTGAGCTTAGTAATT--TA--TTCTAGCTTCTG--AAGTGGCCCAGCCC--CT-GCCGTAAAACACCCATC-------------TTTTTAATGGTTGACCTCGGATCAGGTAGGAATACCCGCTGAACTTAAGC?????????????????????????????????????????????????????????????????????????????????????????????????????????????????????????????????????????????????????????????????????????????????????????????????????????????????????????????????????????????????????????????????????????????????????????????????????????????????????????????????????????????????????????????????????????????????????????????????????????????????????????????????????????????????????????????????????????????????????????????????????????????????????????????????????????????????????????????????????????????????????????????????????????????????????????????????????????????????????????????????????????????????????????????????????????????????????????????????????????????????????????????????????????????????????????????????????????????????????????????????????????????????????????????????????????????????????????????????????????????????????????????????????????????????????????????????????????????????????????????????????????????????????????????????????????????????????????????????????????????????????????????????
>Dactylaria_monticola_CBS_188_95
AACA-GGGATTGCCTCAGTAACGGCGAGTGAAGCGGCAACAGCTCAAATTTGAAATCTGGCCTT-TGGCCCGAGTTGTAATTTGTAGAGGATGCTTTTGGTGCGGTG-CCTTCCGAGTTCCCTGGAACGGGACGCCTTAGAGGGTGAGAGCCCCGTACGGTTGGACGCCT-AGCCTCTGTAAAGCTCCTTCGACGAGTCGAGTAGTTTGGGAATGCTGCTCAAAATGGGAGGTAAATTTCTTCTAAAGCTAAATACCGGCCAGAGACCGATAGCGCACAAGTAGAGTGATCGAAAGATGAAAAGCACTTTGAAAAGAGGGTTAAATAGCACGTGAAATTGTTGAAAGGGAAGCGTTTATGACCAGACTTTTTCCTGGCGGATCATCCGGTGTTCT-CACCGGTGCAC-TTCGCCAGGT-TGAGGCCAGCATCGGTTTTCGTAGGGGGATAAAAGCTTTGGGAATGTGGCT--CTTC----GGAGTGTTATAGCCCATTGCATAATACCTTTAT-GGGGACCGAGGTTCGCGCTCT-GCAAGGATGCTGGCGTAATGGTCATCAACGACCCGTCTTGAAACACGGACCAAGGAGTCGAACATTTGTGCGAGTGTTTGGGTGTTAAACCCTCACGCGTAATGAAAGTGAACGGAGGTGAGAGCC-TTT--AGGTGCATCATCGACCGATCCTGATGTCTTCGGATGGATTTGAGTAAGAGCATAACTGTTCGGACCCGAAAGATGGTGAACTATGCGTGGATAGGGTGAAGCCAGAGGAAACTCTGGTGGAGGCTCGCAGCGGTTCTGACGTGCAAATCGATCGTCAAATCTGCGCATGGGGGCGAAAGACTAATCGAA?????????????????????????????????????????????????????????????????????????????????????????????????????????????????????????????????????????????????????????????????????????????????????????????????????????????????????????????????????????????????????????????????????????????????????????????????????????????????????????????????????????????????????????????????????????????????????????????????????????????????????????????????????????????????????????????????????????????????????????????????????????????????????????????????????????????????????????????????????????????????????????????????????????????????????????????????????????????????????????????????????????????????????????????????????????????????????????????????????????????????????????????????????????????????????????????????????????????????????????????????????????????????????????????????????????????????????????????????????????????????????????????????????????????????????????????????????????????????????????????????????????????????????????????????????????????????????????????????????????????????????????????????????????????????????????????????????????????????????????????????????????????????????????????????????????????????????????????????????????????????????????????????????????????????????????????????????????????????????????????????????????????????????????????????????????????????????????????????????????????????????????????????????????????????????????????????????????????????????????????????????????????????????????????????????????????????????????????????????????????????????????????????????????????????????????????????????????????????????????????????????????????????????????????????????????????????????????????????????????????????????????????????????????????????????????????????????????????????????????????????????????????????????????
>Dactylaria_retrophylli_CBS_148271
----------TGCCTCAGTAACGGCGAGTGAAGCGGCAACAGCTCAAATTTGAAATCTGGCCTT--GGCCCGAGTTGTAATTTGTAGAGGATGCTTTTGGTGCGGTG-CCTTCCGAGTTCCCTGGAACGGGACGCCTTAGAGGGTGAGAGCCCCGTACGGTTGGACGCCT-AGCCTCTGTAAAGCTCCTTCGACGAGTCGAGTAGTTTGGGAATGCTGCTCAAAATGGGAGGTAAATTTCTTCTAAAGCTAAATACCGGCCAGAGACCGATAGCGCACAAGTAGAGTGATCGAAAGATGAAAAGCACTTTGAAAAGAGGGTTAAATAGCACGTGAAATTGTTGAAAGGGAAGCGTTTATGACCAGACTTTTTCCTGGCGGATCATGCGGTGTTCT-CACCGTTGCAC-TTCGCCAGGT-TTAGGCCAGCATCGGTTCTCGCAGGGGGATAAAAGTTTTGGGAACGTGGCT--CTTC----GGAGTGTTATAGCCCATTTCATAATACCCTTTT-GGGGACCGAGGTACGCGCTCT-GCAAGGATGCTGGCGTAATGGTCATCAACGACCCGTCTTGAAACACGGACCAAGGAGTCGAACATTTGTGCGAGTGTTTGGGTGTTAAACCCTCACGCGTAATGAAAGTGAACGGAGGTGAGAGCC-GCA--AGGTGCATCATCGACCGATCCTGATGTCTTCGGATGGATTTGAGTAAGAGCATAACTGTTCGGACCCGAAAGATGGTGAACTATGCGTGGATAGGGTGAAGCCAGAGGAAACTCTGGTGGAGGCTCGCAGCGGTTCTGACGTGCAAATCGATCGTCAAATCTGCGCATGGGGGGCGAAGACTAATCGAAGATCATTACAGAGTTGTAA--AACTCCC--AAACCCATTGTGAAC--ATACC---TCTGTTGCCTCGGCGG--CC----------------------------TAC-CTGGC--------------G-----------GCTACCCTGTAG---------------------------------CTACCCTGTA-----------GACCGCCGGTGGACTAC----AAAACTCTTGTTT-T-AGTTGTTATCTCTGAGAATA-ATACT---TTAATAAGTCAAAACTTTCAACAACGGATCTCTTGGTTCTGGCATCGATGAAGAACGCAGCGAAATGCGATAAGTAATGTGAATTGCAGAATTCAGTGAATCATCGAATCTTTGAACGCACATTGCGCCTATTAGTATTCTAGTAGGCATGCCTGTTCGAGCGTCATTAAGTCC--ACTTAAG-CC---CTGCTTAGTGTTGGGA-GTCTACTGGAGCGGTG-CTACCCGGGAG------TTA---------------CCCTGTAG-T-----T----ACCCTGTAGTTCCTTAAAGACAG-CG-GCGGAGTCGTGG-TATCCTCTGAGCTTAGTAACT--TG---TCTAGCTTTCG-AGAAGACCACTGCCC--CT-GCCGTTAAACACCCTTC-------------TTTCTAATGGTTGACCTCGGATCAGGTAGGAATACCCGCTGAACTTAAGC?????????????????????????????????????????????????????????????????????????????????????????????????????????????????????????????????????????????????????????????????????????????????????????????????????????????????????????????????????????????????????????????????????????????????????????????????????????????????????????????????????????????????????????????????????????????????????????????????????????????????????????????????????????????????????????????????????????????????????????????????????????????????????????????????????????????????????????????????????????????????????????????????????????????????????????????????????????????????????????????????????????????????????????????????????????????????????????????????????????????????????????????????????????????????????????????????????????????????????????????????????????????????????????????????????????????????????????????????????????????????????????????????????????????????????????????????????????????????????????????????????????????????????????????????????????????????????????????????????????????????????????????????
>Dactylaria_sparsa_P055
AACA-GGGATTGCCTCAGTAACGGCGAGTGAAGCGGCAACAGCTCAAATTTGAAATCTGGCCTT-TGGTCCGAGTTGTAATTTGTAGAGGATGCTTTTGGTGCGGTG-CCTTCCGAGTTCCCTGGAACGGGACGCCTTAGAGGGTGAGAGCCCCGTACGGTTGGACGCCT-AGCCTCTGTAAAGCTCCTTCGACGAGTCGAGTAGTTTGGGAATGCTGCTCAAAATGGGAGGTAAATTTCTTCTAAAGCTAAATACCGGCCAGAGACCGATAGCGCACAAGTAGAGTGATCGAAAGATGAAAAGCACTTTGAAAAGAGGGTTAAATAGCACGTGAAATTGTTGAAAGGGAAGCGTTTATGACCAGACTTTTTCTAGGCGGATCATCCGGTGTTCT-CACCGGTGCAC-TTCGCCTAGT-TTAGGCCAGCATCGGTTTTCGTAGGGGGATAAAAGCTTTGGGAACGTGGCT--CTTC----GGAGTGTTATAGCCCATTGTATAATACCTTTAT-GGGGACCGAGGTACGCGCATT-GCAAGGATGCTGGCGTAATGGTTATCAATCACCCGTCTTGAAACACGGACCAAGGAGTCGAACATTTGTGCGAGTGTTTGGGTGTTAAACCCTCACGCGTAATGAAAGTGAACGGAGGTGAGAGCC-ATT--TGGTGCATCATCGACCGATCCTGATGTCTTCGGATGGATTTGAGTAAGAGCATAACTGTTCGGACCCGAAAGATGGTGAACTATGCGTGGATAGGGTGAAGCCAGAGGAAACTCTGGTGGAGGCTCGCAGCGGTTCTGACGTGCAAATCGATCGTCAAATCTGCGCATGGGGGCGAAAGACTAATCGAA?????????????????????????????????????????????????????????????????????????????????????????????????????????????????????????????????????????????????????????????????????????????????????????????????????????????????????????????????????????????????????????????????????????????????????????????????????????????????????????????????????????????????????????????????????????????????????????????????????????????????????????????????????????????????????????????????????????????????????????????????????????????????????????????????????????????????????????????????????????????????????????????????????????????????????????????????????????????????????????????????????????????????????????????????????????????????????????????????????????????????????????????????????????????????????????????????????????????????????????????????????????????????????????????????????????????????????????????????????????????????????????????????????????????????????????????????????????????????????????????????????????????????????????????????????????????????????????????????????????????????????????????????????????????????????????????????????????????????????????????????????????????????????????????????????????????????????????????????????????????????????????????????????????????????????????????????????????????????????????????????????????????????????????????????????????????????????????????????????????????????????????????????????????????????????????????????????????????????????????????????????????????????????????????????????????????????????????????????????????????????????????????????????????????????????????????????????????????????????????????????????????????????????????????????????????????????????????????????????????????????????????????????????????????????????????????????????????????????????????????????????????????????????????
>Dactylaria_zapatensis_CBS_429_93
AACA-GGGATTGCCCTAGTAACGGCGAGTGAAGCGGCAACAGCTCAAATTTGAAATCTGGCCTT-TGGCCCGAGTTGTAATTTGTAGAGGATGCTTTTGGTGCGGTG-CCTTCCGAGTTCCCTGGAACGGGACGCCTTAGAGGGTGAGAGCCCCGTACGGTTGGACGCCT-AGCCTCTGTAAAGCTCCTTCGACGAGTCGAGTAGTTTGGGAATGCTGCTCAAAATGGGAGGTAAATTTCTTCTAAAGCTAAATACCGGCCAGAGACCGATAGCGCACAAGTAGAGTGATCGAAAGATGAAAAGCACTTTGAAAAGAGGGTTAAATAGCACGTGAAATTGTTGAAAGGGAAGCGTTTATGACCAGACTTTTTCCTAGCGGATCATCCGGTGTTCT-CACCGGTGCAC-TTCGCTAGGT-TTAGGCCAGCATCGGTTTCTGTAGGGGGATAAAAGTTTCGGGAATGTGGCT--CTTC----GGAGTGTTATAGCCCGTTGCATAATACCTTTAT-GGGGACCGAGGTTCGCGCTCT-GCAAGGATGCTGGCGTAATGGTCATCAACGACCCGTCTTGAAACACGGACCAAGGAGTCGAACATTTGTGCGAGTGTTTGGGTGTTAAACCCTCACGCGTAATGAAAGTGAACGGAGGTGAGAGCC-GCA--AGGTGCATCATCGACCGATCCTGATGTCTTCGGATGGATTTGAGTAAGAGCATAACTGTTCGGACCCGAAAGATGGTGAACTATGCGTGGATAGGGTGAAGCCAGAGGAAACTCTGGTGGAGGCTCGCAGCGGTTCTGACGTGCAAATCGATCGTCAAATCTGCGCATGGGGGCGAAAGACTAATCGAA?????????????????????????????????????????????????????????????????????????????????????????????????????????????????????????????????????????????????????????????????????????????????????????????????????????????????????????????????????????????????????????????????????????????????????????????????????????????????????????????????????????????????????????????????????????????????????????????????????????????????????????????????????????????????????????????????????????????????????????????????????????????????????????????????????????????????????????????????????????????????????????????????????????????????????????????????????????????????????????????????????????????????????????????????????????????????????????????????????????????????????????????????????????????????????????????????????????????????????????????????????????????????????????????????????????????????????????????????????????????????????????????????????????????????????????????????????????????????????????????????????????????????????????????????????????????????????????????????????????????????????????????????????????????????????????????????????????????????????????????????????????????????????????????????????????????????????????????????????????????????????????????????????????????????????????????????????????????????????????????????????????????????????????????????????????????????????????????????????????????????????????????????????????????????????????????????????????????????????????????????????????????????????????????????????????????????????????????????????????????????????????????????????????????????????????????????????????????????????????????????????????????????????????????????????????????????????????????????????????????????????????????????????????????????????????????????????????????????????????????????????????????????????????
>Funiliomyces_biseptatus_CBS_100373T
AACA-GGGATTGCCCTAGTAACGGCGAGTGAAGCGGCAACAGCTCAAATTTGAAATCTGGCCT---AGCCCGAGTTGTAATTTGTAGAGGATGCTTTTGGTGCGGTG-CCTTCCGAGTTCCCTGGAACGGGACGCCTTAGAGGGTGAGAGCCCCGTACGGTTGGACGCCT-AGCCTCTGTAAAGCTCCTTCGACGAGTCGAGTAGTTTGGGAATGCTGCTCAAAATGGGAGGTATATGCCTTCTAAAGCTAAATACCGGCCAGAGACCGATAGCGCACAAGTAGAGTGATCGAAAGATGAAAAGCACTTTGAAAAGAGGGTTAAATAGCACGTGAAATTGTTGAAAGGGAAGCGTTTATGACCAGACTTTTTCCTGGCGGATCATCCGGCGTTCT-CGCCGGTGCAC-TTCGCCAGGT-CGAGGCCAGCATCGGTTCTTACGGGGGGATAAAAGCTTTGGGAACGTAGCT--CTTC----GGAGTGTTATAGCCCATTGCATAATACCCTCGC-GGGGACCGAGGTACGCGCATT-GCAAGGATGCTGGCGTAATGGTCATCAACGACCCGTCTTGAAACACGGACCAAGGAGTCGAACATTTGTGCGAGTGTTTGGGTGTTAAACCCTCACGCGTAATGAAAGTGAACGGAGGTCAGAGCC-GCA--AGGTGCATGATCGACCGATCCTGAAGTCTTCGGATGGATTTGAGTAAGAGCATAACTGTTCGGACCCGAAAGATGGTGAACTATGCGTGGATAGGGTGAAGCCAGAGGAAACTCTGGTGGAGGCTCGCAGCGGTTCTGACGTGCAAATCGATCGTCAAATCTGCGCATGGGGGCGAAAGACTAATCGAAGATCATTAAAGAGTGTAAA--AACTCCC--AAACCCA-TGTGAAC--CTACC---ACTGTTGCCTCGGTGGGC------------------------------CGC-CTCGT------------------------------------------------------------------------------GCG-----------GCCTGCCGACGGACTTC----AAAACTCTTATGA-AT--ATATTATCTCTGAGTACA-ACTTT---TAAATAAGTAAAAACTTTCAACAACGGATCTCTTGGTTCTGGCATCGATGAAGAACGCAGCGAAATGCGATAAGTAATGTGAATTGCAGAATTCAGTGAATCATCGAATCTTTGAACGCACATTGCGCCCACTAGTATTCTGGTGGGCATGCCTGTTCGAGCGTCATTAATTCC--ACTCAAG-CCTAGTTGCTTGGTATTGGGA-GACTACTT----------------------------------------------------------------TACCTGTAGCTCCCCAAAGACAG-CG-GCGGAGTCGTGT-CATCCTCTGAGCTTAGTAATT-ACT--TTCTAGCTTGCG-AGCGAGGCGCGTCCC--CT-GCCGTAAAACCCCCATC-------------TTTTTAATGGTTGACCTCGGATCAGGTAGGAATACCCGCTGAACTTAAGC?????????????????????????????????????????????????????????????????????????????????????????????????????????????????????????????????????????????????????????????????????????????????????????????????????????????????????????????????????????????????????????????????????????????????????????????????????????????????????????????????????????????????????????????????????????????????????????????????????????????????????????????????????????????????????????????????????????????????????????????????????????????????????????????????????????????????????????????????????????????????????????????????????????????????????????????????????????????????????????????????????????????????????????????????????????????????????????????????????????????????????????????????????????????????????????????????????????????????????????????????????????????????????????????????????????????????????????????????????????????????????????????????????????????????????????????????????????????????????????????????????????????????????????????????????????????????????????????????????????????????????????????????
>Hyponectria_buxi_UME_31430
AACA-GGGAATTCCCCAATAACGGCGAGTGAAGCGGCAACAGCTCAAATTTGAAATCTGGCCCCCGGGTCCGAGTTGTAATTTGTAGAGGATGCTTTTGGCGCGGCG-CCTTCCGAGTTCCCTGGAACGGGACGCCTTAGAGGGTGAGAGCCCCGTACGGTTGGACGCCT-AGCCTCTGTAAAGCTCCTTCGACGAGTCGAGTAGTTTGGGAATGCTGCTCTAAATGGGAGGTAAATTTCTTCTAAAGCTAAATACCGGCCAGAGACCGATAGCGCACAAGTAGAGTGATCGAAAGATGAAAAGCACTTTGAAAAGAGGGTTAAATAGCACGTGAAATTGTTGAAAGGGAAGGACTTATGACCAGACTTTTGCCTTGGGGATCATCCGGTGTTCT-CACCGGTGCAC-TTCGCTTGGC-TTAGGCCAGCATCGGTTTCTGTGGGGGGACAAAAGCTCCGGGAACGTAGCT--CCTTT--GGGAGTGTTATAGCCCTCTGCATAATACCCCCGT-GGGGACCGAGGTTCGCGCTTCTGCAAGGATGCTGGCATAATGGTCATCAGTCACCCGTCTTGAAACACGGACCAAGGAGTCGAACATTTGTGCAAGTGTTTGGGTGTTAAACCCTCACGCGTAATGAAAGTGAACGGAGGTGAGAGCC-GCA--AGGTGCATCATCGACCGATCCTGAAGTCTTCGGATGGATTTGAGTAAGAGCATAACTGTTCGGACCCGAAAGATGGTGAACTATGCGTGGATAGGGTGAAGCCAGAGGAAACTCTGGTGGAGGCTCGCAGCGGTTCTGACGTGCAAATCGATCGTCAAATCTGCGCATGGGGGCGAAAGACTAATCGAA?????????????????????????????????????????????????????????????????????????????????????????????????????????????????????????????????????????????????????????????????????????????????????????????????????????????????????????????????????????????????????????????????????????????????????????????????????????????????????????????????????????????????????????????????????????????????????????????????????????????????????????????????????????????????????????????????????????????????????????????????????????????????????????????????????????????????????????????????????????????????????????????????????????????????????????????????????????????????????????????????????????????????????????????????????????????????????????????????????????????????????????????????????????????????????????????????????????????????????????????????????????????????????????????????????????????????????????????????????????????????????????????????????????????????????????????????????????????????????????????????????????????????????????????????????????????????????????????????????????????????????????????????????????????????????????????????????????????????????????????????????????????????????????????????????????????????????????????????????????????????????????????????????????????????????????????????????????????????????????????????????????????????????????????????????????????????????????????????????????????????????????????????????????????????????????????????????????????????????????????????????????????????????????????????????????????????????????????????????????????????????????????????????????????????????????????????????????????????????????????????????????????????????????????????????????????????????????????????????????????????????????????????????????????????????????????????????????????????????????????????????????????????????????
>Iodosphaeria_honghensis_MFLU_19_0719T
AACA-GGGATTGCCCCAGTAACGGCGAGTGAAGCGGCAACAGCTCAAATTTGAAATCTGGCCCTCGGGTCCGAGTTGTAATTTGTAGAGGATGCTTTGGGCGAGGGGCCCCTCCGAGTTCCCTGGAACGGGACGCCTGAGAGGGTGAGAGCCCCGTACGGTCGGGTGCCCGAGCCTGTGTGAAGCTCCTTCGACGAGTCGAGTAGTTTGGGAATGCTGCTCAAAATGGGAGGTAAATTTCTTCTAAAGCTAAATACCGGCCAGAGACCGATAGCGCACAAGTAGAGTGATCGAAAGATGAAAAGCACTTTGAAAAGAGGGTTAAACAGTACGTGAAATTGTTGAAAGGGAAGCGTTTGCGACCAGACTTTTCCCCGGCGGATCATCCGGCGTTCT-CGCCGGTGCAC-TCCGCCGGGCGTGAGGCCAGCATCGGCTCCAGCGGGGGGACAAAGGCTCCGGGAATGTGGCTCGCCCCG--GCGAGTGTTATAGACCGTTGCGCAATACCCCCGC-GGGGACCGAGGTACGCGCTCC-GCAAGGATGCTGGCGTAATGGTCGTCAACGACCCGTCTTGAAACACGGACCAAGGAGTCGAACATTTGTGCAAGTGTTTGGGTGTCAAACCCTTACGCGTAATGAAAGTGAACGGAGGTGAGAGCC-CTC--GGGCGCATCATCGACCGATCCTGATGTTCTCGGATGGATTTGAGTAAGAGCATAGCTGTTCGGACCCGAAAGATGGTGAACTATGCGTGGATAGGGTGAAGCCAGAGGAAACTCTGGTGGAGGCTCGCAGCGGTTCTGACGTGCAAATCGATCGTCAAATCTGCGCATGGGGGCGAAAGACTAATCGAAGATCATTAGAGAGTATTCC-ATGCTCCC--AACCCTT-TGTGAAC--CTACC-----TGTTGCCTGGGCGGCAGC----------------------------CCC-CCAGG--------------GGAGA---CGGGCCTGGCCTGTCG---------------------------------CCTCCCCCCGGGTG-------GCCCGCCGAGGGAC-------CAAACCATGTAGACTG--TGAGGCAATCAGAGCGGCGACAGT---AGAATGAGTCAAAACTTTCAACAACGGATCTCTTGGTTCTGGCATCGATGAAGAACGCAGCGAAATGCGATAAGTAATGTGAATTGCAGAATTCAGTGAATCATCGAATCTTTGAACGCACATTGCGCCCACTGGTATTCCAGTGGGCATGCCTGTTCGAGCGTCATTGAGACCTCACCTAGG-CC-GCCCGCCTAGCGTTGGGG-ACCCGC-------------------------------------------------------------------CCTGGCGGTCCCTCAAAGCTCC-CA-GCGGAGCCGTGG-CAGCCTCTAAGCGCAGTAGCACTCTG-TCCTCGCTTCTG-TAGGCGCCCCGGGTC--CG-GCTGTAAAACCCCGTAGCC----------CCCCCCAAGGGTTGACCTCGGATCAGGTAGGAATMCCCSCTGAACTTAAGCCAACATCGTTGCGCCGTCTCCACAACGAGATTCTCATGACGCTCAAGCGATGCGTCGACCAGGGCAAGGCCTTCCAGATGCAGTTCGCCGTCAAGCACCAGATTGTCACCAACGGTCTCAAGTACTCGCTCGCCACGGGCAATTGGGGCGATCAAAAGAAGGCGGCCAGCTCTACGGCGGGCGTGTCGCAGGTGCTTAACCGTTACACTTTTGCCTCTACTTTGTCCCATTTACGCCGCACCAACACGCCCATCGGTCGCGATGGCAAGCTGGCCAAGCCGCGCCAACTGCACAATACGCACTGGGGTCTCGTCTGTCCGGCCGARACGCCCGAGGGCCAGGCCTGTGGGCTCGTCAAGAATCTATCTCTCATGTGTTCCATCAGTGTCGGCACAGCTACCGATCCCATCGTCGATTACATGGTGACAAGGAGTATGGAGCTGCTCGAGGAGTACGACGCCACGCGCTATCCCAATGCTACCAARATCTTCCTCAACGGCGCCTGGATCGGCGTGCATCAGGATCCCAAGGCTCTCGTCCGARATATCCAGCAGCTGCGCCGCACCAACGGTATCCAGGCCGAGGTGTCTCTGGTCCGCGATATCCGCGACCGTGAGTTCAAGATCTTCTCCGATGCAGGACGTGTCATGCGGCCCCTCTTCGTCGTCGAGCAGGACGACGACCCGGACCGCGGCGTCGAGAAGGGCACTTTGGTCCTGACCAAGGACATGATGCGTCGCTTGGAGCAGGATGCTCATCTCGAGGCCGGTAGCGAGGACTTCTACGGCTGGCAAGGCCTCGTCAACGACGGTGTCATCGAGTTCCTCGATGCCGAAGAAGAAGAGACGGCCATGATTTGCATGACCCCCGAGGATCTCGAAAGCTTCCGTCTAGCCCGGGCCGGCTTCGACACGGCCCAGGAGATCGGTGACGAGCCTAACCGCCGTCTCAAGACCCGCCTCAACCCCACCACCCACGTCTACACTCACTGCGAGATCCACCCGTCCATGCTGCTGGGCATCTGCGCCAGCATCATTCCTTTCCCCGACCACAACCA
>Iodosphaeria_tongrenensis_MFLU_15_0393
-------------------------GAGTGAAGCGGCAACAGCTCAAATTTGAAATCTGGCCCTCGGGTCCGAGTTGTAATTTGTAGAGGATGCTTTGGGCGAGGGGCCCCTCCGAGTTCCCTGGAACGGGACGCCTGAGAGGGTGAGAGCCCCGTACGGTTGGGTGCCCGAGCCTGTGTGAAGCTCCTTCGACGAGTCGAGTAGTTTGGGAATGCTGCTCAAAATGGGAGGTAAATTTCTTCTAAAGCTAAATACCGGCCAGAGACCGATAGCGCACAAGTAGAGTGATCGAAAGATGAAAAGCACTTTGAAAAGAGGGTTAAACAGTACGTGAAATTGTTGAAAGGGAAGCGTTTGCGACCAGACTTTTCCCCGGCGGATCATCCGGCGTTCT-CGCCGGTGCAC-TCCGCCGGGCGTGAGGCCAGCATCGGCTCCAGCGGGGGGACAAAGGCTCCGGGAATGTGGCTCGCCCCG--GCGAGTGTTATAGACCGTTGCGCAATACCCCCGC-GGGGACCGAGGTACGCGCTCC-GCAAGGATGCTGGCGTAATGGTCGTCAACGACCCGTCTTGAAACACGGACCAAGGAGTCGAACATTTGTGCGAGTGTTTGGGTGTCAAACCCTTACGCGTAATGAAAGTGAACGGAGGTGAGAGCC-CTC--GGGCGCATCATCGACCGATCCTGATGTTCTCGGATGGATTTGAGTAAGAGCATAGCTGTTCGGACCCGAAAGATGGTGAACTATGCGTGGATAGGGTGAAGCCAGAGGAAACTCTGGTGGAGGCTCGCAGCGGTTCTGACGTGCAAATCGATCGTCAAATCTGCG----------------------------------------------------------------GTGAC--CTACC-----TGTTGCCTGGGCGGCAGC----------------------------CCC-CCGGG--------------GGGAGA-CGGGCCCCGGCCTGTCG---------------------------------CCTCCCCCCGGGTG-------GCCCGCCGAGGGAC-------CAAACCATGTAGACTG--TGAGGCAATCAGAGCGGCGACAGT---AGAATGAGTCAAAACTTTCAACAACGGATCTCTTGGTTCTGGCATCGATGAAGAACGCAGCGAAATGCGATAAGTAATGTGAATTGCAGAATTCAGTGAATCATCGAATCTTTGAACGCACATTGCGCCCATTGGTATTCCAGTGGGCATGCCTGTTCGAGCGTCATTTAGACCTCACCTAGG-CC-GCCCGCCTAGCGTTGGGG-ACCCGC-------------------------------------------------------------------CCCGGCGGTCCCTCAAAGCTCC-CA-GCGGAGCCGCGG-CAGCCTCTAAGCGCAGTAGCACTCTG-TCCTCGCTTCTG-TGGGCGCCGCGGGCC--TG-GCTGTAAAACCCCGTAG------------CCCCCCAAGGGTTGACCTCGGATCAGGTAGGAATACCCGCTGAACTTAAGC?????????????????????????????????????????????????????????????????????????????????????????????????????????????????????????????????????????????????????????????????????????????????????????????????????????????????????????????????????????????????????????????????????????????????????????????????????????????????????????????????????????????????????????????????????????????????????????????????????????????????????????????????????????????????????????????????????????????????????????????????????????????????????????????????????????????????????????????????????????????????????????????????????????????????????????????????????????????????????????????????????????????????????????????????????????????????????????????????????????????????????????????????????????????????????????????????????????????????????????????????????????????????????????????????????????????????????????????????????????????????????????????????????????????????????????????????????????????????????????????????????????????????????????????????????????????????????????????????????????????????????????????????
>Leiosphaerella_praeclara_CBS_125586
AACA-GGGATTGCCCTAGTAACGGCGAGTGAAGCGGCAACAGCTCAAATTTGAAATCTGGCCCTCGGGTCCGAGTTGTAATTTGTAGAGGATGCTTTTGGTGCGGTA-CCTTACGAGTTCCCTGGAACGGGACGCCTTAGAGGGTGAGAGCCCCGTACGTTTGGATACCA-AGCCTCTGTAAAGCTCCTTCGACGAGTCGAGTAGTTTGGGAATGCTGCTCTAAATGGGAGGTAAATTTCTTCTAAAGCTAAATACCGGCCAGAGACCGATAGCGCACAAGTAGAGTGATCGAAAGATGAAAAGCACTTTGAAAAGAGGGTTAAATAGCACGTGAAATTGTTGAAAGGGAAGGATTTATGACCAGACTTTTTCCTAGCGGATCATCCGGTGTTCT-CACTGGTGCAC-TTCGCTAGGT-TTAGGCCAGCATCGGTTTTCGTCGGAGGATAAAAGCTTCGGTAACGTGGCC--CTCTTCGGAGGGTGTTATAGACCGTTGTATAATACTCTGAT-GGGGACCGAGGTTCGCGCTTCTGCAAGGATGCTGGCGTAATGGTCATTAATCACCCGTCTTGAAACACGGACCAAGGAGTCGAACATTTGTGCAAGTGTTTGGGTGTCAAACCCTCACGCGTAATGAAAGTGAACGGAGGTGAGAGCC-CTTACGGGTGCATCATCGACCGATCCTGATGTTTTCGGATGGATTTGAGTAAGAGCATAACTGTTCGGACCCGAAAGATAGTGAACTTTGCGTGGATAGGGTGAAGCCAGAGGAAACTCTGGTGGAGGCTCGCAGCGGTTCTGACGTGCAAATCGATCGTCAAATCTGCGCAAAGGGGCGAAAGACTAATCGAAGATCATTAGAGAGTTTAT---AACTCCA--AAACCCA-TGTGTAT--TTACC---ACTGTTGCCTCGGCGGCG--------------------------------------------------------------------------------------------------------------CTACCCTGTA-----------GCCCGCCGGTGGACCAC----CAAACTCT-GTTT-TA--ATTGTAAATCTGAGCGTC-TTAT----ATAATAAGTCAAAACTTTCAACAACGGATCTCTTGGTTCTGGCATCGATGAAGAACGCAGCGAAATGCGATAAGTAATGTGAATTGCAGAATTCAGTGAATCATCGAATCTTTGAACGCACATTGCGCCCATTAGTATTCTAGTGGGCATGCCTGTTCGAGCGTCATTTCAACC---CTTAGG-CC---CTGCCTAGTGTTGGGA-GACTACTTAGG-------------TATG------CTA---------------TCCTGTAG-C-----T----ACCCTGTAGCTCCTCAAAGTCAA-CG-GCGGAGACGTGG-TGTCCTCTGAGCTTAGTAATT--TT--ATCTAGCTTCTG-AAGTCGCTGCGGCCC--CT-GCCGTAAAACCCCCAC--------------TATCAAATGGTTGACCTCGGATCAGGTAGGAATACCCGCTGAACTTAAGC?????????????????????????????????????????????????????????????????????????????????????????????????????????????????????????????????????????????????????????????????????????????????????????????????????????????????????????????????????????????????????????????????????????????????????????????????????????????????????????????????????????????????????????????????????????????????????????????????????????????????????????????????????????????????????????????????????????????????????????????????????????????????????????????????????????????????????????????????????????????????????????????????????????????????????????????????????????????????????????????????????????????????????????????????????????????????????????????????????????????????????????????????????????????????????????????????????????????????????????????????????????????????????????????????????????????????????????????????????????????????????????????????????????????????????????????????????????????????????????????????????????????????????????????????????????????????????????????????????????????????????????????????
>Melogramma_campylosporum_MFLU_17_0348
AACA-GGGATTGCCCTAGTAACGGCGAGTGAAGCGGCAACAGCTCAAATTTGAAATCTGGCCTTCTGGTCCGAGTTGTAATTTGTAGAGGATGCTTTTGGTGCGGTG-CCTTCCGAGTTCCCTGGAACGGGACGCCTTAGAGGGTGAGAGCCCCGTACGGTTGGACGCCT-AGCCTCTGTAAAGCTCCTTCGACGAGTCGAGTAGTTTGGGAATGCTGCTCAAAATGGGAGGTAAATTTCTTCTAAAGCTAAATACCGGCCAGAGACCGATAGCGCACAAGTAGAGTGATCGAAAGATGAAAAGCACTTTGAAAAGAGGGTTAAATAGCACGTGAAATTGTTGAAAGGGAAGGGTTTATGACCAGACTTTTTCCAGGCGGATCATCCGGTGTTCT-CACCGGTGCAC-TTCGCCTGGT-TTAGGCCAGCATCGGTTTTGGCAGGGGGATAAAAGCCTCAGGAATGTGACT--CCCTC--GGGAGTGTTATAGCCTGTTGCATAATACCCTTGC-CGGGACCGAGGTACGCGCTTCTGCAAGGATGCTGGCATAATGGTTATTAGCCACCCGTCTTGAAACACGGACCAAGGAGTCGAACATTTGTGCGAGTGTTTGGGTGTTAAACCCTCACGCGTAATGAAAGTGAACGGAGGTGAGAGCC-CGTACGGGTGCATCATCGACCGATCCTGAAGTCTTCGGATGGATTTGAGTAAGAGCATAACTGTTCGGACCCGAAAGATGGTGAACTATGCGTGGATAGGGTGAAGCCAGAGGAAACTCTGGTGGAGGCTCGCAGCGGTTCTGACGTGCAAATCGATCGTCAAATCTGCGCATGGGGGCGAAAGACTAATCGAAGATCATTACAGAGTCTTAA-----CTCC--CAACCCT-TGTGAAT--TTACCT--TTTGTTGCCTCGGTGGTA--------------------------------------C--------------GG-------------------------------------------------------GTACCCCCCGG------------CCGCCGAAGGTCCAT----AAAAATTCTGTATCAA--TATTGAAATCTGAGCGTA-TTAC----TTAATAAGTTAAAACTTTCAACAACGGATCTCTTGGTTCTGGCATCGATGAAGAACGCAGCGAAATGCGATAAGTAATGTGAATTGCAGAATTCAGTGAATCATCGAATCTTTGAACGCACATTGCGCCCATTAGTATTCTAGTGGGCATGCCTGTTCGAGCGTCATTTCAACC---CTTAAG-CT---TGTCTTAGTATTGGGA-ATCTACCGTGGCGGGAGCTACCCGGGAC------CTACCCTGCAACGGGCTACCCTGTAG-C-----T----ACCCTGTAGTTCCTCAAAGTCAG-CG-GCGGAGTCGCGG-TATCCTCTGAGCGTAGTAAAT---C--TTCTCGCTTCTG-TAGGTGCCACGCCCC--CT-GCCGTAAAACACCCCCA-------------AATCAAATGGTTGACCTCGGATCAGGTAGGAATACCCGCTGAACTTAAGCCAACATCGCT-CGCAGATTCACCCAGGAGATTATGATGACATTGAAGCGATGCGTCGAGCAGGGCAGGGACTTCCAGGTGCAATTCGGTATCAAGCACAATATTGTCACCAACGGTCTGAAATACTCGCTGGCCACGGGCAACTGGGGCGACCAGAAGAAGGCCATGAGTTCGACGGCCGGTGTCTCCCAGGTCTTGAACCGATACACCTTTGCCTCTACCCTCTCGCATTTGAGGAGAACCAACACGCCGGTGGGACGAGACGGAAAGCTCGCCAAGCCCCGACAGCTGCACAATACGCACTGGGGTCTGGTCTGTCCGGCAGAGACGCCAGAGGGCCAGGCTTGTGGTCTGGTGAAGAACCTGTCTTTGATGTGCTCCATTAGCGTGGGTACATCGACCGAGCCGATTATCGACTACATGATCACTCGAAACATGGAGGTCTTGGAGGAGTACGACGCCACGCGCTACCCTAATGCCACTAAGATCTTCCTCAATGGCTCGTGGATTGGTGTCCATCAGGATCCGAAGGCGCTCGTTAAAGACGTTCAGCAGCTTCGCCGCACTAACCAGATTCCGGCCGAGGTGTCGCTGATCCGCGATATTCGTGATCGAGAGTTCAAGATCTTCTCTGACGCCGGTCGAGTCATGCGACCGTTGTTCGTGGTAGAGCAGGAGGATGACCCTGAACGTGGTGTCGAGAAGGGGAACCTGGTTCTCACCAAGGACATGGTGCGAAGACTGGAGAGGGATGCAACGCTCGAGGCTGGCAGCGATGAGTTCTTTGGCTGGCAAGGACTGGTGAATGAGGGTGTCATTGAATACCTCGACGCCGAGGAAGAAGAGACGGCAATGATCTGCATGACACCCGAAGACCTGGAGACGTATCGACTCGCCAAGGCTGGCTACGACGTGACCCAGGACATGGGAGACGATCTGAACAAGAGAGTCAAGACCAAGATGAATCCCACCACGCACATGTACACACATTGCGAGATTCATCCCAGCATGCTCCTGGGCATCTGCGCCAGCATCATTCCCTTCCCCGATCATAATCA
>Melogramma_campylosporum_MFLU_18_0778
AACA-GGGATTGCCCTAGTAACGGCGAGTGAAGCGGCAACAGCTCAAATTTGAAATCTGGCCTTCTGGTCCGAGTTGTAATTTGTAGAGGATGCTTTTGGTGCGGTG-CCTTCCGAGTTCCCTGGAACGGGACGCCTTAGAGGGTGAGAGCCCCGTACGGTTGGACGCCT-AGCCTCTGTAAAGCTCCTTCGACGAGTCGAGTAGTTTGGGAATGCTGCTCAAAATGGGAGGTAAATTTCTTCTAAAGCTAAATACCGGCCAGAGACCGATAGCGCACAAGTAGAGTGATCGAAAGATGAAAAGCACTTTGAAAAGAGGGTTAAATAGCACGTGAAATTGTTGAAAGGGAAGGGTTTATGACCAGACTTTTTCCAGGCGGATCATCCGGTGTTCT-CACCGGTGCAC-TTCGCCTGGT-TTAGGCCAGCATCGGTTTTGGCAGGGGGATAAAAGCCTCAGGAATGTGACT--CCCTC--GGGAGTGTTATAGCCTGTTGCATAATACCCTTGC-CGGGACCGAGGTACGCGCTTCTGCAAGGATGCTGGCATAATGGTTATTAGCCACCCGTCTTGAAACACGGACCAAGGAGTCGAACATTTGTGCGAGTGTTTGGGTGTTAAACCCTCACGCGTAATGAAAGTGAACGGAGGTGAGAGCC-CGTACGGGTGCATCATCGACCGATCCTGAAGTCTTCGGATGGATTTGAGTAAGAGCATAACTGTTCGGACCCGAAAGATGGTGAACTATGCGTGGATAGGGTGAAGCCAGAGGAAACTCTGGTGGAGGCTCGCAGCGGTTCTGACGTGCAAATCGATCGTCAAATCTGCGCATGGGGGCGAAAGACTAATCGAAGATCATTACAGAGTCTTAA-----CTCC--CAACCCT-TGTGAAT--TTACCT--TTTGTTGCCTCGGTGGTA--------------------------------------C--------------GG-------------------------------------------------------GTACCCCCCGG------------CCGCCGAAGGTCCAT----AAAAATTCTGTATCAA--TATTGAAATCTGAGCGTA-TTAC----TTAATAAGTTAAAACTTTCAACAACGGATCTCTTGGTTCTGGCATCGATGAAGAACGCAGCGAAATGCGATAAGTAATGTGAATTGCAGAATTCAGTGAATCATCGAATCTTTGAACGCACATTGCGCCCATTAGTATTCTAGTGGGCATGCCTGTTCGAGCGTCATTTCAACC---CTTAAG-CT---TGTCTTAGTATTGGGA-ATCTACCGTGGCGGGAGCTACCCGGGAC------CTACCCTGCAACGGGCTACCCTGTAG-C-----T----ACCCTGTAGTTCCTCAAAGTCAG-CG-GCGGAGTCGCGG-TATCCTCTGAGCGTAGTAAAT---C--TTCTCGCTTCTG-TAGGTGCCACGCCCC--CT-GCCGTAAAACACCCCCA-------------AATCAAATGGTTGACCTCGGATCAGGTAGGAATACCCGCTGAACTTAAGCCAACATCGCT-CGCAGATTCACCCAGGAGATTATGATGACATTGAAGCGATGCGTCGAGCAGGGCAGGGACTTCCAGGTGCAATTCGGTATCAAGCACAATATTGTCACCAACGGTCTGAAATACTCGCTGGCCACGGGCAACTGGGGCGACCAGAAGAAGGCCATGAGTTCGACGGCCGGTGTCTCCCAGGTCTTGAACCGATACACCTTTGCCTCTACCCTCTCGCATTTGAGGAGAACCAACACGCCGGTGGGACGAGACGGAAAGCTCGCCAAGCCCCGACAGCTGCACAATACGCACTGGGGTCTGGTCTGTCCGGCAGAGACGCCAGAGGGCCAGGCTTGTGGTCTGGTGAAGAACCTGTCTTTGATGTGCTCCATTAGCGTGGGTACATCGACCGAGCCGATTATCGACTACATGATCACTCGAAACATGGAGGTCTTGGAGGAGTACGACGCCACGCGCTACCCTAATGCCACTAAGATCTTCCTCAATGGCTCGTGGATTGGTGTCCATCAGGATCCGAAGGCGCTCGTTAAAGACGTTCAGCAGCTTCGCCGCACTAACCAGATTCCGGCCGAGGTGTCGCTGATCCGCGATATTCGTGATCGAGAGTTCAAGATCTTCTCTGACGCCGGTCGAGTCATGCGACCGTTGTTCGTGGTAGAGCAGGAGGATGACCCTGAACGTGGTGTCGAGAAGGGGAACCTGGTTCTCACCAAGGACATGGTGCGAAGACTGGAGAGGGATGCAACGCTCGAGGCTGGCAGCGATGAGTTCTTTGGCTGGCAAGGACTGGTGAATGAGGGTGTCATTGAATACCTCGACGCCGAGGAAGAAGAGACGGCAATGATCTGCATGACACCCGAAGACCTGGAGACGTATCGACTCGCCAAGGCTGGCTACGACGTGACCCAGGACATGGGAGACGATCTGAACAAGAGAGTCAAGACCAAGATGAATCCCACCACGCACATGTACACACATTGCGAGATTCATCCCAGCATGCTCCTGGGCATCTGCGCCAGCATCATTCCCTTCCCCGATCATAATCA
>Neoamphisphaeria_hyalinospora_MFLU_19_2131T
AACAGGGATTGCCCCCAGTAACGGCGAGTGAAGCGGCAACAGCTCAAATTTGAAATCTGGCCCTCGGGTCCGAATTGTAATTTGCAGAGGATGCTTTCGGCGCGGCG-CCTTCCGAGTGCCCTGGAACGGGACGCCTTAGAGGGTGAGAGCCCCGTACGGTTGGACGCCT-AGCCTCTGTAAAGCTCCTTCGACGAGTCGAGTAGTTTGGGAATGCTGCTCAAAATGGGAGGTAAATTTCTTCTAAAGCTAAATACCGGCCAGAGACCGATAGCGCACAAGTAGAGTGATCGAAAGATGAAAAGCACTTTGAAAAGAGGGTTAAACAGCACGTGAAATTGTTGAAAGGGAAGGATTTGCGACCAGACCTTTTCCCGGCGGATCATCCGGCGTTCT-CGCCGGTGCAC-TTCGCCGGGT-CGAGGCCAGCATCGGTTTCCGCGGGGGGATAAAAGCTCCGGCAACGTAGCT--CCCTTCTGGGAGTGTTATAGGCCGCTGCATAATACCCCCGC-GGGGACCGAGGTCCGCGCTTCGGCAAGGATGCTGGCGTAATGGTCGCCAATCACCCGTCTTGAAACACGGACCAAGGAGTCGAACATTTGTGCGAGTGTTTGGGTGTTAAACCCTCACGCGTAATGAAAGTGAACGGAGGTGAGAGCC-CTTACGGGTGCATCATCGACCGATCCTGATGTCTTCGGATGGATTTGAGTAAGAGCATAACTGTTCGGACCCGAAAGATGGTGAACTATGCGTGGATAGGGTGAAGCCAGAGGAAACTCTGGTGGAGGCTCGCAGCGGTTCTGACGTGCAAATCGATCGTCAAATCTGCGCATGGGGGCGAAAGACTTATCGAAGATCATTACAGAGTTGAAA--AACTCCC--AAACCCC-TGCGTAC--CTACC---ATTGTTGCCTCGGCGGCGC-----------------------------TAC-CCTGT--------------G-----------GCTACCCTGTAACTACC----------------------CTGTAGTTACCCTGTAGCTACCC-TGTACCCGCCGGTGGCCCACACTTGAAACTCTTGCC---------AGTAGTCTGAACGTC-TTAT----TAAACAAGTCAAAACTTTCAACAACGGATCTCTTGGTTCTGGCATCGATGAAGAACGCAGCGAAATGCGATAAGTAATGTGAATTGCAGAATTCAGTGAATCATCGAATCTTTGAACGCACATTGCGCCCGCTAGTATTCTGGCGGGCATGCCTGTTCGAGCGTCATTTTGACC--ACTCAAG-CC---CGGCTTGGTGTTGGGA-GACCGCGC----------------------------------------------------------------CCCGCGCGGCTCCTCGAAGTCAG-CG-GCGGAGACGCGG-AGTCCTATGAGCTTAGTAGCC--TA--ACCTAGCTCGCG-TAGGCCCCGCGGCCC--CT-GCCGTTAAACCCCCTATA---------------CTCAAGGTTGACCTCGGATCAGGTAGGAATACCCGCTGAACTTAAGC---------------------------AGATCCAGATGACGTTGAAGCGCTGCATCGATCAGGACAAGGAATTCCAGATCCAGTTTGGCATCAAAGCCGGCATCATCACCAACGGGCTAAAGTACTCGCTGGCCACGGGTAACTGGGGCGACCAGAAGAAGACCATGAGCAGCGTTGCCGGTGTATCGCAAGTGCTAAACCGCTACACGTTTGCGTCGACGCTTTCGCATTTGCGCCGCACCAACACGCCCGTCGGCCGAGACGGCAAGCTGGCCAAGCCGCGCCAGCTGCACAACACGCACTGGGGCCTCGTGTGTCCAGCCGAGACGCCCGAGGGCCAGGCATGCGGCCTTGTCAAGAATCTATCGCTCATGTGCAGCATCAGCGTCGGCACCTCGACCGAGCCCATCATTGACTATATGATCACGCGCAACATGGAAGTGCTGGAGGAATACGATCCCGTCCGGTACCCGCACGCCACCAAGATCTTTCTCAACGGCTCGTGGATCGGCGTGCACCAAGACCCCAAGACGCTGGTACGCGACGTGCTGCAGCTGCGCCGTGCCAACACCTTCCCGCCCGAGGTGTCTCTCGTGCGCGACATCCGCGACCGCGAGTTCAAGATCTTCTCCGACGCCGGCCGTGTCATGCGCCCCTTGTTTGTCGTCGAGCAGGAGGATGATGACGAGCGGGGAGTGCGCCGGGGCGACCTTGTTCTCAAGAAGGAGATGATCCATCGGCTCGAGCGCGACCGTGATCCGGAGACGGGTCCTGATGAGTTTTACGGCTGGGACGGTCTCGTGGGTGATGGTGTGATCGAATATCTCGACGCTGAAGAGGAAGAGACGGCCATGATCTGCATGACGCCTGAAGATCTCGAGACTTTCCGGCTTGTGCGTGACGGTGTCGATGTGGCTCGCGAGATGGAGGAGAACCCCAACCGGCGCATCCGCACGCGCCTCAATCCCACGACGCATACATACACTCACTGCGAAATTCATCCCAGCATGCTGCTCGGCATTTGTGCCTCCATCATCCCCTTCCC------------
>Neoamphisphaeria_shangrilaensis_HKAS_130274
-----GGTATTGCCCCAGTAACGGCGAGTGAAGCGGCAACAGCTCAAATTTGAAATCTGGCCCTCGGGTCCGAATTGTAATTTGCAGAGGATGCTTTCGGCGCGGCG-CCTTCCGAGTGCCCTGGAACGGGACGCCTTAGAGGGTGAGAGCCCCGTACGGTTGGACGCCT-AGCCTTTGTAAAGCTCCTTCGACGAGTCGAGTAGTTTGGGAATGCTGCTCTAAATGGGAGGTAAATTTCTTCTAAAGCTAAATACCGGCCAGAGACCGATAGCGCACAAGTAGAGTGATCGAAAGATGAAAAGCACTTTGAAAAGAGGGTTAAACAGCACGTGAAATTGTTGAAAGGGAAGGATTTGCGACCAGACCTTTTCCCGGCGGATCATCCGGCGTTCT-CGCCGGTGCAC-TTCGCCGGGT-CGAGGCCAGCATCGGTTTCTGCGGGGGGACAAAAGCTCCGGCAACGTAGCT--CCCTC--GGGAGTGTTATAGGCCGCCGCATAATACCCCCGC-GGGGACCGAGGTCCGCGCTTCGGCAAGGATGCTGGCGTAATGGTCGCCAATCACCCGTCTTGAAACACGGACCAAGGAGTCGAACATTTGTGCGAGTGTTTGGGTGTTAAACCCTCACGCGTAATGAAAGTGAACGGAGGTGAGAGCC-CTTACGGGCGCATCATCGACCGATCCTGATGTCTTCGGATGGATTTGAGTAAGAGCATAACTGTTCGGACCCGAAAGATGGTGAACTATGCGTGGATAGGGTGAAGCCAGAGGAAACTCTGGTGGAGGCTCGCAGCGGTTCTGACGTGCAAATCGATCGTCAAATCTGCGCATGGGGGCGAAAGACTTATCGAAGATCATTACAGAGTTGAAA--AACTCCC--AAACCCT-TGTGTAT--CTACC---ATTGTTGCCTCGGCGGGAGT----------------------------CGC-CCTGT--------------AGCTACCCTGTAGCTACCCCGTGACTACC----------------------CGGTAGCTACCCTGTAGCTACCCGGGAACCCGCCGGTGGTCCACTAC-TCAACTCTTGCC---------AGTCGTCTGAACGTC-TTAT----TAAATAAGTCAAAACTTTCAACAACGGATCTCTTGGTTCTGGCATCGATGAAGAACGCAGCGAAATGCGATAAGTAATGTGAATTGCAGAATTCAGTGAATCATCGAATCTTTGAACGCACATTGCGCCCGCTAGTATTCTGGCGGGCATGCCTGTTCGAGCGTCATTAAAACC--ACTCAAG-CC---CGGCTTGGTGTTGGGA-GACCGCGC----------------------------------------------------------------ACCGCGCGGCTCCTCGAAACCAG-CG-GCGGAGACGCGG-AGTCCTCTGAGCTTAGTAGCA--AC--ACCCAGCTTTCT-CAGGCCCCGCGGCCC--CT-GCCGTTAAACCCCTATA----------------CCCAAGGTGGACCTCTG------------------------------?????????????????????????????????????????????????????????????????????????????????????????????????????????????????????????????????????????????????????????????????????????????????????????????????????????????????????????????????????????????????????????????????????????????????????????????????????????????????????????????????????????????????????????????????????????????????????????????????????????????????????????????????????????????????????????????????????????????????????????????????????????????????????????????????????????????????????????????????????????????????????????????????????????????????????????????????????????????????????????????????????????????????????????????????????????????????????????????????????????????????????????????????????????????????????????????????????????????????????????????????????????????????????????????????????????????????????????????????????????????????????????????????????????????????????????????????????????????????????????????????????????????????????????????????????????????????????????????????????????????????????????????????
>Neophysalospora_eucalypti_CBS_138864T
AACA-GGGATTGCCTCAGTAACGGCGAGTGAAGCGGCAACAGCTCAAATTTGAAATCTGGCGCTTGCGTCCGAGTTGTAATTTGTAGAAGATGCTTTTGGTGAGGTT-CCTTCCGAGTTCTCTGGAACGAGACGCCTTAGAGGGTGAGAGCCCCGTACGGTTGGATACCA-AGCCTTTGTAAAGCTCTTTCGACGAGTCGAGTAGTTTGGGAATGCTGCTCTAAATGGGAGGTAAATTTCTTCTAAAGCTAAATACCGGCCAGAGACCGATAGCGCACAAGTAGAGTGATCGAAAGATGAAAAGCACTTTGAAAAGAGGGTTAAATAGCACGTGAAATTGTTGAAAGGGAAGGATTTATGACCAGACTTTTTCTGGGCGGATCATCCGGTGTTCT-CACCGGTGCAC-TTCGCTCAGT-TTAGGCCAGCATCGGTTTCTGTAGGGGGATAAAGGCAGCGGGAATGTGGCT--CCCTCCGGGGAGTGTTATAGCCCGTTGTGTAATACCCTTAT-GGGGACCGAGGTACGCGCTTCTGCAAGGATGCTGGCATAATGGTTATTAATCACCCGTCTTGAAACACGGACCAAGGAGTCGAACATTTGTGCGAGTGTTTGGGTGTTAAACCCTCACGCGTAATGAAAGTGAACGGAGGTGAGAGCC-CTTACGGGTGCATCATCGACCGATCCTGAAGTTTTCGGATGGATTTGAGTAAGAGCATAACTGTTCGGACCCGAAAGATGGTGAACTATGCGTGGATAGGGTGAAGCCAGAGGAAACTCTGGTGGAGGCTCGCAGCGGTTCTGACGTGCAAATCGATCGTCAAATCTGCGCATGGGGGCGAAAGA---------GATCATTACAGAGTTTAAC--AACTCCC--AAACCCA-TGTGAAC--TTACC---TTTGTTGCCTCGGCAGAACC----------------------------TAC-CCTGT--------------AGTGA-------GCTACCCTGTAGCGATCTAC-------------------CTGTAGCTACCCTGTAGCGCC---CCCCTCTGCCGATGGACCAT----TAAACTCTTGTTA-TT--TATTGACATCTGAGCGTC-TTATT---TTAATAAGTCAAAACTTTCAACAACGGATCTCTTGGTTCTGGCATCGATGAAGAACGCAGCGAAATGCGATACGTAATGTGAATTGCAGAATTCAGTGAATCATCGAATCTTTGAACGCACATTGCGCCCATTAGTATTCTAGTGGGCATGCCTGTTCGAGCGTCATTTCAACC---CTTAAG-CC---TAGCTTAGTGTTGGGA-GACTACGTCCGGGTGG--------GAAG------CTA---------------CCCTGTAG-CG-ACCT----ACCCTGTAGCTCCTGAAATTCAA-CG-GCGGATCCGCAG-TGTCCTCTGAGCGTAGTAATTCATT--ATCTCGCTTTGGTAAGGTGCTGTGGTTC--TT-GCCGGTAAACACCCAA--------------TTTTTAATGGTTGACCTCGGATCAGGTAGGAATACCCGCTGAACTTAAGC?????????????????????????????????????????????????????????????????????????????????????????????????????????????????????????????????????????????????????????????????????????????????????????????????????????????????????????????????????????????????????????????????????????????????????????????????????????????????????????????????????????????????????????????????????????????????????????????????????????????????????????????????????????????????????????????????????????????????????????????????????????????????????????????????????????????????????????????????????????????????????????????????????????????????????????????????????????????????????????????????????????????????????????????????????????????????????????????????????????????????????????????????????????????????????????????????????????????????????????????????????????????????????????????????????????????????????????????????????????????????????????????????????????????????????????????????????????????????????????????????????????????????????????????????????????????????????????????????????????????????????????????????
>Nothodactylaria_comitabilis_CPC_45173
AACA-GGGATTGCCCTAGTAACGGCGAGTGAAGCGGCAACAGCTCAAATTTGAAATCTGGCCTTCTGGTCCGAATTGTAATTTGTAGAGGATGCTTTTGGTGCGGTG-CCTTCCGAGTTCCCTGGAACGGGACGCCTTAGAGGGTGAGAGCCCCGTACGGTTGGACGCCT-AGCCTCTGTAAAGCTCCTTCAACGAGTCGAGTAGTTTGGGAATGCTGCTCAAAATGGGAGGTAAATTTCTTCTAAAGCTAAATACCGGCCAGAGACCGATAGCGCACAAGTAGAGTGATCGAAAGATGAAAAGCACTTTGAAAAGAGGGTTAAATAGCACGTGAAATTGTTGAAAGGGAAGGACTTATGACCAGACTTTTTCCTGGCGAATCATCCTGTGTTCT-CACTGGTGCAC-TTCGCCTGGT-TTAGGCCAGCATCGGTTTTCGGAGGGGGATAAAAGCTTTGGGAATGTGGCT--CCTCC--GGGAGTGTTATAGCCCTTTGTATAATACCTTTCT-GGGGACCGAGGTACGCGCTTCTGCAAGGATGCTGGCGTAATGGTCATCAGTCACCCGTCTTGAAACACGGACCAAGGAGTCGAACATTTGTGCGAGTGTTTGGGTGTTAAACCCTCACGCGTAATGAAAGTGAACGGAGGTGAGAGCC-TTA--GGGTGCATCATCGACCGATCCTGATGTCTTCGGATGGATTTGAGTAAGAGCATAACTGTTCGGACCCGAAAGATGGTGAACTATGCGTGGATAGGGTGAAGCCAGAGGAAACTCTGGTGGAGGCTCGCAGCGGTTCTGACGTGCAAATCGATCGTCAAATCTGCGCATGGGGGCGAAAGACTAATCGAAGATCATTATAGAGTTGTAA--AACTCCC-AAAACCCA-TGTGAAC--ATACC-----TGTTGCCTCGGTGG--CC----------------------------TAC-CCTGT--------------A-----------GTTACCCTGTAG---------------------------------CTACCCTGTA-----------GTCCACCGACGGACCAC----AAAACTCTGTTTT-TT--TTAATATCTCTGAGTCAA-CTA-----TAAATAAGTTAAAACTTTCAACAACGGATCTCTTGGTTCTGGCATCGATGAAGAACGCAGCGAAATGCGATAAGTAATGTGAATTGCAGAATTCAGTGAATCATCGAATCTTTGAACGCACATTGCGCCCATTAGTATTCTAGTGGGCATGCCTGTTCGAGCGTCATTAAGTCC--ACTTAAG-CC---CTGCTTAGTATTGGGA-ATCTACCG-----------------AAG------CTA---------------CCCTGTAG-C-----T----ACCCTGTAGTTCCTTAAAGACAT-CG-GCGGAGTTGTGA-TAT-CTCTGAGCTTAGTAAAT--AT--TCAAAGCTTCTG--GGCCATTGCACCCC--TT-GCCGCTAAACCTTCTGCTTG------CAGAAATTTAATGGTTGACCTCGGATCAGGTAGGAATACCCGCTGAACTT----?????????????????????????????????????????????????????????????????????????????????????????????????????????????????????????????????????????????????????????????????????????????????????????????????????????????????????????????????????????????????????????????????????????????????????????????????????????????????????????????????????????????????????????????????????????????????????????????????????????????????????????????????????????????????????????????????????????????????????????????????????????????????????????????????????????????????????????????????????????????????????????????????????????????????????????????????????????????????????????????????????????????????????????????????????????????????????????????????????????????????????????????????????????????????????????????????????????????????????????????????????????????????????????????????????????????????????????????????????????????????????????????????????????????????????????????????????????????????????????????????????????????????????????????????????????????????????????????????????????????????????????????????
>Nothodactylaria_fusiformis_KUNCC_23_13961_T
AACA-GGGA-TGCCTCAGT-ACGGCGAGTGAAGCGGCAACAGCTCAAATTTGAAATCTGGCCTTCTGGTCCGAGTTGTAATTTGTAGAAGATGCTTTTGGTGCGGTG-CCTTCCGAGTTCCCTGGAACGGGACGCCTTAGAGGGTGAGAGCCCCGTACGGTTGGACGCCT-AGCCTCTGTAAAGCTCTTTCGACGAGTCGAGTAGTTTGGGAATGCTGCTCAAAATGGGAGGTATATTTCTTCTAAAGCTAAATATTGGCCAGAGACCGATAGCGCACAAGTAGAGTGATCGAAAGATGAAAAGCACTTTGAAAAGAGGGTTAAATAGCACGTGAAATTGTTGAAAGGGAAGGACTTATGACCAGACTTTTTCCTCGTGAATCATCCGGTGTTCT-CACCGGTGCAC-TTCGCTTGGT-TTAGGCCAGCATCGGTTTCCGTAGGGGGATAAAAGCTTTAGGAATGTGGCT--CCTCC--GGGAGTGTTATAGCCTATTGTATAATACCCTTCT-GGGGACCGAGGTACGCGCTTCTGCAAGGATGCTGGCGTAATGGTCATCAGTCACCCGTCTTGAAACACGGACCAAGGAGTCGAACATTTGTGCGAGTGTTTGGGTGTTAAACCCTCACGCGTAATGAAAGTGAACGGAGGTGAGAGCC-TTA--GGGTGCATCATCGACCGATCCTGATGTCTTCGGATGGATTTGAGTAAGAGCATAACTGTTCGGACCCGAAAGATGGTGAACTATGCGTGGATAGGGTGAAGCCAGAGGAAACTCTGGTGGAGGCTCGCAGCGGTTCT----------------------------------------------------GATCATTACAGAGTTGTAA--AACTCCC-TAAACCCA-TGTGAACATTTACC-----TGTTGCCTCGGCGG-GCT----------------------------TAC-CCTGT--------------A-----------GCTACCCTGTAG---------------------------------CCGCCTGGAGG----------GACCGCCGAAGGACCAT----TAAACTCT--TTA-TC--TCTGTATCTCTGAGTA---AGAAA---CAAATAAGTTAAAACTTTCAACAACGGATCTCTTGGTTCTGGCATCGATGAAGAACGCAGCGAAATGCGATAAGTAATGTGAATTGCAGAATTCAGTGAATCATCGAATCTTTGAACGCACATTGCGCCCATTAGTATTCTAGTGGGCATGCCTGTTCGAGCGTCATTAAGTCC--ACTTAAG-CC-CTTTGCTTAGTATTGGGA-TTCTACATTCGGCG----------GGAG------TTA---------------CCCTGTAG-C-----TACCCGCAGTGCAGTTCCTTAAAGTCAG-CG-GCGGAGTCGTGGTTTTGCTCTGAGCTTAGTAATT-ACT--CTCTAGCTTTCG--AGCGGCCACCGCCCCATT-GCCGTAAAACACATCT--------------ATTTTAATGG-TGACCTCGGATCAGGTA----------------------CAACATTGTG-CGGCGGCTGACTAGTGAGATCACAATGAACCTCAAGCGGTGCGTTGAGCAAAGCAGAGAATTCCAGATCCAGACCGGTATCAAGGCTGGCATTGTTACCAACGGACTCAAGTACTCGCTGGCTACGGGTAATTGGGGCGACCAGAAGAAAGCCATGAGCTCCACCGCCGGTGTTTCGCAGGTCTTGAATCGGTACACTTTTGCTTCGACTTTGTCACACTTGCGCCGAACCAACACGCCAGTTGGCCGAGACGGCAAGCTGGCCAAACCACGCCAGCTTCACAACACCCACTGGGGTTTGGTCTGCCCAGCAGAAACGCCCGAAGGCCAGGCTTGTGGTCTTGTCAAGAATCTATCCCTGATGTGCTCCGTCAGCGTAGGAACATCCACCGAGCCCATCATCGACTACATGGTCACCCGCAACATGGAGGTCCTAGAAGAGTATGATGCTACTAGGTACCCTAACGCGACAAAGATCTTTCTAAACGGATCATGGATCGGTGTCCACCAGGATCCAAAGGCTCTAGTCAGGGACGTCCAACAGCTGCGCCGCACCAACCAGATACCAGCAGAAGTGTCCCTGGTCAGAGACATTCGTGATCGCGAGTTCAAGATCTTTTCAGATGCTGGGCGAGTCATGAGGCCTTTGTTTGTTGTTGAATCCGAGGACGACCCGGAACGTGGCGTTGAGAAGGGCAACTTGGTTCTCACCAAGGCCATGGTTCAAAGACTTGAACAAGATAAGGATCCGGA---TGGCAGGAGTGAATTCTTCGGTTGGGAAGGACTCGTGAACGAAGGTGTCATCGAGTATCTTGATGCTGAAGAGGAAGAAACGGCCATGATTTGTATGACACCTGAAGACTTGGAGACTTATCGACTCGCCAAGCAGGGACACGACGTCACTCAGGACATGGGAGATGACTTAAACCAGCGTGTCAAGACCAAGCTGAACCCTACAACACACGCCTACACGCATTGCGAGATCCACCCCAGCATGCTTCTCGGCATATGCGCCAGTATCATCCCGTTCCCGGACC-------
>Nothodactylaria_guizhouensis_KUNCC_23_14080_T
-ACA-GGGATTGCCCCAGTAACGGCGAGTGAAGCGGCAACAGCTCAAATTTGAAATCTGGCCTTCTGGTCCGAGTTGTAATTTGTAGAAGATGCTTTTGGTGCGGTG-CCTTCCGAGTTCCCTGGAACGGGACGCCTTAGAGGGTGAGAGCCCCGTACGGTTGGACGCCT-AGCCTCTGTAAAGCTCTTTCGACGAGTCGAGTAGTTTGGGAATGCTGCTCAAAATGGGAGGTATATTTCTTCTAAAGCTAAATATTGGCCAGAGACCGATAGCGCACAAGTAGAGTGATCGAAAGATGAAAAGCACTTTGAAAAGAGGGTTAAATAGCACGTGAAATTGTTGAAAGGGAAGGACTTATGACCAGACTTTTTCCTAGCGAATCATCCGGTGTTCT-CACCGGTGCAC-TTCTCTTGGT-TTAGGCCAGCATCGGTTTCCGTAGGGGGATAAAAGCTTAGGGAATGTGGCT--CCTCC--GGGAGTGTTATAGCCCTTTGTATAATACCCTTCT-GGGGACCGAGGTACGCGCTTCTGCAAGGATGCTGGCGTAATGGTCATCAGTCACCCGTCTTGAAACACGGACCAAGGAGTCGAACATTTGTGCGAGTGTTTGGGTGTTAAACCCTCACGCGTAATGAAAGTGAACGGAGGTGAGAGCC-TTA--GGGTGCATCATCGACCGATCCTGATGTCTTCGGATGGATTTGAGTAAGAGCATAACTGTTCGGACCCGAAAGATGGTGAACTATGCGTGGATAGGGTGAAGCCAGAGGAAACTCTGGTGGAGGCTCGCAGCGGTTCTGACGTGCAAATCGATCGTCAAATCTGCGCATGGGGGCGAAAGACTAATCGAAGATCATTACAGAGTTGTAA--AACTCCC--AAACCCA-TGTGAAC--ATACC-----TGTTGCCTCGGCGG-GCC----------------------------TAC-CCTGT--------------A-----------GCTA--------------------------------------------CGGGGGAGT---------GACCGCCGAAGGACCAT----TAAACTCTT-TTA-TC--TCTGTATCTCTGAGTA---AAAAA---CAAATAAGTTAAAACTTTCAACAACGGATCTCTTGGTTCTGGCATCGATGAAGAACGCAGCGAAATGCGATAAGTAATGTGAATTGCAGAATTCAGTGAATCATCGAATCTTTGAACGCACATTGCGCCCATTAGTATTCTAGTGGGCATGCCTGTTCGAGCGTCATTAAGTCC--ACTTAAG-CC-CTTTGCTTAGTATTGGGA-ATCTACTT-----------------------------------------------------------------CACTGTAGTTCCTCAAAGACAG-CG-GCGGAGTCGTGGTTTTGCTCTGAGCTTAGTAATT-TTT--TTCTAGCTTTCG--AGTTGCCACGGCCCTATT-GCCGTAAAACCCACCAA-------------TTTTTTAATGGTGACCTCGGATCAGGTAGC--------------------CAACATTGTC-CGTCGGCTGACAAGCGAGATCACCATGAATCTGAAGCGTTGCGTTGAGCAGAGCAGAGAATTCCAGATACAGACCGGCATCAAGGCGGGTATTGTCACCAACGGTCTCAAGTACTCGCTGGCTACTGGTAATTGGGGCGATCAGAAGAAGGCCATGAGCTCCACTGCCGGTGTGTCTCAAGTTCTCAACAGGTACACCTTCGCCTCGACGTTATCGCACTTGCGTCGAACCAACACGCCCGTCGGTCGAGATGGCAAGCTTGCCAAACCACGCCAGCTTCACAACACTCACTGGGGTCTGGTCTGCCCAGCAGAAACGCCCGAGGGCCAGGCTTGTGGCCTCGTGAAAAACTTGTCCCTGATGTGCTCCGTCAGCGTGGGAACATCCACAGAGCCGATCATCGACTACATGGTTACCCGCAACATGGAAGTCCTAGAAGAGTACGATGCCACTCGCTACCCCAATGCGACAAAGATCTTCCTCAATGGGTCATGGATTGGTGTTCACCAGGATCCAAAAGCCCTCGTCAAGGACGTTCAGCAGCTGCGCCGCACAAATCAGATCCCAGCCGAGGTGTCCTTAGTCAGAGATATTCGCGATCGCGAGTTCAAGATTTTCTCCGATGCCGGACGGGTCATGAGACCGCTGTTTGTGGTTGAATCCGAGGACGATCCAGACCGTGGTGTTGAGAAGGGCAACTTGGTCCTCACCAAGGCCATGGTTCAACGACTCGAACAGGACAAGGATCCGGA---TAATAGGGGCGAATTCTTCGGCTGGGAAGGGCTGGTGAACGAGGGAGTCATCGAGTATCTAGACGCTGAAGAGGAGGAAACGGCCATGATTTGTATGACGCCCGAAGACTTGGAGACTTATCGCCTGGCCAAACAGGGACACGACGTCACACAAGATATGGGCGACGACTTAAACCAACGTGTCAAGACTAAGCTAAACCCCACAACGCATGCCTACACGCACTGCGAGATTCACCCAAGCATGCTTCTGGGAATTTGCGCCAGTATCATCCCGTTCCCTGATCACAAT--
>Nothodactylaria_nephrolepidis_CBS_146078T
-----------------GTAACGGCGAGTGAAGCGGCAACAGCTCAAATTTGAAATCTGGCCTTCTGGTCCGAGTTGTAATTTGTAGAAGATGCTTTTGGTGCGGTG-CCTTCCGAGTTCCCTGGAACGGGACGCCTTAGAGGGTGAGAGCCCCGTACGGTTGGACGCCT-AGCCTCTGTAAAGCTCTTTCGACGAGTCGAGTAGTTTGGGAATGCTGCTCAAAATGGGAGGTATATTTCTTCTAAAGCTAAATATTGGCCAGAGACCGATAGCGCACAAGTAGAGTGATCGAAAGATGAAAAGCACTTTGAAAAGAGGGTTAAATAGCACGTGAAATTGTTGAAAGGGAAGGACTTATGACCAGACTTTTTCCTAGTGAATCATCCGGTGTTCT-CACCGGTGCAC-TTCGCTGAGT-TTAGGCCAGCATCGGTTTCCGTAGGGGGATAAAAGCTTTGGGAATGTGGCT--CCTCC--GGGAGTGTTATAGCCCACTGTATAATACCCTTCT-GGGGACCGAGGTACGCGCTTCTGCAAGGATGCTGGCGTAATGGTCATCAGTCACCCGTCTTGAAACACGGACCAAGGAGTCGAACATTTGTGCGAGTGTTTGGGTGTCAAACCCTCACGCGTAATGAAAGTGAACGGAGGTGAGAGCC-TTA--GGGTGCATCATCGACCGATCCTGATGTCTTCGGATGGATTTGAGTAAGAGCATAACTGTTCGGACCCGAAAGATGGTGAACTATGCGTGGATAGGGTGAAGCCAGAGGAAACTCTGGTGGAGGCTCGCAGCGGTTCTGACGTGCAAATCGATCGTCAAATCTGCGCATGGGGGCGAAAGACTAATCGAAGATCATTAAAGAGTTATAA--AACTCCC--AAAACCA-TGTGAAC--ATACC-----TGTTGCCTCGGCGG-GCC----------------------------TGC-CCTGT--------------A-----------GCTACCTCGTAG---------------------------------CCGCTCGGGAGT---------GACCGCCGAAGGACCAT----CAAACTCTT-TTA-TC--TCTGTATCTCTGAGTA---AAAAA---CAAATAAGTTAAAACTTTCAACAACGGATCTCTTGGTTCTGGCATCGATGAAGAACGCAGCGAAATGCGATAAGTAATGTGAATTGCAGAATTCAGTGAATCATCGAATCTTTGAACGCACATTGCGCCCGTTAGTATTCTAGCGGGCATGCCTGTTCGAGCGTCATTAAGTCC--ACTTAAG-CC-TATTGCTTAGTATTGGGA-GTCTACCT-----------------------------------------------------------------CACCGTAGTTCCTCAAAGACAG-CG-GCGGAGTCGTGGTTTTGCTCTGAGCTTAGTAATC--TA--TTCTAGCTTTTG--AGTGCCCACTGCCC--CT-GCCGTAAAACACCCCCA-------------TTTTCAATGGTTGACCTCGGATCAGGTAGGAATACCCGCTGAACTTAAGC?????????????????????????????????????????????????????????????????????????????????????????????????????????????????????????????????????????????????????????????????????????????????????????????????????????????????????????????????????????????????????????????????????????????????????????????????????????????????????????????????????????????????????????????????????????????????????????????????????????????????????????????????????????????????????????????????????????????????????????????????????????????????????????????????????????????????????????????????????????????????????????????????????????????????????????????????????????????????????????????????????????????????????????????????????????????????????????????????????????????????????????????????????????????????????????????????????????????????????????????????????????????????????????????????????????????????????????????????????????????????????????????????????????????????????????????????????????????????????????????????????????????????????????????????????????????????????????????????????????????????????????????????
>Nothodactylaria_nephrolepidis_CPC_37028
-----------------GTAACGGCGAGTGAAGCGGCAACAGCTCAAATTTGAAATCTGGCCTTCTGGTCCGAGTTGTAATTTGTAGAAGATGCTTTTGGTGCGGTG-CCTTCCGAGTTCCCTGGAACGGGACGCCTTAGAGGGTGAGAGCCCCGTACGGTTGGACGCCT-AGCCTCTGTAAAGCTCTTTCGACGAGTCGAGTAGTTTGGGAATGCTGCTCAAAATGGGAGGTATATTTCTTCTAAAGCTAAATATTGGCCAGAGACCGATAGCGCACAAGTAGAGTGATCGAAAGATGAAAAGCACTTTGAAAAGAGGGTTAAATAGCACGTGAAATTGTTGAAAGGGAAGGACTTATGACCAGACTTTTTCCTAGTGAATCATCCGGTGTTCT-CACCGGTGCAC-TTCGCTGAGT-TTAGGCCAGCATCGGTTTCCGTAGGGGGATAAAAGCTTTGGGAATGTGGCT--CCTCC--GGGAGTGTTATAGCCCACTGTATAATACCCTTCT-GGGGACCGAGGTACGCGCTTCTGCAAGGATGCTGGCGTAATGGTCATCAGTCACCCGTCTTGAAACACGGACCAAGGAGTCGAACATTTGTGCGAGTGTTTGGGTGTCAAACCCTCACGCGTAATGAAAGTGAACGGAGGTGAGAGCC-TTA--GGGTGCATCATCGACCGATCCTGATGTCTTCGGATGGATTTGAGTAAGAGCATAACTGTTCGGACCCGAAAGATGGTGAACTATGCGTGGATAGGGTGAAGCCAGAGGAAACTCTGGTGGAGGCTCGCAGCGGTTCTGACGTGCAAATCGATCGTCAAATCTGCGCATGGGGGCGAAAGACTAATCGAAGATCATTAAAGAGTTATAA--AACTCCC--AAAACCA-TGTGAAC--ATACC-----TGTTGCCTCGGCGG-GCC----------------------------TGC-CCTGT--------------A-----------GCTACCTCGTAG---------------------------------CCGCTCGGGAGT---------GACCGCCGAAGGACCAT----CAAACTCTT-TTA-TC--TCTGTATCTCTGAGTA---AAAAA---CAAATAAGTTAAAACTTTCAACAACGGATCTCTTGGTTCTGGCATCGATGAAGAACGCAGCGAAATGCGATAAGTAATGTGAATTGCAGAATTCAGTGAATCATCGAATCTTTGAACGCACATTGCGCCCGTTAGTATTCTAGCGGGCATGCCTGTTCGAGCGTCATTAAGTCC--ACTTAAG-CC-TATTGCTTAGTATTGGGA-GTCTACCT-----------------------------------------------------------------CACCGTAGTTCCTCAAAGACAG-CG-GCGGAGTCGTGGTTTTGCTCTGAGCTTAGTAATC--TA--TTCTAGCTTTTG--AGTGCCCACTGCCC--CT-GCCGTAAAACACCCCCA-------------TTTTCAATGGTTGACCTCGGATCAGGTAGGAATACCCGCTGAACTTAAGC---------------------------------------------------------------------------------------------------------------------------------------------------------------------------------------------------------------------------------CGCACTTGCGTCGGACCAACACGCCTGTCGGTCGAGATGGCAAGCTTGCCAAGCCACGCCAACTTCACAACACCCACTGGGGACTGGTCTGCCCGGCAGAGACGCCAGAGGGCCAGGCTTGTGGTCTCGTCAAGAATCTGTCTCTGATGTGCTCAGTCAGCGTGGGAACCTCCACCGAGCCCATCATCGACTACATGGTCACCCGGAATATGGAAGTCCTAGAAGAGTACGATGCCACTCGCTACCCGAACGCGACAAAGATTTTTCTGAATGGATCATGGATCGGAGTTCACCAGGATCCCAAGGCGCTAGTTAGGGACGTTCAGCAGCTGCGCCGAACGAACCAGATCCCAGCTGAAGTCTCCTTGGTCAGAGACATTCGCGATCGCGAGTTCAAGATATTTTCAGATGCTGGACGGGTCATGAGGCCGCTCTTTGTCGTTGAGACCGAAGACGACCCGGACCGTGGCGTGGAGAAGGGCGATTTAGTCCTCACCAAGGCCATGGTTCAAAAGCTCGAGCAGGATAAAGATCCGGA---CGGTAGTGGCGAGTTCTTTGGCTGGGAGGGACTGGTCAATGAGGGAGTCATCGAATATCTTGACGCTGAAGAGGAAGAAACCGCCATGATTTGTATGACGCCTGAAGATTTGGAAACATACCGCCTAGCGAAGCAGGGACACGACGTCACACAGGACATGGGTGACGATTTGAACCAGCGTGTCAAGACGAAGCTGAACCCCACAACACACGTTTACACTCATTGCGAGATTCACCCAAGCATGCTCCTTGGCATCTGCGCAA----------------------------
>Nothodactylaria_polyblastis_KUNCC_23_13922_T
ACCA-GGGATTGCCCCAGTAACGGCGAGTGAAGCGGCAACAGCTCAAATTTGAAATCTGGCCTTCTGGTCCGAGTTGTAATTTGTAGAAGATGCTTTTGGTGCGGTG-CCTTCCAAGTTCCCTGGAACGGGACGCCTTAGAGGGTGAGAGCCCCGTACGGTTGGACACCT-AGCCTCTGTAAAGCTCTTTCAACGAGTCGAGTAGTTTGGGAATGCTGCTCAAAATGGGAGGTATATTTCTTCTAAAGCTAAATATTGGCCAGAGACCGATAGCGCACAAGTAGAGTGATCGAAAGATGAAAAGCACTTTGAAAAGAGGGTTAAATAGCACGTGAAATTGTTGAAAGGGAAGGACTTATGACCAGACTTTTTCCTAGCGAATCATCCGGTGTTCT-CACCGGTGCAC-TTCTCTTGGT-TTAGGCCAGCATCGGTTTCTGTAGGGGGATAAAAGCTTAGGGAATGTGGCT--CCTCC--GGGAGTGTTATAGCCTTCTGCATAATACCCTTCT-AGGGACCGAGGTACGCGCTTCTGCAAGGATGCTGGCGTAATGGTCATCAGTCACCCGTCTTGAAACACGGACCAAGGAGTCGAACATTTGTGCGAGTGTTTGGGTGTTAAACCCTCACGCGTAATGAAAGTGAACGGAGGTGAGAGCC-TTA--GGGTGCATCATCGACCGATCCTGATGTCTTCGGATGGATTTGAGTAAGAGCATAACTGTTCGGACCCGAAAGATGGTGAACTATGCGTGGATAGGGTGAAGCCAGAGGAAACTCTGGTGGAGGCTCGCAGCGGTTCTGACGTGCAAATCGATCGTCAAATCTGCGCATGGGGGCGAAAGACTAATCGAAGATCATTACCGAGTTGTAA--AACTCTC-AAAACCCA-TGTGAAT--CTACC-----TGTTGCCTCGGCGG-GCC----------------------------TAC-CCTAT--------------A-----------GTTACCCTGTAG---------------------------------CTACCCGGGAAT---------GACCGCCGAAGGACCAC----TAAACTCTTGTTA-TC--TTTGTATTCTGAGGCA---AAAAA---CAAATAAGTTAAAACTTTCAACAACGGATCTCTTGGTTCTGGCATCGATGAAGAACGCAGCGAAATGCGATAAGTAATGTGAATTGCAGAATTCAGTGAATCATCGAATCTTTGAACGCACATTGCGCCCATTAGTATTCTAGTGGGCATGCCTGTTCGAGCGTCATTACGTCC--ACTTAAG-CC-CTTTGCTTAGTATTGGGA-ATCTACATTTAACG----------GGAG------CTA---------------CCCTGTAG-C-----TACC-CGGTAGTAGTTCCTTAAAGACAG-CG-GCGGAGTTGCGGTTTTACTCTGAGCTTAGTGATT-TTT--TTCTAGCTTTTG--AGTGGTCGCGGCCCTTTT-GCCGGTAAACACCTTT--------------TTTTAAATGGTTGACCTCGGATCAGGTAG--------------------------------------------------------------------------------------------------------------------------------------------------------------------------------------------------------------------------------------------------------CACTTGCGTCGAACCAACACACCCGTCGGTCGAGATGGCAAGCTTGCCAAGCCACGCCAGCTTCACAACACCCATTGGGGTTTGGTTTGCCCGGCAGAGACGCCGGAGGGCCAGGCTTGTGGTCTCGTCAAAAACTTGTCCCTGATGTGCTCCGTCAGTGTGGGAACGTCTACCGAGCCCATCATCGACTACATGGTCACTCGCAATATGGAAGTCTTGGAGGAGTATGATGCCACCCGCTATCCTAACGCGACGAAGATCTTCTTGAACGGATCATGGATCGGTGTCCACCAGGATCCAAAAGCCCTCGTCAAAGATGTTCAGCAGCTGCGCCGCACGAACCAGATCCCTGCCGAAGTGTCTCTGGTCAGAGATATCCGCGATCGTGAGTTCAAGATCTTCTCGGATGCCGGACGTGTCATGAGACCACTGTTTGTAGTCGAATCCGAGGACGACCCGGACCGTGGCGTCGAGAAGGGCAACTTGGTCCTCACCAAGGCGATGGTTCAAAGACTTGAACAGGATAAGGATCCAGA---CAACAGGGGCGAGTTCTTCGGCTGGGAAGGGCTGGTGAACGAGGGAGTCATCGAGTATCTCGACGCTGAGGAGGAGGAAACGGCGATGATATGTATGACACCTGAAGACCTGGAGACTTATCGACTCGCCAAGCAGGGACACGATGTTACACAAGACATGGGGGATGATCTAAACCAGCGCGTCAAGACCAAGCTGAACCCCACGACACATGTCTACACGCATTGCGAGATCCATCCCAGCATGCTTCTGGGTATTTGCGCCAGTATCATCCCGTTCCCGGATCAC-----
>Nothodactylaria_woodwardiae_KUNCC23_14006
AACA-GGGATTGCCCCAGTAACGGCGAGTGAAGCGGCAACAGCTCAAATTTGAAATCTGGCCTTCTGGTCCGAATTGTAATTTGTAGAAGATGCTTTTGGTGCGGTG-CCTTCCGAGTTCCCTGGAACGGGACGCCTTAGAGGGTGAGAGCCCCGTACGGTTGGACGCCT-AGCCTCTGTAAAGCTCTTTCGACGAGTCGAGTAGTTTGGGAATGCTGCTCAAAATGGGAGGTATATTTCTTCTAAAGCTAAATATTGGCCAGAGACCGATAGCGCACAAGTAGAGTGATCGAAAGATGAAAAGCACTTTGAAAAGAGGGTTAAATAGCACGTGAAATTGTTGAAAGGGAAGGACTTATGACCAGACTTTTTCCTCGTGAATCATCCGGTGTTCT-CACCGGTGCAC-TTCGCTTGGT-TTAGGCCAGCATCGGTTTCCGTAGGGGGATAAAAGCTTTAGGAATGTGGCT--CCTCC--GGGAGTGTTATAGCCTATTGTATAATACCCTTCT-GGGGACCGAGGTACGCGCTTCTGCAAGGATGCTGGCGTAATGGTCATCAGTCACCCGTCTTGAAACACGGACCAAGGAGTCGAACATTTGTGCGAGTGTTTGGGTGTTAAACCCTCACGCGTAATGAAAGTGAACGGAGGTGAGAGCC-TTA--GGGTGCATCATCGACCGATCCTGATGTCTTCGGATGGATTTGAGTAAGAGCATAACTGTTCGGACCCGAAAGATGGTGAACTATGCGTGGATAGGGTGAAGCCAGAGGAAACTCTGGTGGAGGCTCGCAGCGGTTCTGACGTGCAAATCGATCGTCAAATCTGCGCATGGGGGCGAAAGACTAATCGAAGGACATTACAGAGTTGTAA--AACTCCC-TAAACCCA-TGTGAAC--ATACC-----TGTTGCCTCGGCGG-GCT----------------------------TAC-CCTGT--------------A-----------GTTACCCTGTAG---------------------------------CTGCCTGGGGAT---------GACCGCCGAAGGACCAT----CAAACTCTT-TTA-TC--TCTGTATCTCTGAGTAA--AAAAA---CAAATAAGTTAAAACTTTCAACAACGGATCTCTTGGTTCTGGCATCGATGAAGAACGCAGCGAAATGCGATAAGTAATGTGAATTGCAGAATTCAGTGAATCATCGAATCTTTGAACGCACATTGCGCCCATTAGTATTCTAGTGGGCATGCCTGTTCGAGCGTCATTAAGTCC--ACTTAAG-CCTTTTTGCTTAGTATTGGGA-GTCTACTTTTGGCG----------GGAG------CTA---------------CCCTGTAGCC-----CACCCGCAGTGTAGTTCCTCAAAGACAG-CG-GCGGAGTCGCGGTTTTGCTCTGAGCTTAGTAATT--TT--TTCTAGCTTTCG--AGCGGTCGCTGCCCCATT-GCCGTAAAACACCCCCC-------------ATTTTAATGGTTGACCTCGGATCAGGTAGGAATACCCGCTGAACTTAAGC?????????????????????????????????????????????????????????????????????????????????????????????????????????????????????????????????????????????????????????????????????????????????????????????????????????????????????????????????????????????????????????????????????????????????????????????????????????????????????????????????????????????????????????????????????????????????????????????????????????????????????????????????????????????????????????????????????????????????????????????????????????????????????????????????????????????????????????????????????????????????????????????????????????????????????????????????????????????????????????????????????????????????????????????????????????????????????????????????????????????????????????????????????????????????????????????????????????????????????????????????????????????????????????????????????????????????????????????????????????????????????????????????????????????????????????????????????????????????????????????????????????????????????????????????????????????????????????????????????????????????????????????????
>Nothodactylaria_woodwardiae_KUNCC_23_13886
AACA-GGGATTGCCCCAGTAACGGCGAGTGAAGCGGCAACAGCTCAAATTTGAAATCTGGCCTTCTGGTCCGAATTGTAATTTGTAGAAGATGCTTTTGGTGCGGTG-CCTTCCGAGTTCCCTGGAACGGGACGCCTTAGAGGGTGAGAGCCCCGTACGGTTGGACGCCT-AGCCTCTGTAAAGCTCTTTCGACGAGTCGAGTAGTTTGGGAATGCTGCTCAAAATGGGAGGTATATTTCTTCTAAAGCTAAATATTGGCCAGAGACCGATAGCGCACAAGTAGAGTGATCGAAAGATGAAAAGCACTTTGAAAAGAGGGTTAAATAGCACGTGAAATTGTTGAAAGGGAAGGACTTATGACCAGACTTTTTCCTCGTGAATCATCCGGTGTTCT-CACCGGTGCAC-TTCGCTTGGT-TTAGGCCAGCATCGGTTTCCGTAGGGGGATAAAAGCTTTAGGAATGTGGCT--CCTCC--GGGAGTGTTATAGCCTATTGTATAATACCCTTCT-GGGGACCGAGGTACGCGCTTCTGCAAGGATGCTGGCGTAATGGTCATCAGTCACCCGTCTTGAAACACGGACCAAGGAGTCGAACATTTGTGCGAGTGTTTGGGTGTTAAACCCTCACGCGTAATGAAAGTGAACGGAGGTGAGAGCC-TTA--GGGTGCATCATCGACCGATCCTGATGTCTTCGGATGGATTTGAGTAAGAGCATAACTGTTCGGACCCGAAAGATGGTGAACTATGCGTGGATAGGGTGAAGCCAGAGGAAACTCTGGTGGAGGCTCGCAGCGGTTCTGACGTGCAAATCGATCGTCAAATCTGCGCATGGGGGCGAAAGACTAATCGAAGGACATTACAGAGTTGTAA--AACTCCC-TAAACCCA-TGTGAAC--ATACC-----TGTTGCCTCGGCGG-GCT----------------------------TAC-CCTGT--------------A-----------GTTACCCTGTAG---------------------------------CTGCCTGGGGAT---------GACCGCCGAAGGACCAT----TAAACTCTT-TTA-TC--TCTGTATCTCTGAGTAA--AAAAA---CAAATAAGTTAAAACTTTCAACAACGGATCTCTTGGTTCTGGCATCGATGAAGAACGCAGCGAAATGCGATAAGTAATGTGAATTGCAGAATTCAGTGAATCATCGAATCTTTGAACGCACATTGCGCCCATTAGTATTCTAGTGGGCATGCCTGTTCGAGCGTCATTTAGTCC--ACTTAAG-CCTTTTTGCTTAGTATTGGGA-GTCTACTTTTGGCG----------GGAG------CTA---------------CCCTGTAG-C-----CACCCGCAGTGTAGTTCCTCAAAGACAG-CG-GCGGAGTCGCGGTTTTGCTCTGAGCTTAGTAATT--TT--TTCTAGCTTTCG--AGCGGTCGCTGCCCCATT-GCCGTAAAACACCCCCC-------------ATTTTAATGGTTGACCTCGGATCAGGTAGGAATACCCGCTGAACTTAAGCTAACATTGTG-CGTCGCCTGACGAGCGAGATCACGATGAACCTCAAGCGGTGCGTTGAGCAGAGCAGGGAGTTTCAGATCCAGACCGGCATCAAGGCAGGTATTGTCACCAACGGCCTCAAGTACTCGCTGGCTACGGGTAACTGGGGCGACCAGAAGAAGGCCATGAGCTCCACGGCCGGTGTCTCTCAGGTCTTGAATAGGTACACTTTTGCCTCGACTTTGTCCCATCTACGCCGTACCAACACGCCAGTTGGTCGAGATGGCAAGCTTGCCAAGCCGCGCCAGCTTCACAATACCCACTGGGGTTTGGTGTGCCCGGCAGAAACGCCCGAGGGCCAGGCTTGTGGTCTTGTCAAGAATCTGTCCCTAATGTGTTCCGTCAGCGTGGGAACATCCACCGAGCCCATTATCGACTACATGGTTACCCGCAATATGGAAGTCCTAGAAGAGTACGATGCTACCCGGTATCCCAACGCGACAAAGATCTTCCTCAACGGGTCATGGATCGGCGTCCACCAGGATCCAAAGGCCCTTGTCAAGGACGTGCAACAGCTGCGCCGAACGAATCAGATCCCGGCGGAGGTGTCTCTTGTTAGAGATATTCGCGATCGCGAATTCAAGATCTTCTCAGATGCCGGGCGGGTCATGAGACCTCTGTTTGTGGTTGAATCCGAAGACGATCCTGATCGCGGCGTCGAGAAGGGCAACTTGGTTCTCACCAAGGCCATGGTTCAAAGACTTGAACAGGATAAGGATCCCGA---TGGCAGGAGTGAATTCTTTGGCTGGGAAGGACTCGTAAACGAGGGCGTTATCGAGTATCTTGACGCTGAGGAAGAAGAAACGGCCATGATCTGTATGACGCCTGAAGACTTGGAGACTTATCGACTCGCCAAGCAAGGACACGACGTCACTCAAGACATGGGAGATGATTTAAACCAGCGTGTCAAGACGAAGCTGAACCCTACAACACACGCGTATACGCATTGCGAGATCCACCCCAGCATGCTTTTGGGTATATGCGCCAGTATCATCCCGTTCCCG-----------
>Nothodactylaria_woodwardiae_KUNCC_23_13927_T
-ACA-GGGATTGCCCCAGTAACGGCGAGTGAAGCGGCAACAGCTCAAATTTGAAATCTGGCCTTCTGGTCCGAATTGTAATTTGTAGAAGATGCTTTTGGTGCGGTG-CCTTCCGAGTTCCCTGGAACGGGACGCCTTAGAGGGTGAGAGCCCCGTACGGTTGGACGCCT-AGCCTCTGTAAAGCTCTTTCGACGAGTCGAGTAGTTTGGGAATGCTGCTCAAAATGGGAGGTATATTTCTTCTAAAGCTAAATATTGGCCAGAGACCGATAGCGCACAAGTAGAGTGATCGAAAGATGAAAAGCACTTTGAAAAGAGGGTTAAATAGCACGTGAAATTGTTGAAAGGGAAGGACTTATGACCAGACTTTTTCCTCGTGAATCATCCGGTGTTCT-CACCGGTGCAC-TTCGCTTGGT-TTAGGCCAGCATCGGTTTCCGTAGGGGGATAAAAGCTTTAGGAATGTGGCT--CCTCC--GGGAGTGTTATAGCCTATTGTATAATACCCTTCT-GGGGACCGAGGTACGCGCTTCTGCAAGGATGCTGGCGTAATGGTCATCAGTCACCCGTCTTGAAACACGGACCAAGGAGTCGAACATTTGTGCGAGTGTTTGGGTGTTAAACCCTCACGCGTAATGAAAGTGAACGGAGGTGAGAGCC-TTA--GGGTGCATCATCGACCGATCCTGATGTCTTCGGATGGATTTGAGTAAGAGCATAACTGTTCGGACCCGAAAGATGGTGAACTATGCGTGGATAGGGTGAAGCCAGAGGAAACTCTGGTGGAGGCTCGCAGCGGTTCTGACGTGCAAATCGATCGTCAAATCTGCGCATGGGGGCGAAAGACTAATCGAAGGACATTACAGAGTTGTAA--AACTCCC-TAAACCCA-TGTGAAC--ATACC-----TGTTGCCTCGGCGG-GCT----------------------------TAC-CCTGT--------------A-----------GTTACCCTGTAG---------------------------------CTGCCTGGGGAT---------GACCGCCGAAGGACCAT----CAAACTCTT-TTA-TC--TCTGTATCTCTGAGTAA--AAAAA---CAAATAAGTTAAAACTTTCAACAACGGATCTCTTGGTTCTGGCATCGATGAAGAACGCAGCGAAATGCGATAAGTAATGTGAATTGCAGAATTCAGTGAATCATCGAATCTTTGAACGCACATTGCGCCCATTAGTATTCTAGTGGGCATGCCTGTTCGAGCGTCATTTAGTCC--ACTTAAG-CCTTTTTGCTTAGTATTGGGA-GTCTACTTTTGGCG----------GGAG------CTA---------------CCCTGTAG-C-----CACCCGCAGTGTAGTTCCTCAAAGACAG-CG-GCGGAGTCGCGGTTTTGCTCTGAGCTTAGTAATT--TT--TTCTAGCTTTCG--AGCGGTCGCTGCCCCATT-GCCGTAAAACACCCCCC-------------ATTTTAATGGTTGACCTCGGATCAGGTAGGAATACCCGCTGAACTTAAGCTAACATTGTG-CGTCGCCTGACGAGCGAGATCACTATGAACCTCAAGCGGTGCGTTGAGCAGAGCAGGGAGTTTCAGATCCAGACCGGCATCAAGGCAGGTATTGTCACCAACGGCCTCAAGTACTCGCTGGCTACGGGTAACTGGGGCGACCAGAAGAAGGCCATGAGCTCCACGGCCGGTGTTTCTCAGGTCTTGAATAGGTACACTTTCGCCTCGACTTTGTCCCATCTACGCCGAACCAATACGCCAGTTGGCCGAGATGGCAAGCTTGCCAAGCCGCGCCAGCTTCACAACACCCACTGGGGTTTGGTGTGCCCGGCAGAAACGCCCGAGGGCCAGGCTTGTGGTCTTGTCAAGAATCTGTCCCTGATGTGTTCCGTCAGCGTGGGAACATCCACCGAGCCCATTATCGACTACATGGTTACCCGCAACATGGAGGTCCTAGAAGAGTACGATGCTACACGGTACCCCAACGCGACAAAGATCTTCCTCAACGGGTCATGGATCGGCGTCCACCAGGATCCGAAGGCCCTTGTCAAGGACGTGCAACAGCTGCGCCGAACGAATCAGATCCCGGCGGAGGTGTCTCTTGTTAGAGATATTCGCGATCGCGAATTCAAGATCTTCTCAGATGCCGGGCGGGTCATGAGACCTCTGTTTGTGGTTGAATCCGAGGACGATCCTGATCGCGGCGTCGAGAAGGGCAACTTGGTTCTCACCAAGGCCATGGTTCAAAGACTTGAACAGGATAAGGATCCCGA---TGGCAGGAGTGAATTCTTTGGCTGGGAAGGACTCGTGAACGAGGGCGTTATCGAGTATCTTGACGCTGAGGAAGAAGAAACGGCCATGATCTGTATGACGCCTGAAGACTTGGAGACTTATCGACTCGCCAAGCAAGGACACGACGTCACTCAAGACATGGGAGATGATTTAAACCAGCGTGTCAAGACGAAGCTGAACCCTACAACACACGCGTACACGCATTGCGAGATCCACCCCAGCATGCTGTTGGGTATATGCGCCAGTATCATCCCGTTCCCGGATCATAACCA
>Nothodactylaria_woodwardiae_KUNCC_23_13954
AACA-GGGATTGCCCCAGTAACGGCGAGTGAAGCGGCAACAGCTCAAATTTGAAATCTGGCCTTCTGGTCCGAGTTGTAATTTGTAGAAGATGCTTTTGGTGCGGTG-CCTTCCGAGTTCCCTGGAACGGGACGCCTTAGAGGGTGAGAGCCCCGTACGGTTGGACGCCT-AGCCTCTGTAAAGCTCTTTCGACGAGTCGAGTAGTTTGGGAATGCTGCTCAAAATGGGAGGTATATTTCTTCTAAAGCTAAATATTGGCCAGAGACCGATAGCGCACAAGTAGAGTGATCGAAAGATGAAAAGCACTTTGAAAAGAGGGTTAAATAGCACGTGAAATTGTTGAAAGGGAAGGACTTATGACCAGACTTTTTCCTCGTGAATCATCCGGTGTTCT-CACCGGTGCAC-TTCGCTTGGT-TTAGGCCAGCATCGGTTTCCGTAGGGGGATAAAAGCTTTAGGAATGTGGCT--CCTCC--GGGAGTGTTATAGCCTATTGTATAATACCCTTCT-GGGGACCGAGGTACGCGCTTCTGCAAGGATGCTGGCGTAATGGTCATCAGTCACCCGTCTTGAAACACGGACCAAGGAGTCGAACATTTGTGCGAGTGTTTGGGTGTTAAACCCTCACGCGTAATGAAAGTGAACGGAGGTGAGAGCC-TTA--GGGTGCATCATCGACCGATCCTGATGTCTTCGGATGGATTTGAGTAAGAGCATAACTGTTCGGACCCGAAAGATGGTGAACTATGCGTGGATAGGGTGAAGCCAGAGGAAACTCTGGTGGAGGCTCGCAGCGGTTCTGACGTGCAAATCGATCGTCAAATCTGCGCATGGGGGCGAAAGACTAATCGAAGATCATTACAGAGTTGTAA--AACTCCC-TAAACCCA-TGTGAAC--ATACC-----TGTTGCCTCGGCGG-GCT----------------------------TAC-CCTGT--------------A-----------GTTACCCTGTAG---------------------------------CTGCCTGGGGAT---------GACCGCCGAAGGACCAT----CAAACTCTT-TTA-TC--TCTGTATCTCTGAGTAA--AAAAA---CAAATAAGTTAAAACTTTCAACAACGGATCTCTTGGTTCTGGCATCGATGAAGAACGCAGCGAAATGCGATAAGTAATGTGAATTGCAGAATTCAGTGAATCATCGAATCTTTGAACGCACATTGCGCCCATTAGTATTCTAGTGGGCATGCCTGTTCGAGCGTCATTTAGTCC--ACTTAAG-CCTTTTTGCTTAGTATTGGGA-GTCTACTTTTGGCG----------GGAG------CTA---------------CCCTGTAG-C-----CACCCGCAGTGTAGTTCCTCAAAGACAG-CG-GCGGAGTCGCGGTTTTGCTCTGAGCTTAGTAATT--TT--TTCTAGCTTTCG--AGCGGTCGCTGCCCCATT-GCCGTAAAACACCCCCC-------------ATTTTAATGGTTGACCTCGGATCAGGTAGTA-------------------?????????????????????????????????????????????????????????????????????????????????????????????????????????????????????????????????????????????????????????????????????????????????????????????????????????????????????????????????????????????????????????????????????????????????????????????????????????????????????????????????????????????????????????????????????????????????????????????????????????????????????????????????????????????????????????????????????????????????????????????????????????????????????????????????????????????????????????????????????????????????????????????????????????????????????????????????????????????????????????????????????????????????????????????????????????????????????????????????????????????????????????????????????????????????????????????????????????????????????????????????????????????????????????????????????????????????????????????????????????????????????????????????????????????????????????????????????????????????????????????????????????????????????????????????????????????????????????????????????????????????????????????????
>Nothodactylaria_woodwardiae_KUNCC_23_14045
AACA-GGGATTGCCCCAGTAACGGCGAGTGAAGCGGCAACAGCTCAAATTTGAAATCTGGCCTTCTGGTCCGAATTGTAATTTGTAGAAGATGCTTTTGGTGCGGTG-CCTTCCGAGTTCCCTGGAACGGGACGCCTTAGAGGGTGAGAGCCCCGTACGGTTGGACGCCT-AGCCTTTGTAAAGCTCTTTCGACGAGTCGAGTAGTTTGGGAATGCTGCTCAAAATGGGAGGTATATTTCTTCTAAAGCTAAATATTGGCCAGAGACCGATAGCGCACAAGTAGAGTGATCGAAAGATGAAAAGCACTTTGAAAAGAGGGTTAAATAGCACGTGAAATTGTTGAAAGGGAAGGACTTATGACCAGACTTTTTCCTCGTGAATCATCCGGTGTTCT-CACCGGTGCAC-TTCGCTTGGT-TTAGGCCAGCATCGGTTTCTGTAGGGGGATAAAAGCTTTAGGAATGTGGCT--CCTCC--GGGAGTGTTATAGCCTATTGTATAATACCCTTCT-GGGGACCGAGGTACGCGCTTCTGCAAGGATGCTGGCGTAATGGTCATCAGTCACCCGTCTTGAAACACGGACCAAGGAGTCGAACATTTGTGCGAGTGTTTGGGTGTTAAACCCTCACGCGTAATGAAAGTGAACGGAGGTGAGAGCC-TTA--GGGTGCATCATCGACCGATCCTGATGTCTTCGGATGGATTTGAGTAAGAGCATAACTGTTCGGACCCGAAAGATGGTGAACTATGCGTGGATAGGGTGAAGCCAGAGGAAACTCTGGTGGAGGCTCGCAGCGGTTCTGACGTGCAAATCGATCGTCAAATCTGCGCATGGGGGCGAAAGACTAATCGAA-----TTACAGAGTTGTAA--AACTCCC-TAAACCCA-TGTGAAC--ATACC-----TGTTGCCTCGGCGG-GCT----------------------------TAC-CCTGT--------------A-----------GTTACCCTGTAG---------------------------------CTGTCTGGGGAT---------GACCGCCGAAGGACCAT----CAAACTCTT-TTA-TC--TCTGTATCTCTGAGTA---AAAAA---CAAATAAGTTAAAACTTTCAACAACGGATCTCTTGGTTCTGGCATCGATGAAGAACGCAGCGAAATGCGATAAGTAATGTGAATTGCAGAATTCAGTGAATCATCGAATCTTTGAACGCACATTGCGCCCATTAGTATTCTAGTGGGCATGCCTGTTCGAGCGTCATTTAGTCC--ACTTAAG-CCTTTTTGCTTAGTATTGGGA-GTCTACTTTTGGCG----------GGAG------CTA---------------CCCTGTAG-C-----CACCCGCAGTGTAGTTCCTCAAAGACAG-CG-GCGGAGTCGCGGTTTTGCTCTGAGCTTAGTAATT--AT--TTCTAGCTTTCG--AGCGGTCGCTGCCCCATT-GCCGTAAAACACCCCCC-------------ATTTTAATGGTTGACCTCGGATCAGGTAGGAATACCCGCTGAACTTAAGCTAACATTGTG-CGTCGCCTGACGAGCGAGATCACGATGAACCTCAAGCGGTGCGTTGAGCAGAGCAGGGAGTTTCAGATCCAGACCGGCATCAAGGCAGGTATTGTCACCAACGGCCTCAAGTACTCGCTGGCTACGGGTAACTGGGGCGACCAGAAGAAGGCCATGAGCTCCACGGCCGGTGTCTCTCAGGTCTTGAATAGGTACACTTTTGCCTCGACTTTGTCCCATCTACGCCGTACCAACACGCCAGTTGGTCGAGATGGCAAGCTTGCCAAGCCGCGCCAGCTTCACAATACCCACTGGGGTTTGGTGTGCCCGGCAGAAACGCCCGAGGGCCAGGCTTGTGGTCTTGTCAAGAATCTGTCCCTAATGTGTTCCGTCAGCGTGGGAACATCCACCGAGCCCATTATCGACTACATGGTTACCCGCAATATGGAAGTCCTAGAAGAGTACGATGCTACCCGGTATCCCAACGCGACAAAGATCTTCCTCAACGGGTCATGGATCGGCGTCCACCAGGATCCAAAGGCCCTTGTCAAGGACGTGCAACAGCTGCGCCGAACGAATCAGATCCCGGCGGAGGTGTCTCTTGTTAGAGATATTCGCGATCGCGAATTCAAGATCTTCTCAGATGCCGGGCGGGTCATGAGACCTCTGTTTGTGGTTGAATCCGAAGACGATCCTGATCGCGGCGTCGAGAAGGGCAACTTGGTTCTCACCAAGGCCATGGTTCAAAGACTTGAACAGGATAAGGATCCCGA---TGGCAGGAGTGAATTCTTTGGCTGGGAAGGACTCGTAAACGAGGGCGTTATCGAGTATCTTGACGCTGAGGAAGAAGAAACGGCCATGATCTGTATGACGCCTGAAGACTTGGAGACTTATCGACTCGCCAAGCAAGGACACGACGTCACTCAAGACATGGGAGATGATTTAAACCAGCGTGTCAAGACGAAGCTGAACCCTACAACACACGCGTATACGCATTGCGAGATCCACCCCAGCATGCTTTTGGGTATATGCGCCAGTATCATCCCGTTCCCGGATCATAACCA
>Oxydothis_metroxyli_MFLUCC_15_0283
AACA-GGGATTGCCCCAGTAACGGCGAGTGAAGCGGCAACAGCTCAAATTTGAAATCTGGCCTT-GCGCCCGAGTTGTAATTTGTAGAGGATGTTTTTGGCGCGGTG-CCTTCCGAGTTCCCTGGAACGGGACGCCTTAGAGGGTGAGAGCCCCGTACGGTTGGACGCTA-AGCCTCTGTAAAACTCCTTCGACGAGTCGAGTAGTTTGGGAATGCTGCTCAAAATGGGAGGTAAATTCCTTCTAAAGCTAAATACCGGCCAGAGACCGATAGCGCACAAGTAGAGTGATCGAAAGATGAAAAGCACTTTGAAAAGAGGGTTAAACAGCACGTGAAATTGTTGAAAGGGAAGCGTTTGTGACCAGACTTTTTCCTGGCGGATCATCCGGTGTTTT-CACCGGTGCAC-TTCGCCTGGT-TTAGGCCAGCATCGGTTTCCGTAGGGGGATAAAAGCTTCGGGAATGTGGCT--CCCTC--GGGAGTGTTATAGCCCGTTGCATAATACCCTTGT-GGGGACCGAGGTTCGCGCTCT-GCAAGGATGCTGGCGTAATGGTCATCAACGACCCGTCTTGAAACACGGACCAAGGAGTCGAACATTTGTGCGAGTGTTTGGGTGTTAAACCCTCACGCGTAATGAAAGTGAACGGAGGTGAGAGCC-CTC--GGGTGCATCATCGACCGATCCTGATGTCTTCGGATGGATTTGAGTAAGAGCATAACTGTTCGGACCCGAAAGATGGTGAACTATGCGTGGATAGGGTGAAGCCAGAGGAAACTCTGGTGGAGGCTCGCAGCGGTTCTGACGTGCAAATCGATCGTCAAATCTGCGCATGGGGGCGAAAGACTAATCGAAGATCATTACAAGA-CACAA--TGTCCTA--AAACCCC-TGTGAAC--TTACC----CAGTTGCCTCGGCGGGGCTGCCGACTTGAGCCGACCCGGGTTCGCCCTAC-CCCCT--------------A-----------GCTACCCCGTAGCGAACG--------GCAGGGTCTTACCCGGGAGCGACCCTGTAG----------CGCCGCCAGAGGACTAC----CTAAACCCTGTTATTA--TTTGTACATCTGAGCGTC-TTATT---TTAATGAGTTAAAACTTTCAACAACGGATCTCTTGGTTCTGGCATCGATGAAGAACGCAGCGAAATGCGATAAGTAATGTGAATTGCAGAATTCAGTGAATCATCGAATCTTTGAACGCACATTGCGCCCAGTGGTATTCCACTGGGCATGCCTGTTCGAGCGTTATAAGTCCA--AATTAGG-CC---CCGCCTAGTGTTGGGA-ATCCGCGAGAGGTGG-------------------CTA---------------CCCTGTAG-C-----TACC-CTGTAGCGGCTCCTCAAATCCAGTTG-GCGGATCTCTGG-TGTCCTCTCAGCGCAGTAGCTTCTG--TTCTCGCTGTTGTTAGGCGCCCGGGACC--CT-GCCGTTAAACCCCCCAAA------------GCTCTTGAGGTTAGCCTCGAATCAGGTAGGAATACCCGCTGAACTTAAGC?????????????????????????????????????????????????????????????????????????????????????????????????????????????????????????????????????????????????????????????????????????????????????????????????????????????????????????????????????????????????????????????????????????????????????????????????????????????????????????????????????????????????????????????????????????????????????????????????????????????????????????????????????????????????????????????????????????????????????????????????????????????????????????????????????????????????????????????????????????????????????????????????????????????????????????????????????????????????????????????????????????????????????????????????????????????????????????????????????????????????????????????????????????????????????????????????????????????????????????????????????????????????????????????????????????????????????????????????????????????????????????????????????????????????????????????????????????????????????????????????????????????????????????????????????????????????????????????????????????????????????????????????
>Oxydothis_metroxylonicola_MFLUCC_15_0281T
AACA-GGGATTGCCCTAGTAACGGCGAGTGAAGCGGCAACAGCTCAAATTTGAAATCTGGCCCTCGGGTCCGAGTTGTAATTTGTAGAGGATGTTTTTGGCGCGGTG-CCTTCCGAGTTCCCTGGAACGGGACGCCTTAGAGGGTGAGAGCCCCGTACGGTTGGACGCTA-AGCCTCTGTAAAACTCCTTCGACGAGTCGAGTAGTTTGGGAATGCTGCTCAAAATGGGAGGTAAATTCCTTCTAAAGCTAAATACCGGCCAGAGACCGATAGCGCACAAGTAGAGTGATCGAAAGATGAAAAGCACTTTGAAAAGAGGGTTAAATAGCACGTGAAATTGTTGAAAGGGAAGCGTTTATGACCAGACTTTTTCCTGGCGGATCATCCGGTGTTTT-CACCGGTGCAC-TTCGCCTGGT-TTAGGCCAGCATCGGTTTCCGTAGGGGGATAAAAGCTTCGGGAATGTGGCT--CCCTC--GGGAGTGTTATAGCCTGTTGCATAATACCCTTAT-GGGGACCGAGGTACGCGCTCT-GCAAGGATGCTGGCGTAATGGTCATCAACGACCCGTCTTGAAACACGGACCAAGGAGTCGAACATTTATGCGAGTGTTTGGGTGTTAAACCCTCACGCGTAATGAAAGTGAACGGAGGTGAGAGCC-CTC--GGGTGCATCATCGACCGATCCTGATGTCTTCGGATGGATTTGAGTAAGAGCATAACTGTTCGGACCCGAAAGATGGTGAACTATGCGTGGATAGGGTGAAGCCAGAGGAAACTCTGGTGGAGGCTCGCAGCGGTTCTGACGTGCAAATCGATCGTCAAATCTGCGCATGGGGGCGAAAGACTAATCGAAGATCATTACAAGA-CATTA--TGTCCCA--AAACCCA-TGTGAAC--ATACC---TTTGTTGCCTCGGCGGAG--------------------------------------------------------------------------------------------------------------CTACCCGGTAG----------CTCCGCCAGAGGACTAT----TAAACTCTTGTTA-TT--TTTGGAAATCTGAGCGTC-TTATT---TTAATAAGTTAAAACTTTCAACAACGGATCTCTTGGTTCTGGCATCGATGAAGAACGCAGCGAAATGCGATAAGTAATGTGAATTGCAGAATTCAGTGAATCATCGAATCTTTGAACGCACATTGCGCCCAGTGGTATTCCACTGGGCATGCCTGTTCGAGCGTTATTAAGTCCA-AATTAAG-CA---CTGCTTAGCGTTGGAA-ATCTGCGAATATAACTATACCATCAGTAAGACGCTTA--------------GGCTTGCCGGCA----TAGT-TAACAGCAGTTTCTTAAATATAGTTG-GCGGATCTATGG-TATCCTCTCAGCGTAGTAGCTTTTG--TTCTCGCTATTG-TAGGTGCCTAGGACC--CT-GCCACAAAACCCCCAAA-------------ATTTTCAGGATTAACCTCGAATCAGGTAGGAATACCCGCTGAACTTAAGC--------------------------------------------------------------------------------------GGAATCAAGCAGCAGATCGTAACGAACGGGTTGAAGTACTCTCTTGCAACAGGCAACTGGGGTGATCAAAAGAAGGCGGCGAGTTCCACGGCCGGTGTTTCGCAGGTTTTGAACAGATATACATTCTCCTCCACTCTTTCACATTTGAGGAGAACCAACACGCCTGTCGGACGAGATGGAAAACTTGCCAAACCTCGTCAGCTTCACAACACTCACTGGGGTCTTGTCTGCCCGGCCGAAACGCCCGAAGGTCAAGCTTGTGGTCTTGTGAAGAACCTGTCCCTCATGTGCTCAATCAGTGTCGGATCGTCTACTCAACCCCTCATTGATTACATGATCACTCGAAACATGGAAGTGTTGGAAGAATACGATGCGACACGGTATCCCAACGCAACCAAGATCTTCTTGAATGGTTCTTGGATCGGTGTTCACCAAGACCCCAAGGCTCTTGTCAAGGATGTCGTGCAACTTAGGCGCTCTGCTAATATACCTGCCGAGGTGTCGCTGGTTCGGGACATCCGAGACCGTGAGTTCAAGATATTTTCAGATGCCGGTCGAGTCATGCGACCTCTCTTTGTTGTCGAGCAGGAGGATGACCCTGACCGTGGTGTCGAGAAGGGCAGTTTGGTCTTGACCAAGGATATGATACGCAGACTCGACAACGACCATTTTCTGGACGCTGACAGCAATGACTTTTATGGTTGGCAGGGACTGGTGAATGACGGGGCTGTGGAATATCTTGATGCCGAAGAGGAGGAGACGGCTATGATCGCCATGTCGGCCGAAGACCTGGAAGTGTTCCGTCTCATTAGAGCTGGAATAGAAATCCACGATGACAACACTGACCGGCCTCACGCGACTGTTAAGCCTAAGTTCAACCCCACTACGCACACCTACACGCATTGCGAGATTCATCCCAGCATGCTTCTCGGAATCTGCGCCAGTATCATTCCCTTCCCGGATCACAACCA
>Oxydothis_palmicola_MFLUCC_15_0806T
AACA-GGGATTGCCCTAGTAACGGCGAGTGAAGCGGCAACAGCTCAAATTTGAAATCTGGCCCTCGGGTCCGAGTTGTAATTTGTAGAGGATGTTTTTGGCGCGGTG-CCTTCCGAGTTCCCTGGAACGGGACGCCTTAGAGGGTGAGAGCCCCGTACGGTTGGACGCTA-AGCCTCTGTAAAACTCCTTCGACGAGTCGAGTAGTTTGGGAATGCTGCTCAAAATGGGAGGTAAATTCCTTCTAAAGCTAAATACCGGCCAGAGACCGATAGCGCACAAGTAGAGTGATCGAAAGATGAAAAGCACTTTGAAAAGAGGGTTAAATAGCACGTGAAATTGTTGAAAGGGAAGCGTTTATGACCAGACTTTTTCCTGGCGGATCATCCGGTGTTTT-CACCGGTGCAC-TTCGCCTGGT-TTAGGCCAGCATCGGTTTCCGTAGGGGGATAAAAGCTTCGGGAATGTGGCT--CCCTC--GGGAGTGTTATAGCCTGTTGCATAATACCCTTAT-GGGGACCGAGGTACGCGCTCT-GCAAGGATGCTGGCGTAATGGTCATCAACGACCCGTCTTGAAACACGGACCAAGGAGTCGAACATTTATGCGAGTGTTTGGGTGTTAAACCCTCACGCGTAATGAAAGTGAACGGAGGTGAGAGCC-CTC--GGGTGCATCATCGACCGATCCTGATGTCTTCGGATGGATTTGAGTAAGAGCATAACTGTTCGGACCCGAAAGATGGTGAACTATGCGTGGATAGGGTGAAGCCAGAGGAAACTCTGGTGGAGGCTCGCAGCGGTTCTGACGTGCAAATCGATCGTCAAATCTGCGCATGGGGGCGAAAGACTAATCGAAGATCATTACAAGA-CATTA--TGTCCCA--AAACCCA-TGTGAAC--ATACC---TTTGTTGCCTCGGCGGAG--------------------------------------------------------------------------------------------------------------CTACCCGGTAG----------CTCCGCCAGAGGACTAT----TAAACTCTTGTTA-TT--TTTGGAAATCTGAGCGTC-TTATT---TTAATAAGTTAAAACTTTCAACAACGGATCTCTTGGTTCTGGCATCGATGAAGAACGCAGCGAAATGCGATAAGTAATGTGAATTGCAGAATTCAGTGAATCATCGAATCTTTGAACGCACATTGCGCCCAGTGGTATTCCACTGGGCATGCCTGTTCGAGCGTTATTAAGTCCA-AATTAAG-CA---CTGCTTAGCGTTGGAA-ATCTGCGAATATAACTATACCATCAGTAAGACGCTTA--------------GGCTTGCCGGCA----TAGT-TAACAGCAGTTTCTTAAATATAGTTG-GCGGATCTATGG-TATCCTCTCAGCGTAGTAGCTTTTG--TTCTCGCTATTG-TAGGTGCCTAGGACC--CT-GCCACAAAACCCCCAAA-------------ATTTTCAGGATTAACCTCGAATCAGGTAGGAATACCCGCTGAACTTAAGCAAACATCGTC-CGCAGGCTGACAAATGAGATCACGATGAACCTGAGGAGGTGCATCGAGCAGAACAGAGACTTCACCGTCCTTACGGGAATCAAGCAGCAGATCGTAACGAACGGGTTGAAGTACTCTCTTGCAACAGGCAACTGGGGTGATCAAAAGAAGGCGGCGAGTTCCACGGCCGGTGTTTCGCAGGTTTTGAACAGATATACATTCTCCTCCACTCTTTCACATTTGAGGAGAACCAACACGCCTGTCGGACGAGATGGAAAACTTGCCAAACCTCGTCAGCTTCACAACACTCACTGGGGTCTTGTCTGCCCGGCCGAAACGCCCGAAGGTCAAGCTTGTGGTCTTGTGAAGAACCTGTCCCTCATGTGCTCAATCAGTGTCGGATCGTCTACTCAACCCCTCATTGATTACATGATCACTCGAAACATGGAAGTGTTGGAAGAATACGATGCGACACGGTATCCCAACGCAACCAAGATCTTCTTGAATGGTTCTTGGATCGGTGTTCACCAAGACCCCAAGGCTCTTGTCAAGGATGTCGTGCAACTTAGGCGCTCTGCTAATATACCTGCCGAGGTGTCGCTGGTTCGGGACATCCGAGACCGTGAGTTCAAGATATTTTCAGATGCCGGTCGAGTCATGCGACCTCTCTTTGTTGTCGAGCAGGAGGATGACCCTGACCGTGGTGTCGAGAAGGGCAGTTTGGTCTTGACCAAGGATATGATACGCAGACTCGACAACGACCATTTTCTGGACGCTGACAGCAATGACTTTTATGGTTGGCAGGGACTGGTGAATGACGGGGCTGTGGAATATCTTGATGCCGAAGAGGAGGAGACGGCTATGATCGCCATGTCGGCCGAAGACCTGGAAGTGTTCCGTCTCATTAGAGCTGGAATAGAAATCCACGATGACACACTGACCGGGCCTCACGCGACTGTTAAGCCTAAGTTCAACCCCACTACGCACACCTACACGCATTGCGAGATTCATCCCAGCATGCTTCTCGGA--------------------------------------
>Phlogicylindrium_eucalypti_CBS_120080T
AACA-GGGATTGCCCTAGTAACGGCGAGTGAAGCGGCAACAGCTCAAATTTGAAATCTGGCCTTCTGGTCCGAATTGTAATTTGTAGAGGATGATTTTGGTGCGGTA-CTTTCCGAGTTCCCTGGAACGGGACGCCTTAGAGGGTGAGAGCCCCGTACGGTTGGATACCT-AGCCTCTGTAAATCTCCTTCGACGAGTCGAGTAGTTTGGGAATGCTGCTCTAAATGGGAGGTAAATTTCTTCTAAAGCTAAATACTAGCCAGAGACCGATAGCGCACAAGTAGAGTGATCGAAAGATGAAAAGCACTTTGAAAAGAGGGTTAAACAGCACGTGAAATTGTTGAAAGGGAAGCGCTTATGACCAGACTTTTTCTAGGCGGATCATCCGGTGTTCT-CACCGGTGCAC-TTCGTTTAGT-TTAGGCCAGCATCGGTTCTTATAGGGAGATAAAAGCTTTAGGAATGTGACT--CCTCC--GGGAGTGTTATAGCCTATTGTATAATATCCTTAC-GGGGACCGAGGTACGCGCTCT-GCAAGGATGCTGGCATAATGGTCATCAGCGACCCGTCTTGAAACACGGACCAAGGAGTCGAACATTTGTGCGAGTGTTTGGGTGTTAAACCCTCACGCGTAATGAAAGTGAACGGAGGTGAGAGCC-ATT--TGGTGCATCATCGACCGATCCTGATGTCTTCGGATGGATTTGAGTAGGAGCATAACTGTTCGGACCCGAAAGATGGTGAACTATGCGTGGATAGGGTGAAGCCAGAGGAAACTCTGGTGGAGGCTCGCAGCGGTTCTGACGTGCAAATCGATCGTCAAATCTGCGCATGGGGGCGAAAGACTAATCGAAGATCATTACAGAGTCGTAAAAAACTCCC--AAACCCA-TGTGAAC--TTACC---TTTGTTGCCTCGGCGG-ACC----------------------------TAC-CCGGT--------------A-----------CCTACCCTGTAG---------------------------------CTACCCTGTA-----------GCCCGTCGAAGGACCAT----TCAACTCTTGTTATTA--TATGTGAATCTGAGCGTC-TTAT----TAAATAAGTCAAAACTTTCAACAACGGATCTCTTGGTTCTGGCATCGATGAAGAACGCAGCGAAATGCGATAAGTAATGTGAATTGCAGAATTCAGTGAATCATCGAATCTTTGAACGCACATTGCGCCCATTAGTATTCTATTGGGCATGCCTGTTCGAGCGTCATTTCAACC---CTTAAG-CC---TAGCTTAGTATTGGGA-CTCTACTTTTAGC-----------GGTG------CTA---------------CCCTGTAG-C-----T----ACCCTGTAGTTCCTCAAATCGAA-CG-GCGGAGTTTCT--ATCCCTCTGAGCGCAGTAATTACTT--ATAACGCTATGG-ATGTGGTAGAGTCCC--CA-GCCGTAAAACACCCCAA-------------TTTTTAATGGTTGACCTCGGATCAGGTAGGAATACCCGCTGAACTTAAGC---------------------------------------------------------------------------------------------------------------------------------------------------------------------------------------------------------------------------------CTCATTTGCGGAGAACCAACACGCCGGTTGGACGGGACGGTAAATTGGCCAAGCCGCGTCAGCTTCACAATACGCATTGGGGCCTTGTCTGCCCTGCCGAGACACCCGAGGGCCAGGCTTGTGGGCTGGTGAAGAACTTGTCTCTGATGTGCTCCGTCAGTGTGGGAACATCTACGGAGCCCATCATTGACTACATGATTACCAGAAACATGGAAGTGTTGGAGGAGTACGACCCTACCCGCTATCCCAACGCGACCAAGATCTTCCTCAACGGGTCTTGGATCGGTGTGCATCAGGACCCCAAGGCTCTCGTGAAAGATGTGCAGCAGCTGCGCAGGACCAACCAGATCCCTGCCGAGGTGTCTCTGATTCGGGATATCCGTGACCGAGAGTTCAAGATCTTCTCGGATGCTGGTCGAGTCATGCGGCCACTCTTTGTTGTTGCGCAGGAGGAGGATCCGGACCGCCGAATCGAGAAAGGAGGCCTGGTGCTAAGCAAGGACCTTGTCGCACGACTGCAAATGGACGCGGGCCTCGGCGCGGGCGATCCTGAATTCTGCGGCTGGCGGGGACTGGTAAATGATGGTGTCATTGAGTACCTCGACGCTGAAGAAGAGGAGACGGCCATGATCTGCATGACCCCTGAAGACCTGGAGACGTATCGGCTCGCCAAGTTGGGTTACGATATTGCCGACGACTCGCTCAACGAACCTAACAAACGACTTCGAACCAAGATGAACCCCACAACGCACATGTACACCCATTGCGAGATTCATCCCAGTATGCTTCTGGGTATCTGCGCCAGTATCATTCCTTTCCCGGATCACAACCA
>Phlogicylindrium_uniforme_CBS_131312T
AACA-GGGATTGCCCTAGTAACGGCGAGTGAAGCGGCAACAGCTCAAATTTGAAATCTGGCCTTCTGGTCCGAATTGTAATTTGTAGAGGACGATTTTGGTGCGGTA-CTTTCCGAGTTCCCTGGAACGGGACGCCTTAGAGGGTGAGAGCCCCGTACGGTTGGATGCCT-AGCCTTTGTAAATCTCCTTCGACGAGTCGAGTAGTTTGGGAATGCTGCTCTAAATGGGAGGTAAATTTCTTCTAAAGCTAAATACTAGCCAGAGACCGATAGCGCACAAGTAGAGTGATCGAAAGATGAAAAGCACTTTGAAAAGAGGGTTAAACAGCACGTGAAATTGTTGAAAGGGAAGCGTTTATGACCAGACTTTTTCTAGGCGGATCATCCGGTGTTCT-CACCGGTGCAC-TTCGTTTAGT-TTAGGCCAGCATCGGTTTTCGTAGGGAGATAAAAGCTTCAGGAACGTGACT--CCTCC--GGGAGTGTTATAGCCTGTTGTATAATATCCTTAT-GGAGACCGAGGTACGCGCTCT-GCAAGGATGCTGGCATAATGGTCATCAACGACCCGTCTTGAAACACGGACCAAGGAGTCGAACATTTGTGCGAGTGTTTGGGTGTTAAACCCTCACGCGTAATGAAAGTGAACGGAGGTGAGAGCC-TTT--AGGTGCATCATCGACCGATCCTGATGTCTTCGGATGGATTTGAGTAGGAGCATAACTGTTCGGACCCGAAAGATGGTGAACTATGCGTGGATAGGGTGAAGCCAGAGGAAACTCTGGTGGAGGCTCGCAGCGGTTCTGACGTGCAAATCGATCGTCAAATCTGCGCATGGGGGCGAAAGACTAATCGAAGATCATTACAGAGTCGTAAAAAACTCCC--AAACCCA-TGTGAAC--TTACC---TTTGTTGCCTCGGCGG-ACC----------------------------TAC-CCGGT--------------A-----------ACTACCCTGTAG---------------------------------CTACCCTGTA-----------A-CCGTCGAAGGACCAT----TCAACTCTTGTTATTA--TATATGAATCTGAGCGTC-TTAT----TAAATAAGTCAAAACTTTCAACAACGGATCTCTTGGTTCTGGCATCGATGAAGAACGCAGCGAAATGCGATAAGTAATGTGAATTGCAGAATTCAGTGAATCATCGAATCTTTGAACGCACATTGCGCCCATTAGTATTCTATTGGGCATGCCTGTTCGAGCGTCATTTCAACC---CTTAAG-CC---TAGCTTAGTATTGGGA-ATCTACTATGAGC-----------GGTG------CTA---------------CCCTGTAG-C-----T----ACCCTGTAGTTCCTCAAATCGAA-CG-GCGGAGTTCTA--TTCCCTCTGAGCGCAGTAATTACTT--ATAACGCTATGG-AAGTGGTAGAGTCCC--CA-GCCGTAAAACACCCCAA-------------TTTTTAATGGTTGACCTCGGATCAGGTAGGAATACCCGCTGAACTTAAGC?????????????????????????????????????????????????????????????????????????????????????????????????????????????????????????????????????????????????????????????????????????????????????????????????????????????????????????????????????????????????????????????????????????????????????????????????????????????????????????????????????????????????????????????????????????????????????????????????????????????????????????????????????????????????????????????????????????????????????????????????????????????????????????????????????????????????????????????????????????????????????????????????????????????????????????????????????????????????????????????????????????????????????????????????????????????????????????????????????????????????????????????????????????????????????????????????????????????????????????????????????????????????????????????????????????????????????????????????????????????????????????????????????????????????????????????????????????????????????????????????????????????????????????????????????????????????????????????????????????????????????????????????
>Polyscytalum_eucalyptorum_CPC_17207_T
AACA-GGGATTGCCCTAGTAACGGCGAGTGAAGCGGCAACAGCTCAAATTTGAAATCTGGCCTT-TGGTCCGAATTGTAATTTGTAGAGGATGATTTTGGTGCGGTA-CTTTCCGAGTTCCCTGGAACGGGACGCCTTAGAGGGTGAGAGCCCCGTACGGTTGGATGCCT-AGCCTTTGTAAATCTCCTTCGACGAGTCGAGTAGTTTGGGAATGCTGCTCTAAATGGGAGGTAAATTTCTTCTAAAGCTAAATACTAGCCAGAGACCGATAGCGCACAAGTAGAGTGATCGAAAGATGAAAAGCACTTTGAAAAGAGGGTTAAACAGCACGTGAAATTGTTGAAAGGGAAGCGCTTATGACCAGACTTTTTCTAGGCGGATCATCCGGTGTTCT-CACCGGTGCAC-TTCGCCTAGT-TTAGGCCAGCATCGGTTTTCGTAGGGAGATAAAAGCTTCAGGAATGTGGCT--CCCTC--GGGAGTGTTATAGCCTGTTGTATAATATCCTTAT-GGGGACCGAGGTACGCGCTCT-GCAAGGATGCTGGCATAATGGTCATCAGCGACCCGTCTTGAAACACGGACCAAGGAGTCGAACATTTGTGCGAGTGTTTGGGTGTTAAACCCTCACGCGTAATGAAAGTGAACGGAGGTGAGAGCC-ATT--TGGTGCATCATCGACCGATCCTGATGTCTTCGGATGGATTTGAGTAGGAGCATAACTGTTCGGACCCGAAAGATGGTGAACTATGCGTGGATAGGGTGAAGCCAGAGGAAACTCTGGTGGAGGCTCGCAGCGGTTCTGACGTGCAAATCGATCGTCAAATCTGCGCATGGGGGCGAAAGACTAATCGAAGATCATTAAAGAGTCGTAA-AAAACTCC--CAACCCA-TGTGAAC--TTACC---TTTATTGCCTCGGCGAAGC-----------------------------TAC-CCGGT--------------AC-------------------------------------------------------CTACCCTGTA-----------GCCCGCCGGTGGACCAT----TTAACTCTTGTTATTT--TATGGAAATCTGAGCGTC-TTAT----TAAATAAGTCAAAACTTTCAACAACGGATCTCTTGGTTCTGGCATCGATGAAGAACGCAGCGAAATGCGATAAGTAATGTGAATTGCAGAATTCAGTGAATCATCGAATCTTTGAACGCACATTGCGCCCATTAGTATTCTATTGGGCATGCCTGTTCGAGCGTCATTTCAACC---CTTAAG-CT---TAGCTTATTGTTGGGA-ATCTACTGTGAGC-----------GGTG------CTA---------------CCCTGTAG-C-----T----ACCCTGTAGTTCCTCAAATCTAA-CG-GCGGAGTTATAG-TTATCTCTGAGCGCAGTAATT-TTT--ATCACGCTTTGG-AAGGTGCTATAGCCC--TA-GCCGCTAAACCCCCCAA-------------TTTTTAATGGTTGACCTCGGATCAGGTAGGAATACCCGCTGAACTTAAGC?????????????????????????????????????????????????????????????????????????????????????????????????????????????????????????????????????????????????????????????????????????????????????????????????????????????????????????????????????????????????????????????????????????????????????????????????????????????????????????????????????????????????????????????????????????????????????????????????????????????????????????????????????????????????????????????????????????????????????????????????????????????????????????????????????????????????????????????????????????????????????????????????????????????????????????????????????????????????????????????????????????????????????????????????????????????????????????????????????????????????????????????????????????????????????????????????????????????????????????????????????????????????????????????????????????????????????????????????????????????????????????????????????????????????????????????????????????????????????????????????????????????????????????????????????????????????????????????????????????????????????????????????
>Pseudapiospora_corni_CBS_140736N
AACA-GGGATTGCCCTAGTAACGGCGAGTGAAGCGGCAACAGCTCAAATTTGAAATCTGACTTTCGGGTCCGAGTTGTAATTTGTAGAGGATGCTTTTGGTGCGGTA-CCTTACGAGTTCCCTGGAACGGGACGCCTTAGAGGGTGAGAGCCCCGTACGTTTGAATACCA-ATCCTCTGTAAAGCTCCTTCGACGAGTCGAGTAGTTTGGGAATGCTGCTCTAAATGGGAGGTAAATTTCTTCTAAAGCTAAATACCGGCCAGAGACCGATAGCGCACAAGTAGAGTGATCGAAAGATGAAAAGCACTTTGAAAAGAGGGTTAAATAGCACGTGAAATTGTTGAAAGGGAAGCGTTTATGACCAGACTTTTTCTTAGCGGATCATCCGGTGTTCTCCACCGGTGCAC-TTCGTTAGGT-TTAGGCCAGCATCGGTTTTCGTAGAGGGATAAAAGCAGCGGTAATGTGGCC--CCCTCCGGGGGGTGTTATAGACCGTTGTATAATACCTTTAT-GGGGACCGAGGTTCGCGCATCTGCAAGGATGCTGGCGTAATGGTCATCAGCGACCCGTCTTGAAACACGGACCAAGGAGTCGAACATTTGTGCAAGTATTTGGGTGTTAAACCCTCATGCGTAATGAAAGTGAACGGAGGTGGGAGCC-TTA--GGGTGCACCATCGACCGATCCTGATGTTTTCGGATGGATTTGAGTAAGAGCATAACTGTTCGGACCCGAAAGATGGTGAACTATGCGTGGATAGGGTGAAGCCAGAGGAAACTCTGGTGGAGGCTCGCAGCGGTTCTGACGTGCAAATCGATCGTCAAATCTGCGCATGGGGGCGAAAGACTAATCGAAGATCATTATAGAGTTTTA---AACTCCC--AAACCCA-TGTGAAC--TTACC---ACTGTTGCCTCGGCGGAGC-----------------------------TAC-CCGGA--------------AGC--------CGTTACCCTGTAG------------------------------CGGTTACCCTGTA-----------GCCCGTCGGTGGACCAC----TAAACTCTGTTTT-----TATGTATTTCTGAGCGTC-TTATT---TTAATAAGTCAAAACTTTCAACAACGGATCTCTTGGTTCTGGCATCGATGAAGAACGCAGCGAAATGCGATAAGTAATGTGAATTGCAGAATTCAGTGAATCATCGAATCTTTGAACGCACATTGCGCCTACTAGTATTCTAGTAGGCATGCCTGTTCGAGCGTCATTAAGTCC---CTTAAG-CC---CTGCTTAGTATTGGGA-ATCTACGCGCGGCGAG-----------------------------------TAGTAATAC-T-----T----GTCCTGTAGTTCCTTAAAGACAA-CG-GCGGAGACGTAT-GTGTCCCTGAGCTTAGTAATT-----TTTCTAGCTTCTG--GAGCGCTGCGGTTC--TT-GCCGTAAAACCCCCAA--------------ATTTTAATGGTTGACCTCGGATCAGGTAGGAATACCCGCTGAACTTAAGC?????????????????????????????????????????????????????????????????????????????????????????????????????????????????????????????????????????????????????????????????????????????????????????????????????????????????????????????????????????????????????????????????????????????????????????????????????????????????????????????????????????????????????????????????????????????????????????????????????????????????????????????????????????????????????????????????????????????????????????????????????????????????????????????????????????????????????????????????????????????????????????????????????????????????????????????????????????????????????????????????????????????????????????????????????????????????????????????????????????????????????????????????????????????????????????????????????????????????????????????????????????????????????????????????????????????????????????????????????????????????????????????????????????????????????????????????????????????????????????????????????????????????????????????????????????????????????????????????????????????????????????????????
>Pseudomassaria_chondrospora_CBS_125600
AACA-GGGATTGCCTCAGTAACGGCGAGTGAAGCGGCAACAGCTCAAATTTGAAATCTGGCCTTCGGGTCCGAGTTGTAATTTGTAGAGGATGCTTTTGGTGCGGTA-CCTTACGAGTTCCCTGGAACGGGACGCCTTAGAGGGTGAGAGCCCCGTACGTTTGAATACCT-ATCCTCTGTAAAGCTCCTTCGACGAGTCGAGTAGTTTGGGAATGCTGCTCTAAATGGGAGGTAAATTTCTTCTAAAGCTAAATATTGGCCAGAGACCGATAGCGCACAAGTAGAGTGATCGAAAGATGAAAAGCACTTTGAAAAGAGGGTTAAATAGCACGTGAAATTGTTGAAAGGGAAGGATACATGACCAGACTTTTTCTCGGGGGATCATCTAGTGTTCT-CACTGGTGCAC-TTCCCCGGGT-TTAGGCCAGCATCGGTTTTCGAAGGGGGATAAAAGCGGTAGGAATGTGGCT--CTCTCCGGGGAGTGTTATAGCCTGCCGTATAATACCTTTTT-GGGGACCGAGGTTCGCGCATCTGCAAGGATGCTGGCGTAATGGTCATCTATCACCCGTCTTGAAACACGGACCAAGGAGTCGAACATTTGTGCAAGTATTTGGGTGTTAAACCCTCATGCGTAATGAAAGTGAACGTAGGTGAGAGCC-TTA--GGGTGCATCATCGACCGATCCTGATGTCTTCGGATGGATTTGAGTAAGAGCATAACTGTTCGGACCCGAAAGATGGTGAACTATGCGTGGATAGGGTGAAGCCAGAGGAAACTCTGGTGGAGGCTCGCAGCGGTTCTGACGTGCAAATCGATCGTCAAATCTGCGCATGGGGGCGAAAGACTAATCGAAGATCATTATAGAGTTTTA---AACTCCC--AAACCCA-TGTGAAC--TTACT---ATTGTTGCCTCGGCGGAG--------------------------------------------------------------------------------------------------------------CTACCCTGTAG------------CCGCCGACGGACCAT----CAAACTCTTGTTT-TT--TTAGTACATCTGAGCGTC-TTATT---TTAATAAGTCAAAACTTTCAACAACGGATCTCTTGGTTCTGGCATCGATGAAGAACGCAGCGAAATGCGATAAGTAATGTGAATTGCAGAATTCAGTGAATCATCGAATCTTTGAACGCACATTGCGCCCATTAGTATTCTAGTGGGCATGCCTGTTCGAGCGTCATTTCAACC---CTTAAG-CC---TAGCTTAGTATTGGGA-ATCTACT-----------------------------------------------------------------GTACTGTAGTTCCTCAAAGACAA-CG-GCGGAGACGTAG-TGTCC-CTAAGTTTAGTAATT-----CTTCTAGCTTCTG--GTTCACTGCGGTTC--CT-GCCGTAAAACCCCCAA--------------TTTTTAATGGTTGACCTCGGATCAGGTAGGAATACCCGCTGAACTTAAGC?????????????????????????????????????????????????????????????????????????????????????????????????????????????????????????????????????????????????????????????????????????????????????????????????????????????????????????????????????????????????????????????????????????????????????????????????????????????????????????????????????????????????????????????????????????????????????????????????????????????????????????????????????????????????????????????????????????????????????????????????????????????????????????????????????????????????????????????????????????????????????????????????????????????????????????????????????????????????????????????????????????????????????????????????????????????????????????????????????????????????????????????????????????????????????????????????????????????????????????????????????????????????????????????????????????????????????????????????????????????????????????????????????????????????????????????????????????????????????????????????????????????????????????????????????????????????????????????????????????????????????????????????
>Pseudosporidesmium_knawiae_CBS_123529_T
AACA-GGGATTGCCCCAGTAACGGCGAGTGAAGCGGCAACAGCTCAAATTTGAAATCTGGCCCTCGGGTCCGAGTTGTAATTTGCAGAGGATGCTTCTGGCGCGGCG-CCTTCCGAGTTTCCTGGAACGGAACGCCTGAGAGGGTGAGAGCCCCGTACGGTTGGACGCCT-AGCCTTTGTGAAGCTCCTTCGACGAGTCGAGTAGTTTGGGAATGCTGCTCAAAATGGGAGGTAAATTTCTTCTAAAGCTAAATACCGGCCAGAGACCGATAGCGCACAAGTAGAGTGATCGAAAGATGAAAAGCACTTTGAAAAGAGGGTTAAAAAGCACGTGAAATTGTTGAAAGGGAAGCATTTGCGACCAGACCTTTTCCGGGGGGATCATCCGGCGTTCT-CGCCGGTGCAC-TCCGCCCGGT-TCAGGCCAGCATCGGCTCCCGCGGGGGGACAAAGGCTTCGGGAATGTGACT--CGCCCCGGCGAGTGTTATAGCCCGTCGCGTAATACCCCCGCAGGGGGCCGAGGCCCGCGCTCC-GCAAGGATGCTGGCGTAATGGTCGTCAATGACCCGTCTTGAAACACGGACCAAGGAGTCGAACATTTGTGCGAGTGTTTGGGTGTCAAACCCTCACGCGTAATGAAAGTGAACGGAGGTGAGAGCC-CTC--GGGCGCATCATCGACCGATCCTGAAGTCTTCGGATGGATTTGAGTAAGAGCATAACTGTTCGGACCCGAAAGATGGTGAACTATGCGTGGATAGGGTGAAGCCAGAGGAAACTCTGGTGGAGGCTCGCAGCGGTTCTGACGTGCAAATCGATCGTCAAATCTGCGCATGGGGGCGAAAGACTAATCGAAGATCATTACAGAGTTGAAA--AACTCCCAAAACCCAA-TGTGAAC--CTACC----CAGTTGCCTCGGCGAGAGC----------------------------CAC-CGCGG--------------GGG------------------------------------------------GGAGACCCCCCCGGGA-----------GCCCGCCGGCGGACCGC----GAAACTCTTGTTTTTTCCTCGTGCCGTCTGAGCGTACCAAAA---CAAATGAATCAAAACTTTCAACAACGGATCTCTTGGTTCTGGCATCGATGAAGAACGCAGCGAAACGCGATAAGTAATGTGAATTGCAGAATTCAGTGAATCATCGAATCTTTGAACGCACATTGCGCCCACCGGCACTCCGGTGGGCATGCCTGTTCGAGCGTCATTAATACCACAATTGGG-CC-TTCCGCCCAGCGTTGGGGTTTCCGC-------------------------------------------------------------------CCAGGCGGTCCCTCGAAAAGAT-CG-GCGGGGACGCGG-TTGCCTCTGAGCGCAGTAACTTCTTGCTCCTCGCTCCCG-ACGGCGGCCCGGCCC--CT-GCCGTAAAACCCGCGCGCGCGCGCG-CATCTTCTTTCTGGTTGACCTCGGATCAGGTAGGAATACCCGCTGAACTTAAGC?????????????????????????????????????????????????????????????????????????????????????????????????????????????????????????????????????????????????????????????????????????????????????????????????????????????????????????????????????????????????????????????????????????????????????????????????????????????????????????????????????????????????????????????????????????????????????????????????????????????????????????????????????????????????????????????????????????????????????????????????????????????????????????????????????????????????????????????????????????????????????????????????????????????????????????????????????????????????????????????????????????????????????????????????????????????????????????????????????????????????????????????????????????????????????????????????????????????????????????????????????????????????????????????????????????????????????????????????????????????????????????????????????????????????????????????????????????????????????????????????????????????????????????????????????????????????????????????????????????????????????????????????
>Pseudosporidesmium_lambertiae_CBS_143169T
---------------------CGGCGAGTGAAGCGGCAACAGCTCAAATTTGAAATCTGGCCCTCGGGTCCGAGTTGTAATTTGCAGAGGATGCTTTCGGCGCGGCG-CCTTCCGAGTTTCCTGGAACGGAACGCCTGAGAGGGTGAGAGCCCCGTACGGTTGGACGCCT-AGCCTTTGTAAAGCTCCTTCGACGAGTCGAGTAGTTTGGGAATGCTGCTCAAAATGGGAGGTAAATTTCTTCTAAAGCTAAATACCGGCCAGAGACCGATAGCGCACAAGTAGAGTGATCGAAAGATGAAAAGCACTTTGAAAAGAGGGTTAAAAAGCACGTGAAATTGTTGAAAGGGAAGCATTTGCGACCAGACCTTTTCCGGGGGGATCATCCGGCGTTCT-CGCCGGTGCAC-TCCGCCCGGT-TCAGGCCAGCATCGGCTCCCGCGGGGGGATAAAGGCTTCGGGAATGTGTCT--CGCTCCGGCGAGTGTTATAGCCCGTCGCGTAATACCCTCGCAGGGGGCCGAGGCCCGCGCTCC-GCAAGGATGCTGGCGTAATGGTCGTCAATGACCCGTCTTGAAACACGGACCAAGGAGTCGAACATTTGTGCGAGTGTTTGGGTGTCAAACCCTCACGCGTAATGAAAGTGAACGGAGGTGAGAGCC-CTC--GGGCGCATCATCGACCGATCCTGAAGTCTTCGGATGGATTTGAGTAAGAGCATAACTGTTCGGACCCGAAAGATGGTGAACTATGCGTGGATAGGGTGAAGCCAGAGGAAACTCTGGTGGAGGCTCGCAGCGGTTCTGACGTGCAAATCGATCGTC---------------------------------GATCATTACAGAGTTGAAA--AACTCCCACAACCCAA-TGTGAAC--CTACC----AAGTTGCCTCGGCGAGAGC----------------------------CAC-CGGGG-----------------------------------------------------------------------ACACCCGGGA-----------GCCCGCCGGCGGACCAT----CAAATTCTTGTTTCTC--GAGTGGAATCTGAGCGTA-CGATAAAAAAAATGAATCAAAACTTTCAACAACGGATCTCTTGGTTCTGGCATCGATGAAGAACGCAGCGAAACGCGATAAGTAATGTGAATTGCAGAATTCAGTGAATCATCGAATCTTTGAACGCACATTGCGCCCACCGGCACTCCGGTGGGCATGCCTGTTCGAGCGTCATTAAGACCAAACTTGGA-CC-TCTTGTCCAGCGTTGGGGTTTCCGC-------------------------------------------------------------------CCAGGCGGTCCCTCGAAAAGAT-CG-GCGGGGACGTGG-TGGCCTCTGAGCGCAGTAACATCTTGCTCCTCGCTCCCG-ACGGCGGCCCGGCCC--TT-GCCGTAAAACACGGATTTTTTTCCG-TAT-ACCACTCTGGTTGACCTCGGATCAGGTAGGAATACCCGCTGAACTTAAGC?????????????????????????????????????????????????????????????????????????????????????????????????????????????????????????????????????????????????????????????????????????????????????????????????????????????????????????????????????????????????????????????????????????????????????????????????????????????????????????????????????????????????????????????????????????????????????????????????????????????????????????????????????????????????????????????????????????????????????????????????????????????????????????????????????????????????????????????????????????????????????????????????????????????????????????????????????????????????????????????????????????????????????????????????????????????????????????????????????????????????????????????????????????????????????????????????????????????????????????????????????????????????????????????????????????????????????????????????????????????????????????????????????????????????????????????????????????????????????????????????????????????????????????????????????????????????????????????????????????????????????????????????
>Pseudotruncatella_arezzoensis_MFLUCC_14_0988T
AACA-GGGATTGCCTCAGTAACGGCGAGTGAAGCGGCAACAGCTCAAATTTGAAATCTGGCCCTTGGGTCCGAGTTGTAATTTGTAGAGGATGCTTTTGGTGCGGTG-CCTTCCGAGTGCCCTGGAACGGGACGCCTTAGAGGGTGAGAGCCCCGTACGGTTGGACACCT-AGCCTCTGTAAAGCTCCTTCGACGAGTCGAGTAGTTTGGGAATGCTGCTCAAAATGGGAGGTAAATTTCTTCTAAAGCTAAATACCGGCCAGAGACCGATAGCGCACAAGTAGAGTGATCGAAAGATGAAAAGCACTTTGAAAAGAGGGTTAAATAGCACGTGAAATTGTTGAAAGGGAAGCGCTTATGACCAGACTTTTTCCTTGGGGATCATCCGGTGTTCT-CACCGGTGCAC-TTCCCTTGGT-TTAGGCCAGCATCGGTTTCCGCAGGGGGATAAAAGCTTTGGGAACGTGGCT--CCTCC--GGGAGTGTTATAGCCCGCTGCATAATACCCTTGT-GGGGACCGAGGTACGCGCTTCTGCAAGGATGCTGGCGTAATGGTCATCAGCGACCCGTCTTGAAACACGGACCAAGGAGTCGAACATTTATGCGAGTGTTTGGGTGTTAAACCCTCACGCGTAATGAAAGTGAACGGAGGTGAGAGCCTTTT--AGGTGCATCATCGACCGATCCTGATGTCTTCGGATGGATTTGAGTAAGAGCATAACTGTTCGGACCCGAAAGATGGTGAACTATGCGTGGATAGGGTGAAGCCAGAGGAAACTCTGGTGGAGGCTCGCAGCGGTTCTGACGTGCAAATCGATCGTCAAATCTGCGCATGGGGGCGAAAGACTAATCGAAGGACATTACAGAGTTATTC-CAACTCCC--AAACCCA-TGTGAAC--TTATC---ATCGTTGCCTCGGCGGGACC----------------------------TAC-CCGG---------------------------------------------------------------------------------------------GACCGCCGGCGGACCTT----ACAAACTCTGTCATTA-TAATGGAAATCTGAGCGTC-TTAT----TAAATAAGTCAAAACTTTCAACAACGGATCTCTTGGTTCTGGCATCGATGAAGAACGCAGCGAAATGCGATAAGTAATGTGAATTGCAGAATTCAGTGAATCATCGAATCTTTGAACGCACATTGCGCCCATTAGTATTCTAGTGGGCATGCCTGTTCGAGCGTCATTTCAACC---CCTAAGCCC---CGTCTTAGCGTTGGGA-ACCTACGC-----------------------------------------------------------T----CACCCGTAGCTCCTCAAAACCAG-CG-GCGGATCCGCGT-CATCCTCTAAGCTCAGTAAAT-CTT--TTCTAGCTTCTG-AAGGTGGCGCGCCTC--TG-GCCGTTAAACCCCCCAAAC-----------TTTTCAATGGTTGACCTCGGATCAGGTAGGAATACCCGCTGAACTTAAGC?????????????????????????????????????????????????????????????????????????????????????????????????????????????????????????????????????????????????????????????????????????????????????????????????????????????????????????????????????????????????????????????????????????????????????????????????????????????????????????????????????????????????????????????????????????????????????????????????????????????????????????????????????????????????????????????????????????????????????????????????????????????????????????????????????????????????????????????????????????????????????????????????????????????????????????????????????????????????????????????????????????????????????????????????????????????????????????????????????????????????????????????????????????????????????????????????????????????????????????????????????????????????????????????????????????????????????????????????????????????????????????????????????????????????????????????????????????????????????????????????????????????????????????????????????????????????????????????????????????????????????????????????
>Pseudotruncatella_bolusanthi_CBS_145532T
----------------------------TGAAGCGGCAACAGCTCAAATTTGAAATCTGGCCCTTGGGTCCGAGTTGTAATTTGTAGAGGATGCTTTTGGTGCGGTG-CCTTCCGAGTGCCCTGGAACGGGACGCCTTAGAGGGTGAGAGCCCCGTACGGTTGGACACCT-AGCCTCTGTAAAGCTCCTTCGACGAGTCGAGTAGTTTGGGAATGCTGCTCAAAATGGGAGGTAAATTTCTTCTAAAGCTAAATACCGGCCAGAGACCGATAGCGCACAAGTAGAGTGATCGAAAGATGAAAAGCACTTTGAAAAGAGGGTTAAATAGCACGTGAAATTGTTGAAAGGGAAGCGCTTATGACCAGACTTTTTCCTTGGGGATCATCCGGTGTTCT-CACCGGTGCAC-TTCCCTTGGT-TTAGGCCAGCATCGGTTTCCGCAGGGGGATAAAAGCTTTGGGAACGTGGCT--CCTCC--GGGAGTGTTATAGCCCGCTGCATAATACCCTTGT-GGGGACCGAGGTACGCGCTTCTGCAAGGATGCTGGCGTAATGGTCATCAGCGACCCGTCTTGAAACACGGACCAAGGAGTCGAACATTTGTGCGAGTGTTTGGGTGTTAAACCCTCACGCGTAATGAAAGTGAACGGAGGTGAGAGCCTTTT--AGGTGCATCATCGACCGATCCTGATGTCTTCGGATGGATTTGAGTAAGAGCATAACTGTTCGGACCCGAAAGATGGTGAACTATGCGTGGATAGGGTGAAGCCAGAGGAAACTCTGGTGGAGGCTCGCAGCGGTTCTGACGTGCAAATCGATCGTCA--------------------------------GATCATTACAGAGTTATTC-CAACTCCC--AAACCCA-TGTGAAC--TTACCT--TTTGTTGCCTCGGCGGGACC----------------------------CTT-ACGGG--------------------------------------------------------------------------------------------GACCGCCGGTGGACCTTA---TAAACTCTTGTTATTTTTAACGGAAATCTGAGCGTC-TTAT----TAAATAAGTCAAAACTTTCAACAACGGATCTCTTGGTTCTGGCATCGATGAAGAACGCAGCGAAATGCGATAAGTAATGTGAATTGCAGAATTCAGTGAATCATCGAATCTTTGAACGCACATTGCGCCCATTAGTATTCTAGTGGGCATGCCTGTTCGAGCGTCATTTCAACC---CCTAAG-CC---CGGCTTAGTGTTGGGA-ATCTACGG--------------------------------------------------------GCCC----GGCCCGTAGTTCCTTAAAATCAG-CG-GCGGATCCGCGT-TATCCTCTGAGCTTAGTAAAT-CTT--TTCTAGCTTCTG-AAGGTGGCGCGCCTC--TG-GCCGTTAAACCCCCCAAACT----------TTTTCAATGGTTGACCTCGGATCAGGTAGGAATACCCGCTGAACTTAAGC?????????????????????????????????????????????????????????????????????????????????????????????????????????????????????????????????????????????????????????????????????????????????????????????????????????????????????????????????????????????????????????????????????????????????????????????????????????????????????????????????????????????????????????????????????????????????????????????????????????????????????????????????????????????????????????????????????????????????????????????????????????????????????????????????????????????????????????????????????????????????????????????????????????????????????????????????????????????????????????????????????????????????????????????????????????????????????????????????????????????????????????????????????????????????????????????????????????????????????????????????????????????????????????????????????????????????????????????????????????????????????????????????????????????????????????????????????????????????????????????????????????????????????????????????????????????????????????????????????????????????????????????????
>Robillarda_sessilis_CBS_114312E
-------------------------------------AACAGCTCAAATTTGAAATCTGGCCTTCTGGTCCGAATTGTAATTTGTAGAGGATGATTTTGGTGCGGTA-CCTTCCGAGTTCCTTGGAACAGGACGCCTTAGAGGGTGAGAGCCCCGTACGGTTGGATGCCT-AGCCTTTGTAAATCTCCTTCGACGAGTCGAGTAGTTTGGGAATGCTGCTCTAAATGGGAGGTAAATTTCTTCTAAAGCTAAATATTGGCCAGAGACCGATAGCGCACAAGTAGAGTGATCGAAAGATGAAAAGCACTTTGAAAAGAGGGTTAAATAGCACGTGAAATTGTTGAAAGGGAAGGATTTATGACCAGACTTTTTCTAGGCGGATCATCCGGTGTTCT-CACCGGTGCAC-TTTGTCTAGT-TTAGGCCAGCATCGATTTTCGGCAGCGGATAAAAGCTTCAGGAATGTGGCT--CCTCC--GGGAGTGTTATAGCCTGTTGTATAATACGCCGCT-GGGGATCGAGGTACGCGCTTCTGCAAGGATGCTGGCGTAATGGTTATCAATCACCCGTCTTGAAACACGGACCAAGGAGTCGAACATTTATGCGAGTGTTTGGGTGTTAAACCCTCACGCGTAATGAAAGTGAACGGAGGTGAGAGCC-CTTACGGGTGCATCATCGACCGATCCTGATGTTTTCGGATGGATTTGAGTAAGAGCATAACTGTTCGGACCCGAAAGATGGTGAACTATGCGTGGATAGGGTGAAGCCAGAGGAAACTCTGGTGGAGGCTCGCAGC----------------------------------------------------------GATCATTATAGAGTTTTCT-AAACTCCC--AAACCCA-TGTGAAC--TTACC---ATTGTTGCCTCGGCAGAGCC----------------------------TAC-CCGGT--------------A-----------CCTACCCTGGAACTAGCTACCCTGTAGCTACCCA-----GAACGGCTACCCTGTAACG--------TCCTGCCGGTGGACTTC----TAAACTCTTGTTA-TT--TATAGTAATCTGAGCGTC-TTATT---TTAATAAGTCAAAACTTTCAACAACGGATCTCTTGGTTCTGGCATCGATGAAGAACGCAGCGAAATGCGATAAGTAATGTGAATTGCAGAATTCAGTGAATCATCGAATCTTTGAACGCACATTGCGCCCATTAGTATTCTAGTGGGCATGCCTGTTCGAGCGTCATTTCAACC---CTTAAG-CC---TAGCTTAGTGTTGGGA-ATCTGCTG-----------------------------------------------------------------TATTGCAGTTCCTCAAATACAA-CG-GCGGATCTGTAA-CATCCTCTGAGCGTAGTAAATTTTT--ATCTCGCTTTTGTTAGGTGTTGCAGCTC--TCAGCCGCTAAACCCCCCA--------------ATTTTTGTGGTTGACCTCGGATCAGGTAGGAATACCCGCTGAACTTAAGC?????????????????????????????????????????????????????????????????????????????????????????????????????????????????????????????????????????????????????????????????????????????????????????????????????????????????????????????????????????????????????????????????????????????????????????????????????????????????????????????????????????????????????????????????????????????????????????????????????????????????????????????????????????????????????????????????????????????????????????????????????????????????????????????????????????????????????????????????????????????????????????????????????????????????????????????????????????????????????????????????????????????????????????????????????????????????????????????????????????????????????????????????????????????????????????????????????????????????????????????????????????????????????????????????????????????????????????????????????????????????????????????????????????????????????????????????????????????????????????????????????????????????????????????????????????????????????????????????????????????????????????????????
>Seiridium_marginatum_CBS_140403E
AACA-GGGATTGCCCTAGTAACGGCGAGTGAAGCGGCAACAGCTCAAATTTGAAATCTGGCCCTTGGGTCCGAATTGTAATTTGTAGAGGATGATTTTGGTGCGGTA-TCTTCCGAGTTCCTTGGAACAGGACGCCTTAGAGGGTGAGAGCCCCGTACGGTTGAATGCCT-AGCCTCTGTAAATCTCCTTCGACGAGTCGAGTAGTTTGGGAATGCTGCTCTAAATGGGAGGTAAATTTCTTCTAAAGCTAAATACTGGCCAGAGACCGATAGCGCACAAGTAGAGTGATCGAAAGATGAAAAGCACTTTGAAAAGAGGGTTAAATAGCACGTGAAATTGTTGAAAGGGAAGGATTTATGACCAGACTTTTTCTGGGCGGATCATCCGGTGTTCT-CACCGGTGCAC-TTTGCCCAGT-TTAGGCCAGCATCGATTTTCGGATAGGGATAAAAGCTTTAGGAATGTGGCT--CCCCC--GGGAGTGTTATAGCCTATTGTATAATACCTTTCT-GGGGATCGAGGTACGCGCTTCTGCAAGGATGCTGGCGTAATGGTTATCAATCACCCGTCTTGAAACACGGACCAAGGAGTCGAACATTTGTGCGAGTGTTTGGGTGTTAAACCCTCACGCGTAATGAAAGTGAACGGAGGTGAGAGCC-CTTACGGGTGCATCATCGACCGATCCTGAAGTTTTCGGATGGATTTGAGTAAGAGCATAACTGTTCGGACCCGAAAGATGGTGAACTATGCGTGGATAGGGTGAAGCCAGAGGAAACTCTGGTGGAGGCTCGCAGCGGTTCTGACGTGCAAATCGATCGTCAAATCTGCGCATGGGGGCGAAAGACTAATCGAAGATCATTACAGAGTTATCT--AACTCCC--AAACCCA-TGTGAAC--TTACC---TTTGTTGCCTCGGCAGAAGT----------------------------TAC-CCTGT--------------A-----------CCTACCCTGTAGCGAGCTACCCTGTAGCGACCTACCTG-GAACGGCTACCCCGTAGCGCC-----ATTCTGCCGGTGGACCAC----TAAACTATTATTT-----TATTGTACTCTGAGCGTC-TTATT---TTAATAAGTCAAAACTTTCAACAACGGATCTCTTGGTTCTGGCATCGATGAAGAACGCAGCGAAATGCGATAAGTAATGTGAATTGCAGAATTCAGTGAATCATCGAATCTTTGAACGCACATTGCGCCCATTAGTATTCTAGTGGGCATGCCTGTTCGAGCGTCATTTCAACC---CTTAAG-CC---TAGCTTAGTATTGGGA-ATCTACTG-----------------------------------------------------------------TACTGTAGTTCCTCAAATCCAA-CG-GCGGATCTGTGG-TGTCCTCTGAGCGTAGTAAATTCTT--ATCTCGCTTTTGTCAGGTGCTGCAGCTC--CCAGCCGCTAAACCCCCCAA-------------TTTTTAATGGTTGACCTCGGATCAGGTAGGAATACCCGCTGAACTTAAGCTAACATCGTC-CGGAAACTTACCAATGAGATCACCATGACGTTGAAGCGCTGCGTTGAGCAGAATAAGGATTTCCAGGTCCAGTTTGGTATCAAGTCTGGCATTGTCACCAACGGCTTGAAGTACTCCCTCGCCACTGGAAACTGGGGCGACCAGAAGAAGGCTATGAGCTCGACTGCCGGTGTCTCTCAGGTCTTGAACCGATACACCTTCTCGTCTACACTTTCGCATTTGCGTCGTACCAACACTCCTATTGGACGCGATGGCAAGCTTGCCAAACCCCGCCAGCTACACAACACACATTGGGGCTTGGTCTGTCCGGCAGAAACGCCCGAAGGCCAAGCTTGTGGTTTAGTCAAGAACCTTTCTCTCATGTGCTCAGTCAGTGTGGGAACGTCTACAGAGCCTATCATCGACTACATGATCACTCGAAACATGGAGGTGCTTGAGGAATACGACGCTGTGCGATACCCTAACGCTACGAAGATCTTTCTCAATGGTTCTTGGATTGGCGTCCATCAGGACCCCAAGTCTCTGGTTAGGGATGTGCAGCAGCTACGCCGCAGCAGCCAGATCCCGGCTGAGGTTTCTCTGGTTCGCGACATCCGCGACCGTGAGTTCAAGATCTTCTCCGACGCTGGTCGTGTCATGCGACCGCTGTTCGTCGTAGAACAAGAGGATGACCCTGACCGCAATGTCGAGAACGGCAGCTTGGTTCTGACCAAGGATATGATTCGAAAATTGGAAAGAGACAACACGCTTCTGCCAGGCAGTGGTGACTTCTATGGTTGGCAAGGTCTCGTCGGCGATGGAGTTATTGAATACCTCGATGCTGAAGAAGAAGAGACATCCATGATTTGCATGACGCCCGAAGATCTGGAGACTTACCGGCTGGCCAAGCAGGGCATTGACGTGAGCCAGGACAACGGCGATGATCTCAACGCTCGTCTGAAGACAAAACTGAATCCGACGACGCACATGTACACGCACTGCGAGATTCATCCTAGCATGCTTCTAGGTATCTGCGCCAGTATCATTCCATTCCCCGATCACAATCA
>Sordaria_fimicola_CBS_723_96
?????????????????????????????????????????????????????????????????????????????????????????????????????????????????????????????????????????????????????????????????????????????????????????????????????????????????????????????????????????????????????????????????????????????????????????????????????????????????????????????????????????????????????????????????????????????????????????????????????????????????????????????????????????????????????????????????????????????????????????????????????????????????????????????????????????????????????????????????????????????????????????????????????????????????????????????????????????????????????????????????????????????????????????????????????????????????????????????????????????????????????????????????????????????????????????????????????????????????????????????????????????????????????????????????????????????????????????GATCATTACAGAGTTGCAA--AACTCCAACAAACCAT-CGCGAATC-TTACCCGTACGGTTGCCTCGGCGCTGGC----------------------------GGT-CCGGA--------------AG-------------GCCCTCGGGCCCCC-----------GGATCCTC---GGGTCTCCCGCTCGCGGGAG----GCTGCCCGCCGGAGTGCCGAAA-CCAAACTCTTGATATTT--TATGTCTCTCTGAGTAAA-CTTT----TAAATAAGTCAAAACTTTCAACAACGGATCTCTTGGTTCTGGCATCGATGAAGAACGCAGCGAAATGCGATAAGTAATGTGAATTGCAGAATTCAGTGAATCATCGAATCTTTGAACGCACATTGCGCTCGCCAGTATTCTGGCGAGCATGCCTGTTCGAGCGTCATTTCAACC---ATCAAG-CT---CTGCTT-GCGTTGGGG-ATCCGCGT----------------------------------------------------------------CTGACGCGGTCCCTCAAAAACAG-TG-GCGGGCTCGCTA-GTCACACCGAGCGTAGTAACT--CT--ACATCGCTATGG-TCGTGCGGCGGGTTC--TT-GCCGTAAAACCCCCA---------------ATTTCTAAGGTTGACCTCGGATCAGGTAGGAATACCCGCTGAACTTAAGC?????????????????????????????????????????????????????????????????????????????????????????????????????????????????????????????????????????????????????????????????????????????????????????????????????????????????????????????????????????????????????????????????????????????????????????????????????????????????????????????????????????????????????????????????????????????????????????????????????????????????????????????????????????????????????????????????????????????????????????????????????????????????????????????????????????????????????????????????????????????????????????????????????????????????????????????????????????????????????????????????????????????????????????????????????????????????????????????????????????????????????????????????????????????????????????????????????????????????????????????????????????????????????????????????????????????????????????????????????????????????????????????????????????????????????????????????????????????????????????????????????????????????????????????????????????????????????????????????????????????????????????????????
>Strelitziomyces_knysnanus_CBS_146056T
----------TGCCCTAGTAACGGCGAGTGAAGCGGCAACAGCTCAAATTTGAAATCTGGCTCTCGGGCCCGAGTTGTAATTTGTAGAGGATGCTTTTGGTGCGGTG-CCTTCCAAGTTCCCTGGAACGGGACGCCTTAGAGGGTGAGAGCCCCGTACGGTTGGACACCA-AGCCTCTGTAAAGCTCCTTCGACGAGTCGAGTAGTTTGGGAATGCTGCTCAAAATGGGAGGTAAATTTCTTCTAAAGCTAAATACCGGCCAGAGACCGATAGCGCACAAGTAGAGTGATCGAAAGATGAAAAGTACTTTGAAAAGAGGGTTAAACAGCACGTGAAATTGTTGAAAGGGAAGCACTTATGACCAGACTTTCTCCAGGCGGATCATCCGGTGTTCT-CACCGGTGCAC-TTCGCCTGGT-CAAGGCCAGCATCGGTTTCTGCGGGGGGACAAAAGCTTCGGGAATGTGGCTCGCCTCG--GCGAGTGTTATAGCCCGTTGTATAATACCCCCGC-GGGGACCGAGGTCCGCGCATT-GCAAGGATGCTGGCGTAATGGTTATCAGTGACCCGTCTTGAAACACGGACCAAGGAGTCGAACATTTATGCGAGTGTTTGGGTGTTAAACCCTCACGCGTAATGAAAGTGAACGGAGGTGAGAGCC-CTC--GGGTGCATCATCGACCGATCCTGAAGTCTTCGGATGGATTTGAGTAAGAGCATAACTGTTCGGACCCGAAAGATGGTGAACTATGCGTGGATAGGGTGAAGCCAGAGGAAACTCTGGTGGAGGCTCGCAGCGGTTCTGACGTGCAAATCGATCGTCAAATCTGCGCATGGGGGCGAAAGACTAATCGAAGATCATTACAGAATTCTGA--ACAACGT--AAACCCA-TGTGAAC--ATACC---ACTGTTGCCTCGGCCGGACCGG--------------------------CAC-GGCGCCCGCGCCTGGGAGGA----C-CTAGTGCCACCCTGTAGC---------------GGACACCT---GCCCGGCCGCACCGCAG------------CGGCCCGTGGCCAAC----CAAGCTCTTGAAT-CT--ATGTGAAGTCTGAGCGTA-TTGAT---TTAATAAGTCAAAACTTTCAACAACGGATCTCTTGGTTCTGGCATCGATGAAGAACGCAGCGAAATGCGATAAGTAATGTGAATTGCAGAATTCAGTGAATCATCGAATCTTTGAACGCACATTGCGCCCATTAGTATTCTAGTGGGCATGCCTGTTCGAGCGTCATTTCAACC---CCTAAG-CA---CCGCTTAGCGTTGGGG-CTCCGCCG-----------------------------------------------------------------CCTGGCGGTCCCCTAAAACCAG-CGTGCGGATCCGTGG-TGATCTCTGAGCGTAGTAAAT--AC--TCCTCGCTCCTG--AGCAGCCGCGGGCC--CT-GCCGTAAAACCCCCAT--------------ATTCTAATGGTTGACCTCGGATCAGGTAGGAATACCCGCTGAACTTAAGC------------------------------------------------------------------------------------------------------------------------------------------------------------------------------------------------------------------------------------------------------------------------------------------------------------------------------------------CCGAGGGTCAGGCCTGCGGTCTCGTCAAGAACCTTTCGCTCATGTGCTCCGTCAGCGTGGGCACGCCCATCGACCCTCTCTTCAACTTCATGGTGGGCAGGGGCATGGACTTGCTAGAGGAGTACGAACCGACGCGGGCACCCAACGCTACCAAGGTCTTCCTCAACGGCTCGTGGGTCGGCGTGCATAACGACCCGAAACAGCTGGCTACCGACGTGCAGAAGCTGCGCCGTCAGGATACGATCGCACCGGAGGTCTCGCTCGTGCGCGACATCCGCGATCGCGAGTTCAAGATCTTCGCCGACGCCGGCCGGGTCATGCGCCCGTTGTTTGTGGTGAACGCTGAGGACGAACCGGAGAGGGGGGTGGAGAAGGGCACTCTGGTGCTGACCAAGGACATGATCGAGAGGCTGTACAACGACCAGTATGTCGACCCAGGCAGTAAGGATTATTTCGGCTGGGAGGGCCTGGTCAAGAGCGGGGTGGTCGAGTACGTCGACGCCGAGGAGGAGGAGACGACCATGATCTGCATGACGCCGGAGGACCTCGCGACCTTCAGGGCGATCAAGGCGGGCTACACGATAGAGGAGGACGGGGGAGACGACATCAACAAACGTCTCGTGACCAAGGTCAACCCGACCACACACATGTACACCCACTGCGAGATCCACCCGAGCATGCTGCTGGGCATCTGTGCCAGCATCATCC-------------------
>Subsessila_turbinata_MFLUCC_15_0831T
-----------CCCCTAGTAACGGCGAGTGAAGCGGGAACAGCTCAAATTTGAAATCTGGCCTTCGGGTCCGAATTGTAATTTGTAGAGGATGCTTTTGGTTAGGTA-CTTTCCGAGTTCCCTGGAACGGGACGCCTTAGAGGGTGAGAGCCCCGTACGGTTGGATACCG-AGCCTCTGTAAAGCTCCTTCGACGAGTCGAGTAGTTTGGGAATGCTGCTCTAAATGGGAGGTAAATTTCTTCTAAAGCTAAATACCGGCCAGAGACCGATAGCGCACAAGTAGAGTGATCGAAAGATGAAAAGCACTTTGAAAAGAGGGTTAAATAGCACGTGAAATTGTTGAAAGGGAAGCGTTTATGACCAGACTTTTTCCAGGCGGATCATCCGGTGTTCT-CACCGGTGCAC-TTCGTCTGGT-TGAGGCCAGCATCGGTTTTCGTAGAGGGATAAAAGCGGTAGGAATGTGACT--CCCCC--GGGAGTGTTATAGCCTGCCGTATAATACCTCTAT-GGGGACCGAGGTTCGCGCTCT-GCAAGGATGCTGGCGTAATGGTCATCAACGACCCGTCTTGAAACACGGACCAAGGAGTCGAACATTTGTGCAAGTGTTTGGGTGTTAAACCCTCACGCGTAATGAAAGTGAACGGAGGTGAGAGCC-CTTACGGGTGCATCATCGACCGATCCTGATGTTTTCGGATGGATTTGAGTAAGAGCATAACTGTTCGGACCCGAAAGATGGTGAACTATGCGTGGATAGGGTGAAGCCAGAGGAAACTCTGGTGGAGGCTCGCAGCGGTTCTGACGTGCAAATCGATCGTCAAATCTGCGCAT-GGGGCGAAAGACT-------GATCATTACAGAGTTATCT--AACTCCC--AAACCCA-TGTGAAC--TTACCA--TTTGTTGCCTCGGCGGAGCC----------------------------TAC-CCGGT--------------A--------------------------------------------------GCGTGCCTACCCTGTAAAG--------CCCCGCCGGTGGATTT-----TAAACTCTTGTTT-TT--TTATGACATCTGAGAGTC-TTATT--TTAAATAAGTCAAAACTTTCAACAACGGATCTCTTGGTTCTGGCATCGATGAAGAACGCAGCGAAATGCGATAAGTAATGTGAATTGCAGAATTCAGTGAATCATCGAATCTTTGAACGCACATTGCGCCCATTAGTATTCTAGTGGGCATGCCTGTTCGAGCGTCATTTCAACC---CTTAAG-CC---TAGCTTAGTGTTGGGA-ACCTACATCGGGCC----------CAAG------CTA---------------CCCTGTAG-CGTGGTT----ACCCTGTAGCTCCTGAAATATAA-CG-GCGGATTTATAGTTATCCTCTGAGCGTAGTAATTTATT--ATCTCGCTTTTGTTAGGTTCTATAATTC--CT-GCCGCTAAACCCC-------------------------------------------------------------------?????????????????????????????????????????????????????????????????????????????????????????????????????????????????????????????????????????????????????????????????????????????????????????????????????????????????????????????????????????????????????????????????????????????????????????????????????????????????????????????????????????????????????????????????????????????????????????????????????????????????????????????????????????????????????????????????????????????????????????????????????????????????????????????????????????????????????????????????????????????????????????????????????????????????????????????????????????????????????????????????????????????????????????????????????????????????????????????????????????????????????????????????????????????????????????????????????????????????????????????????????????????????????????????????????????????????????????????????????????????????????????????????????????????????????????????????????????????????????????????????????????????????????????????????????????????????????????????????????????????????????????????????
>Vialaea_insculpta_DAOM_240257
AACA-GGGATTGCCCTAGTAACGGCGAGTGAAGCGGCAACAGCTCAAATTTGAAAGCTGGCCTTCGGGTCCGCATTGTAATTTGTAGAGGATGCTTTTGGTGCGGTT-CCTTCCGAGTTCCCTGGAACGGGACGCCTTAGAGGGTGAGAGCCCCGTACGGTTGGACGCCT-ATCCTTTGTAAAGCTCCTTCGACGAGTCGAGTAGTTTGGGAATGCTGCTCAAAATGGGAGGTAAATGCCTTCTAAAGCTAAATACCGGCCAGAGACCGATAGCGCACAAGTAGAGTGATCGAAAGATGAAAAGCACTTTGAAAAGAGGGTTAAACAGCACGTGAAATTGTTGAAAGGGAAGCGTTTATGACCAGACTTTTTCCGGGCGGATCATCAGGGGTTCT-CCCCTGTGCAC-TTCGCCCGGT-GGAGGCCAGCATCGGTTTTCGCCGGGGGATAAAAGGTTGGGGAACGTGGCT--CCTCC--GGGAGTGTTATAGCCCCTTCCATAATACCCTGGC-GGGGACCGAGGTCCGCGCTTCGGCAAGGATGCTGGCGTAATGGTCATCAACGACCCGTCTTGAAACACGGACCAAGGAGTCGAACATTTGTGCGAGTGTTTGGGTGTTAAACCCTCACGCGTAATGAAAGTGAACGGAGGTCAGAGCC-GCA--AGGTGCATGATCGACCGATCCTGATGTTTTCGGATGGATTTGAGTAAGAGCATTAATGTTCGGACCCGAAAGATGGTGAACTATGCGTGGATAGGGTGAAGCCAGAGGAAACTCTGGTGGAGGCTCGCAGCGGTTCTGACGTGCAAATCGATCGTCAAATCTGCGCATGGGGGCGAAAGACTAATCGAA---CATTATAGAGTTGCAA--AACTCCC--AAACCCA-TGTGAACC-TTACC---TCTGTTGCCTCCGTGGAGCT----------------------------GCC-CCCTT--------------G-----------GGTGCC------------------------------------------------------------GGCCGCGGTAGGTCTAC----AAAACTATTGTTA-TT--CCTGGTTATCTGAGCGTC-TTATTA--TAAATAAGTCAAAACTTTCAACAACGGATCTCTTGGTTCTGGCATCGATGAAGAACGCAGCGAAATGCGATAAGTAATGTGAATTGCAGAATTCAGTGAATCATCGAATCTTTGAACGCACATTGCGCCCATTAGTATTCTAGTGGGCATGCCTGTTCGAGCGTCATTAAATCC---ATAAGG-CC---CTGCCTTGCGTTGGGC-GCCTGCGG----------------------------------------------------------------CTTCCGCAGCGCCTTAAATCTAT-CG-GCGGAGTGTCAG-CACCCTCTGAGCTTAGTAACT-TTT--ATCTAGCTTCTG-TAGGATCTGGCCCCC--CT-GCCGCTAAACACCCCA--------------TTTTCTTGGTTTGACCTCGGATCAGGTAGGAATACCCGCTGAACTTAAGC?????????????????????????????????????????????????????????????????????????????????????????????????????????????????????????????????????????????????????????????????????????????????????????????????????????????????????????????????????????????????????????????????????????????????????????????????????????????????????????????????????????????????????????????????????????????????????????????????????????????????????????????????????????????????????????????????????????????????????????????????????????????????????????????????????????????????????????????????????????????????????????????????????????????????????????????????????????????????????????????????????????????????????????????????????????????????????????????????????????????????????????????????????????????????????????????????????????????????????????????????????????????????????????????????????????????????????????????????????????????????????????????????????????????????????????????????????????????????????????????????????????????????????????????????????????????????????????????????????????????????????????????????
>Vialaea_minutella_BRIP_56959
-ACA-GGGATTGCCCCAGTAACGGCGAGTGAAGCGGCAACAGCTCAAATTTGAAAGCTGGCCTTCGGGTCCGCATTGTAATTTGTAGAGGATGCTTTTGGTGCGGTT-CCTTCCGAGTTCCCTGGAACGGGACGCCTTAGAGGGTGAGAGCCCCGTACGGTTGGACGCCA-ATCCTTTGTAAAGCTCCTTCGACGAGTCGAGTAGTTTGGGAATGCTGCTCAAAATGGGAGGTAAATGCCTTCTAAAGCTAAATACCGGCCAGAGACCGATAGCGCACAAGTAGAGTGATCGAAAGATGAAAAGCACTTTGAAAAGAGGGTTAAATAGCACGTGAAATTGTTGAAAGGGAAGCGTTTATGACCAGACTTTTCCCGGGCGGATCATCAGGGGTTCT-CCCCTGTGCAC-TTCGCCCGGT-GGAGGCCAGCATCGGTTTTCGCGGGGGGATAAAAGGTTGGGGAACGTGGCT--CCCTC--GGGAGTGTTATAGCCCCTTCCATAATACCCTCGC-GGGGACCGAGGTCCGCGCTTCGGCAAGGATGCTGGCGTAATGGTCATCAACGACCCGTCTTGAAACACGGACCAAGGAGTCGAACATTTGTGCGAGTGTTTGGGTGTTAAACCCTCACGCGTAATGAAAGTGAACGGAGGTCAGAGCC-GCA--AGGTGCATGATCGACCGATCCTGATGTTTTCGGATGGATTTGAGTAAGAGCATAACTGTTCGGACCCGAAAGATGGTGAACTATGCGTGGATAGGGTGAAGCCAGAGGAAACTCTGGTGGAGGCTCGCAGCGGTTCTGACGTGCAAATCGATCGTCAAATCTGCGCATGGGGGCGAAAGACTAATCGAAGATCATTACAGAGTTGGAA--AACTCCC--AAACCCA-TGTGAACCTTTACC---TCTGTTGCCTCCGCGGAGCCG-------------------------------CGCGCCC---------------------------------------------------------------------CCACCCGGGCGCC--------GGCCGCGGCAGGCCCAC----GAAACTCTTGTTA-TT--GTTGGTTATCTGAGCGTC-TTATTATGTAAATAAGTCAAAACTTTCAACAACGGATCTCTTGGTTCTGGCATCGATGAAGAACGCAGCGAAATGCGATAAGTAATGTGAATTGCAGAATTCAGTGAATCATCGAATCTTTGAACGCACATTGCGCCCATTAGTATTCTAGTGGGCATGCCTGTTCGAGCGTCATTAAGTCC---ATAAGGCCC---CCGCCTTGCGTTGGGC-GCCTGCGG----------------------------------------------------------------TCCCCGCAGCGCCTCAAATCCAT-CG-GCGGAGCGTCAG-CACCCTCTGAGCTTAGTAACT-TCT--GTCTAGCTTCTG-TAGGGTCCGGCGCCC--CT-GCCGCGAAACACCCAC--------------ATTTCTTGGTTTGACCTCGGATCAGGTAGGAATACCCGCTGAACTTAAGC?????????????????????????????????????????????????????????????????????????????????????????????????????????????????????????????????????????????????????????????????????????????????????????????????????????????????????????????????????????????????????????????????????????????????????????????????????????????????????????????????????????????????????????????????????????????????????????????????????????????????????????????????????????????????????????????????????????????????????????????????????????????????????????????????????????????????????????????????????????????????????????????????????????????????????????????????????????????????????????????????????????????????????????????????????????????????????????????????????????????????????????????????????????????????????????????????????????????????????????????????????????????????????????????????????????????????????????????????????????????????????????????????????????????????????????????????????????????????????????????????????????????????????????????????????????????????????????????????????????????????????????????????
>Xyladictyochaeta_lusitanica_CBS_142290T
AACA-GGGATTGCCCTAGTAACGGCGAGTGAAGCGGCAACAGCTCAAATTTGAAATCTGGCCTTCTGGTCCGAATTGTAATTTGTAGAGGATGCTTTTGGTGCGGTG-CCTTCCGAGTTCCCTGGAACGGGACGCCTTAGAGGGTGAGAGCCCCGTACGGTTGGACACCT-AGCCTCTGTAAAGCTCCTTCGACGAGTCGAGTAGTTTGGGAATGCTGCTCTAAATGGGAGGTAAATTTCTTCTAAAGCTAAATACCGGCCAGAGACCGATAGCGCACAAGTAGAGTGATCGAAAGATGAAAAGCACTTTGAAAAGAGGGTTAAACAGCACGTGAAATTGTTGAAAGGGAAGCGCTTATGACCAGACTTTTTCTTAACGGATCATCCGGTGTTCT-CACCGGTGCAC-TTCGTTAGGT-TTAGGCCAGCATCGGTTTTCGTAGGGAGATAAAAGCTTTAGGAATGTGACT--CCTCC--GGGAGTGTTATAGCCTGTTGTATAATATCCTTAT-GGGGACCGAGGTACGCGCTCT-GCAAGGATGCTGGCATAATGGTCATCAGCGACCCGTCTTGAAACACGGACCAAGGAGTCGAACATTTGTGCGAGTGTTTGGGTGTTAAACCCTCACGCGTAATGAAAGTGAACGGAGGTGAGAGCC-TTA--GGGTGCATCATCGACCGATCCTGAAGTCTTCGGATGGATTTGAGTAAGAGCATAACTGTTCGGACCCGAAAGATGGTGAACTATGCGTGGATAGGGTGAAGCCAGAGGAAACTCTGGTGGAGGCTCGCAGCGGTTCTGACGTGCAAATC----------------------------------------GATCATTATAGAGTTATTA-CAAACTCC--CAACCCA-TGTGAAC--TTACC---TTTGTTGCCTCGGCGGGGCC----------------------------TAC-CCGGT--------------A-----------CCTACCCTACAG------------------------------TGGTTACCCTGTA-----------GCCCGCCGGTGGAATTC----TAAACTATTGTTA-TG--TATGGAAATCTGAGCGTC-TTATA---TTAATAAGTCAAAACTTTCAACAACGGATCTCTTGGTTCTGGCATCGATGAAGAACGCAGCGAAATGCGATAAGTAATGTGAATTGCAGAATTCAGTGAATCATCGAATCTTTGAACGCACATTGCGCCCATTAGTATTCTATTGGGCATGCCTGTTCGAGCGTCATTTCAACC---CTTAAG-CC---TAGCTTAGTGTTGGGA-ATCTACTCTGAGT-----------GGTG----GCCAC---------------CTCGGTGG-T-----T----ACCCTGTAGTTCCTCAAATCCAG-CG-GCAGAGCTGTGG-TATCCTCTGAGCGTAGTAATT-TAC--ATCTCGCTTTTTGTAGGTGCCGCGGTTG--TA-GCCGTAAAACCCCCCAA-------------TTTTTAATGGTTGACCTCGGATCAGGTAGGAATACCCGCTGAACTTAAGC?????????????????????????????????????????????????????????????????????????????????????????????????????????????????????????????????????????????????????????????????????????????????????????????????????????????????????????????????????????????????????????????????????????????????????????????????????????????????????????????????????????????????????????????????????????????????????????????????????????????????????????????????????????????????????????????????????????????????????????????????????????????????????????????????????????????????????????????????????????????????????????????????????????????????????????????????????????????????????????????????????????????????????????????????????????????????????????????????????????????????????????????????????????????????????????????????????????????????????????????????????????????????????????????????????????????????????????????????????????????????????????????????????????????????????????????????????????????????????????????????????????????????????????????????????????????????????????????????????????????????????????????????
