# Supplementary material for: Funiliomycetaceae fam. nov. (Amphisphaeriales, Ascomycota) accommodating Funiliomyces, including F. jiangxiensis sp. nov. from Tetradium ruticarpum and ten new combinations
Source: IMA Fungus. 2026 Feb 6;17:e179140. doi: 10.3897/imafungus.17.179140 (PMC12905588; doi:10.3897/imafungus.17.179140)
Supplement: Supplementary material 1 — Alignments for Pezizomycotina and Amphisphaeriales phylogenetic analyses [file imafungus-17-e179140-s001.zip › Supplementary_Materials_Alignments (Pezizomycotina and Amphisphaeriales)/Alignment_Pezizomycotina (LSU).fasta]

>Acarosporina_microspora_CBS_338_39
AAGAAACCAACAGGGATTGCCTCAGTAACGGCGAGTGAAGCGGCAACAGCTCAAATTTGA
AATCTGGTCGC----TT---GCGGCCCGAGTTGTAATTTGCAGAGGATGCTTCGG-GTGC
GGCACCGTTCTAAGTTCCTTGGAACAGGGCGTCATAGAGGGTGAGAATCCCGTACGTGAC
CGGTCGCCTA-GCCCGTGTGAAGCTCCTTCGACGAGTCGAGTTGTTTGGGAATGCAGCTC
AAAATGGGTGGTAAATTTCATCTAAAGCTAAATACCTGCCAGAGACCGATAGCGCACAAG
TAGAGTGATCGAAAGATGAAAAGCACTTTGGA-AAGAGAGTCAAACAGTACGTGAAATTG
TTGAAAGGGAAGCGCTTGCAACCAGACTCGCCGCGGGGTGATCATCCGTCCTTC--GGGG
CGGTGCACTCTCCCCGTGGCGGGCCAGCATCGGTTC-GGGCGGCGGGAAAAAGTCTCTGG
GAATGTAGCTCCCCTC----GGGGAGTGTTATAGCCCGGGGCGTCATGCCGCCAGCCTGG
ACCGAGGACCGCGC-TT-----T--TGCTAGGATGCTGGCATAATGGTTGTCAGCGACCC
GTCTTGAAACACGGACCAAGGAGTCGACCAACTACGCGAGTGTTTGGGTGTC-AAACCCG
T-GCGCGTAATGAAAGTGAACGGAGGTGAGAACCCC----GCACGGGGCGCATCATCGAC
CGATCCTGATGTCTTCGGATGGATTTGAGTAAGAGCGTAGCTGGTCGGACCCGAAAGATG
GTGAACTATGCGTGAATAGGGTGAAGCCAGAGGAAACTCTGGTGGAGGCTCGCAGCGG-T
TCTGACGTGCAAATCGATCGTCAAATTTGCGTAT-AGGGGCGAAAGACTAATCGAACC
>Dactylaria_simonensis_CBS_367_90
AAGAAACCAACCGGGATTGCCTCAGTAACGGCGAGTGAAGCGGCAAGAGCTCAAATTTGA
AAGCTGTCTCC---TTT---GGAGTCCGCATTGTAATTTGTAGAGGTGATCTCGC-AGAC
GGCACTGCCTTAAGTTCCTTGGAACAGGGCGTCATAGAGGGTGAGAATCCCGTATGGAGG
TGGATGCCCG-ATGCATGTGAGATCCCTTCGACGAGTCGAGTTGTTTGGGAATGCAGCTC
TAATTGGGAGGTAAATTTCTTCTAAAGCTAAATATCGCCTGGAGACCGATAGCGCACAAG
TAGAGTGATCGAAAGATGAAAAGCACTTTGAA-AAGAGAGTCAAAAAGCACGTGAAATCG
TTGAAAGGGAAGCGGTTGCAATCAGACTCGTTTGTTGGGGATCAACCGTCGTTT--TCGG
CGGTGCACTCCCTTTCGTACGGGCCAGCATCGGTTC-TGATGGCTGGAAAAAGATGATGG
GAATGTAGCTTCCTCC----GGGAAGTGTTATAGCCCGTCATGTAATACAGCCTATCGGG
ACCGAGGTCCGCGC-TT-----C--GGCTAGGATGCTGGCATAATGGTTGTAACCATCCC
GTCTTGAAACACGGACCAAGGAGTCCACCAGTCCCGCGAGTGTTTGGGTGTC-AAACCCA
T-CCGCGTAATGAAAGTGAACGGAGGTGGGAGCTTC----------GGCGCACCATCGAC
CGATCCGGATGTTTTCGGATGGATTTGAGTAAGAGCGTGACTGTTGGGACCCGAAAGATG
GTGATCTATACGTGAATAGGGTGAAGCCAGAGGAAACTCTGGTGGAGGCTCGCAGCGG-T
TCTGACGTGCAAATCGATCGTCAAATTTGCGTAT-AGGGGCGAAAGACTAATCGAACC
>Arthrobotrys_macroides_CBS_120_54
---------------------------ACGGCGAGTGAAGCGGCAACAGCTCAAATTTGA
AATCTGGAGCC---TTC---GGCTTCCGAGTTGTAATTTGAAGAGGATGTTTCGG--TGC
GACCTGGGCCTAAGTTCCTTGGAACAGGACGTCATGGAGGGTGAGAATCCCGTACATGGC
TGCAGGTTTGCTTCTATGTGAAACTCCTTCGAAGAGTCGAGTTGTTTGGGAATGCAGCTC
AAAATGGGTGGTAAATTTCATCTAAAGCTAAATATTGGCGGGAGACCGATAGCGCACAAG
TAGAGTGATCGAAAGATGAAAAGCACTTTGAA-AAGAGAGTTAAACAGTACGTGAAATTG
TTGAAAGGGAAGCGCTTGCAATCAGACTCGCCTTCAGTTGATCAGCCTTCCTTC--TGGT
TGGTGCACTCTGCTGTTGGCGGGCCAGCATCAGTTG-GGGCGGTGGGACAAAGGCGGCAG
GAATGTGGCTCGCTTC----GGTGAGTGTTATAGCCTGCTGCGTCATGCCACCAGTCCCG
ATTGAGGTCCGCGG-TT-----C--GCCTAGGATGCTGGCTTAATGGTTGTAAGCGACCC
GTCTTGAAACACGGACCAAGGAGTCTAACATCTATGCGAGTCTTTGGGTGTA-AAACCCA
T-GGGCGGAATGAAAGTGAACGGAGGTGGGAGTCCT-C-------GGATGCACCATCGAC
CGATCCTGATGTTCTCGGATGGATTTGAGTATGAGCATAGCTGTTGGGACCCGAAAGATG
GTGAACTATGCCTGAATAGGGTGAAGCCAGAGGAAACTCTGGTGGAGGCTCGCAGCGG-T
TCTGACGTGCAAATCGATCGTCAAATTTGGGTAT-AGGGGCGAAAGACTA--------
>Arthrobotrys_mangrovispora_MGDW17
------------------GCCTCAGTAACGGCGAGTGAAGCGGCAACAGCTCAAATTTGA
AATCTGGAGCC---TTC---GGCTTCCGAGTTGTAATTTGAAGAGGATGTTTCGG--TGC
GGCCTGGGCCTAAGTTCCTTGGAACAGGACGTCATGGAGGGTGAGAATCCCGTACATGGC
TGCAGGCTTGTCATCATGTGAAACTCCTTCGAAGAGTCGAGTTGTTTGGGAATGCAGCTC
AAAATGGGTGGTAAATTTCATCTAAAGCTAAATATTGGCGGGAGACCGATAGCGCACAAG
TAGAGTGATCGAAAGATGAAAAGCACTTTGAA-AAGAGAGTCAAACAGTACGTGAAATTG
TTGAAAGGGAAGTGCTTGCAATCAGACTCGCCATCAGTTGATCAGCCATCCTTC--TGGT
TGGTGCACTCTGCTGGTGGCGGGCCAGCATCAGTTG-GGGCGGTGGGACAAAGACGGCAG
GAATGTGGCTCGCTTC----GGTGAGTGTTATAGCCTGCTGTGTCATGCCACCAGCCCCG
ATTGAGGTCCGCGG-TT-----T--GCCTAGGATGCTGGCTTAATGGTTGTAAGCAACCC
GTCTTGAAACACGGACCAAGGAGTCTAACATCTATGCGAGTCTTTGGGTGTA-AAACCCA
T-GGGCGAAATGAAAGTGAACGGAGGTGGGAGTCTT-C-------GGATGCACCATCGAC
CGATCCTGATGTTCTCGGATGGATTTGAGTAGGAGCATAGCTGTTGGGACCCGAAAGATG
GTGAACTATGCCTGAATAGGGTGAAGCCAGAGGAAACTCTGGTGGAGGCTCGCAGCGG-T
TCTGACGTGCAAATCGATCGTCAAATTTGGGTAT-AGGGGCGAAAGACTAATCG----
>Dactylaria_sahelensis_CBS_247_93
AAGAAACCAACAGGGATTGCCTCAGTAACGGCGAGTGAAGCGGCAACAGCTCAAATTTGA
AATCTGAGGCT---TTC---GGCTTCCGAGTTGTAATTTGAAGAGGATGTTTCGG--TGC
GGCCTGGGCCTAAGTTCCTTGGAACAGGACGTCATGGAGGGTGAGAATCCCGTACATGGC
TGCAGGCTTGTCATCATGTGAAACTCCTTCGAAGAGTCGAGTTGTTTGGGAATGCAGCTC
AAAATGGGTGGTAAATTTCATCTAAAGCTAAATATTGGCGGGAGACCGATAGCGCACAAG
TAGAGTGATCGAAAGATGAAAAGCACTTTGAA-AAGAGAGTTAAACAGTACGTGAAATTG
TTGAAAGGGAAGTGCTTGCAATCAGACTCGCCTTCAGTTGATCAGCCGTCCTTC--TGGT
CGGTGCACTCTGCTGTTGGCGGGCCAGCATCAGTTG-GAGCGGTGGGACAAAGGCGGCGG
GAATGTGGCTCACTTC----GGTGAGTGTTATAGCCCGCTGTGTCATGCCACCAGTTCCG
ACTGAGGTCCGCGG-TT-----C--GCCTAGGATGCTGGCTTAATGGTTGTAAGCAACCC
GTCTTGAAACACGGACCAAGGAGTCTAACATCTATGCGAGTCTTTGGGTGTA-AAACCCA
T-GGGCGAAATGAAAGTGAACGGAGGTGGGAGTCCT-C-------GGATGCACCATCGAC
CGATCCTGATGTTCTCGGATGGATTTGAGTAGGAGCATAGCTGTTGGGACCCGAAAGATG
GTGAACTATGCCTGAATAGGGTGAAGCCAGAGGAAACTCTGGTGGAGGCTCGCAGCGG-T
TCTGACGTGCAAATCGATCGTCAAATTTGGGTAT-AGGGGCGAAAGACTAATCGAACC
>Dactylellina_appendiculata_CBS_206_64T
---AAACCAACAGGGATTGCCTCAGTAACGGCGAGTGAAGCGGCAAGAGCTCAAATTTGA
AATCTGGAGCC---TTC---GGCTTCCGAGTTGTAATTTGAAGAGGATGTTTCGG-TCGC
GGCCTGGGCCTAAGTTCCTTGGAACAGGACGTCATGGAGGGTGAGAATCCCGTACATGGC
TGCAGGCTTGCTTCTATGTGAAACTCCTTCGACGAGTCGAGTTGTTTGGGAATGCAGCTC
AAAATGGGTGGTAAATTTCATCTAAAGCTAAATATTGGCGGGAGACCGATAGCGCACAAG
TAGAGTGATCGAAAGATGAAAAGCACTTTGAA-AAGAGAGTTAAACAGTACGTGAAATTG
TTGAAAGGGAAGCGCTTGCGATCAGACTCGCTTTCGGTTGATCAACGTTCCTTC--TGGT
TCGTGCACTCTGCCGTTTGCGGGCCAGCATCGGTTG-GGGCGGCGGGACAAAGGCTTCGG
GAATGTGGCTCTCTTC----GGGGAGTGTTATAGCCCGTCGCGTCATGCCGCCAGCTCCG
ACCGAGGTCCGCGG-TT-----C--GCCTAGGATGCTGGCTTAATGGTCGTAAGCGACCC
GTCTTGAAACACGGACCAAGGAGTCTAACATCTATGCGAGTCTTTGGGTGTC-AAACCCA
T-GGGCGAAATGAAAGTGAACGGAGGTGGGAGTCCT-C-------GGATGCACCATCGAC
CGATCCTGATGTTCTCGGATGGATTTGAGTATGAGCATAGCTGTTGGGACCCGAAAGATG
GTGAACTATGCCTGAATAGGGTGAAGCCAGAGGAAACTCTGGTGGAGGCTCGCAGCGG-T
TCTGACGTGCAAATCGATCGTCAAATTTGGGTAT-AGGGGCGAAAGACTAATCGAACC
>Dactylellina_leptospora_strain_CBS_560_92
AAGAAACCAACAGGGATTGCCTCAGTAACGGCGAGTGAAGCGGCAAGAGCTCAAATTTGA
AATCTGGAGCC---TTC---GGCTTCCGAGTTGTAATTTGAAGAGGATGTTTCGG-TTGC
GGCCTGGGCCTAAGTTCCTTGGAACAGGACGTCATGGAGGGTGAGAATCCCGTACATGGC
TGCAGGCTTGCTTCCATGTGAAACTCCTTCGAAGAGTCGAGTTGTTTGGGAATGCAGCTC
AAAATGGGTGGTAAATTTCATCTAAAGCTAAATATTGGCGGGAGACCGATAGCGCACAAG
TAGAGTGATCGAAAGATGAAAAGCACTTTGAA-AAGAGAGTTAAACAGTACGTGAAATTG
TTGAAAGGGAAGCGCTTGCAATCAGACTCGCTTTCGGTTGATCAACGTTCCTTT--TGGT
TCGTGCACTCTGCCGTTGGCGGGCCAGCATCAGTTG-AGGCGGCGGGACAAAGGTAGCGG
GAATGTGGCTCCCTCG----CGGGAGTGTTATAGCCCGTTGCGCCATGCCGCCAGCTTCG
ACTGAGGTCCGCGA-TT-----T--ATCTAGGATGCTGGCTTAATGGTTGTAAGCGACCC
GTCTTGAAACACGGACCAAGGAGTCTAACATCTATGCGAGTCTTTGGGTGTC-AAACCCA
T-GGGCGGAATGAAAGTGAACGGAGGTGGGAGTCCT-C-------GGATGCACCATCGAC
CGATCCTGATGTCTTCGGATGGATTTGAGTATGAGCATAGCTGTTGGGACCCGAAAGATG
GTGAACTATGCCTGAATAGGGTGAAGCCAGAGGAAACTCTGGTGGAGGCTCGCAGCGG-T
TCTGACGTGCAAATCGATCGTCAAATTTGGGTAT-AGGGGCGAAAGACTAATCGAACC
>Orbilia_albidorosea_CBS_140818T
----------------------------------GTGAAGCGGCAACAGCTCAAATTTGA
AATCTGAAGTC---TTT---GTCTTCCGAGTTGTAATTTGAAGAGGATGCTTCGG-TTGT
GGCCTGGGCCTAAGTTCCTTGGAACAGGACGTCGTAGAGGGTGAGAATCCCGTACACGGC
TGCCGGCTTACTTCCATGTGTAGCTCCTTCGAAGAGTCGAGTTGTTTGGGAATGCAGCTC
AAAATGGGTGGTAAATTTCATCTAAAGCTAAATACTGGCGAGAGACCGATAGCGCACAAG
TAGAGTGATCGAAAGATGAAAAGCACTTTGAA-AAGAGAGTTAAACAGTACGTGAAATTG
TTGAAAGGGAAGCGCTTGCAATCAGACTTGCTCGCGGTTGATCAACGTTCCTTT--TGGT
TCGTGCACTCTGCCGTTTGCAGGCCAGCATCAGTTG-GAGCGGTGGGACAAAGACTCTGA
GAATGTGGCTTCCTTC----GGGGAGTGTTATAGCTCAGTGTGTAATGCCACCAGCACCG
ACTGAGGTCCGCGC-TT-----T--TGCTAGGATGCTGGCTTAATGGTTGTAAGCGACCC
GTCTTGAAACACGGACCAAGGAGTCTAACATCTATGCGAGTGTTTGGGTGTC-AAACCCA
T-ACGCGTAATGAAAGTGAACGGAGGTGGGAGTCTC-A-------CGATGCACCATCGAC
CGATCCTGATGTTCTCGGATGGATTTGAGTAGGAGCATAGCTGTTGGGACCCGAAAGATG
GTGAACTATGCCTGAATAGGGTGAAGCCAGAGGAAACTCTGGTGGAGGCTCGCAGCGG-T
TCTGACGTGCAAATCGATCGTCAAATTTGGGTAT-AGGGGCGAAAGACTAATCGAACC
>Orbilia_vinosa_AFTOL_ID_905T
------------GGGATCGCCTCAGTAACGGCGAGTGAAGCGGCAACAGCTCAAATTTGA
AATCTGGAGCC---TTC---GGCTTCCGAGTTGTAATTTGAAGAGGATGCTTCGG-TTGT
GGCCCTGGCCTAAGTTCCTTGGAACAGGACGTCGTAGAGGGTGAGAATCCCGTACACGGC
TGCTGGCTTACTTCCATGTGAAGCTCCTTCGAAGAGTCGAGTTGTTTGGGAATGCAGCTC
AAAATGGGTGGTAAATTTCATCTAAAGCTAAATATTGGCGAGAGACCGATAGCGCACAAG
TAGAGTGATCGAAAGATGAAAAGCACTTTGAA-AAGAGAGTTAAACAGTACGTGAAATTG
TTGAAAGGGAAGCGCTTGCAATCAGACTCGCTTTCGGTTGATCAAGGTTCCTTT--TGGT
TCCTGCACTCTGCCGTTTGCGGGCCAGCATCAGTTT-GGGCGGCCGGATAAAGGCTTTGG
GAATGTGGCTCCCTTC----GGGGAGTGTTATAGCCCTTTGCGCAATACGGCCAGTCTGG
ACTGAGGTCCGCGC-TT-----T--TGCTAGGATGCTGGCTTAATGGTTGTAAGCGACCC
GTCTTGAAACACGGACCAAGGAGTCTAACATCTACGCGAGTGTTTGGGTGTC-AAACCCA
T-TCGCGAAATGAAAGTGAACGGAGGTGGGAGTCCT-T-----TCGGATGCACCATCGAC
CGATCCTGATGTCTTCGGATGGATTTGAGTAGGAGCGTAGCTGTTGGGACCCGAAAGATG
GTGAACTATGCCTGAATAGGGTGAAGCCAGAGGAAACTCTGGTGGAGGCTCGCAGCGG-T
TCTGACGTGCAAATCGATCGTCAAATTTGGGTAT-AGGGGCGAAAGACTAATCGAACC
>Trinosporium_guianense_CBS_132537T
--------AACAGGGATTGCCTCAGTAACGGCGAGTGAAGCGGCAACAGCTCAAATTTGA
AATCTGGCTCC---TTC---GGGGTCCGAGTTGTAATTTGGAGAGGATGCTTCGG-GCGT
GGCACCGGTCTAAGTTCCTTGGAACAGGACGTCACAGAGGGTGAGAATCCCGTATGTGAT
CGGTCGCCTTCGTCCATGTGAAGCTCCTTCGACGAGTCGAGTTGTTTGGGAATGCAGCTC
AAAATGGGTGGTAAATTTCATCTAAAGCTAAATATTGGCCAGAGACCGATAGCGCACAAG
TAGAGTGATCGAAAGATGAAAAGCACTTTGGA-AAGAGAGTTAAAAAGTACGTGAAATTG
TTGAAAGGGAAGCGCTTGCAACCAGACTTGCTCGCAGTTGCTCAGCCGGTGTTC--TCAC
CGGTGTACTCTTCTGCGGTCAGGCCAGCATCAGTTT-GGGCGACCGGATAAAGGTCGCGG
GAATGTGGCTCCTCTC----GGGGAGTGTTATAGCCCGCGGCGTAATGCGGCCAGCCTGG
ACTGAGGTCCGCGC-TT-----C--GGCTAGGATGCTGGCGTAATGGTTGTAAGCGACCC
GTCTTGAAACACGGACCAAGGAGTCTAACATCTATGCGAGTGTTTGGGTGTC-AAACCCA
T-ACGCGTAATGAAAGTGAACGGAGGTGAGAACCCG-T-----ACGGGTGCATCATCGAC
CGATCCTGATGTCTTCGGATGGATTTGAGTAAGAGCATAGCTGTTGGGACCCGAAAGATG
GTGAACTATGCCTGAATAGGGTGAAGCCAGAGGAAACTCTGGTGGAGGCTCGCAGCGG-T
TCTGACGTGCAAATCGATCGTCAAATTTGGGTAT-AGGGGCGAAAGACTAATCGAACC
>Dactylaria_acicularis_CBS_511_72
-----------------TGCCTCAGTAACGGCGAGTGAAGCGGCAACAGCTCAAATTTGA
AATCTGGCTCC---TTG---CGGGCCCGAGTTGTAATTTGTAGAGGATGCTTCGG-GTGC
GGCACCGGTCTAAGTCCCTTGGAACAGGGCGTCCTAGAGGGTGAGAGTCCCGTACGTGGC
CGCGTGCTTGTGCCCATGTGAAGCTCCTTCGACGAGTCGAGTTGTTTGGGAATGCAGCTC
AAAATGGGTGGTATATTTCATCTAAAGCTAAATATTGGCCAGAGACCGATAGCGCACAAG
TAGAGTGATCGAAAGATGAAAAGAACTTTGGA-AAGAGAGTTAAACAGTACGTGAAATTG
TTGAAAGGGAAGCGCTTGCGACCAGACTTGCGCGCGATCGTTCACCTGGGGTTC--GCCC
CGGGGCACGCGGTCGCGTTCAGGCCAGCATCGGTTT-TGGCGGCTGGATAAAGGTGGTGG
GAATGTGGCTCCCCTC----GGGGAGTGTTATAGCCCATCACGTCATGCAGCCTGCTGGG
ACCGAGGACCGCGC-TC-----C--GGCGAGGATGCTGGCGTAATGGTCGTCAGCGACCC
GTCTTGAAACACGGACCAAGGAGTCTAATATCTATGCGAGTATTTGGGCGTT-AACCCCA
T-ATGCGTAATGAAAGTGAACGGAGGTGAGAACCCT-T-----AAGGGCGCATCATCGAC
CGATCCTGATGTCTTCGGATGGATTTGAGTAAGAGCATAGCTGTTGGGACCCGAAAGAGA
GTGAACTTTACGTGGATAGGGTGAAGTCAGAGGAAACTCTGATGGAGGCTCGCAGCGGTT
TCTGACGTGCAAATCGATCGTCAAATTTGCGTAA-AGGGGCGAAAGACTA--------
>Sabahriopsis_eucalypti_CPC_24957
---------------------------ACGGCGAGTGAAGCGGCAACAGCTCAAATTTGA
AATCTGGCTCC---TGG---CGGGCCCGAGTTGTAATTTGTAGAGGATGCTTTGG-GTGC
GGCGCCGGTCCAAGTCCCTTGGAACAGGGCGTCCTAGAGGGTGAGAATCCCGTACGTGGC
CGCGTGCCTGTGCCCGTGTAAAGCTCCTTCGACGAGTCGAGTTGTTTGGGAATGCAGCTC
AAAATGGGTGGTATATTTCATCTAAAGCTAAATATTGGCCAGAGACCGATAGCGCACAAG
TAGAGTGATCGAAAGATGAAAAGAACTTTGGA-AAGAGAGTTAAACAGTACGTGAAATTG
TTGAAAGGGAAGCGCTTGCAACCAGACTTGCGCGCGGCCGTTCACCTGGGGCTC--GCCC
CGGGGCACGCGGCCGTGCTCAGGCCAGCATCGGTTC-TGGCGGCTGGATAAAGGCGGTGG
GAATGTGGCTCTCTCC----GGGGAGTGTTATAGCCCGCCGTGTCATGCAGCCTGCTGGG
ACCGAGGACCGCGC-TC-----C--GGCGAGGATGCTGGCGTAATGGTTGTCAGCGACCC
GTCTTGAAACACGGACCAAGGAGTCTAATATCTATGCGAGTATTTGGGCGTT-AACCCCA
T-CTGCGCAATGAAAGTGAACGGAGGTGAGAACCCG-C-----AAGGGCGCATCATCGAC
CGATCCTGATGTCTTCGGATGGATTTGAGTAAGAGCATAGCTGTTGGGACCCGAAAGAGA
GTGAACTTTACGTGGATAGGGTGAAGTCAGAGGAAACTCTGATGGAGGCTCGCAGCGG-T
TCTGACGTGCAAATCGATCGTCAAAT--------------------------------
>Dactylaria_dimorphospora_CBS_256_70
AAGAAACCAACAGGGATTGCCTCAGTAACGGCGAGTGAAGCGGCAAAAGCTCAAATTTGA
AATCTGGCTCT---TTC---AGGGTCCGAGTTGTAATTTGTAGAAGATGTTTCGG-GTGT
GGCTCCGGTTTAAGTTCTTTGGAATATTACATCATAGAGGGTGAGAATCCCGTATGTGAC
CGGCAGCTTTCGTCCATGTGAAACTCTTTCGACGAGTCGAGTTGTTTGGGAATGCAGCTC
AAAATGGGAGGTATATTTCTTCTAAAGCTAAATATTGGCCAGAGACCGATAGCGCACAAG
TAGAGTGATCGAAAGATGAAAAGCACTTTGGA-AAGAGAGTTAAACAGTACGTGAAATTG
TTGAAAGGGAAGCGCTTGCAACCAGACTTGCACGCAGTTGATCATCCGGTGTTC--TCAC
CGGGGCACTCTGCTGCGTTCAGGCCAGCATCGGTTT-TGGTGGTTGGATAAAGGCCTTGG
GAATGTGGCTTCCTTC----GGGGAGTGTTATAGCCCTCGGTGCAATGCAGCCTACCGGG
ACCGAGGACCGCGC-TT-----C--GGCTAGGATGCTGGCGTAATGGTTGTAAGCGACCC
GTCTTGAAACACGGACCAAGGAGTCTAACATCTATGCGAGTGTTTGGGTGTC-AAACCCA
T-ACGCGTAATGAAAGTGAACGGAGGTGAGAACCCT-T-----AAGGGTGCATCATCGAC
CGGTCCTGATGTCTTCGGATGGATCTGAGTAAGAGCATAGCTGTTGGGACCCGAAAGATG
GTGAACTATGCGTGAATAGGGTGAAGCCAGAGGAAACTCTGGTGGAGGCTCGCAGCGG-T
TCTGACGTGCAAATCGATCGTCAAATTTGCGCAT-AGGGGCGAAAGACTTATCGAACC
>Sarea_resinae_JR6450__H_
------------------GCCTCAGTAACGGCGAGTGAAGCGGCAACAGCTCAAATTTGA
AATCTGGCTCC---TTC---GGGGTCCGAGTTGTAATTTGTAGAGGATGTTTCGG-GTGT
GGCTCCGGTCTAAGTTCCTTGGAACAGGACGTCATAGAGGGTGAGAATCCCGTATGTGAC
TGGAAGCCTTCGTCCATGTGAAACTCCTTCGACGAGTCGAGTTGTTTGGGAATGCAGCTC
AAAATGGGTGGTAAATTTCATCTAAAGCTAAATACTGGCCAGAGACCGATAGCGCACAAG
TAGAGTGATCGAAAGATGAAAAGCACTTTGGA-AAGAGAGTTAAAAAGTACGTGAAATTG
TTGAAAGGGAAGCGCTTGCAACCAGACTTGCTCGCGGTTGCTCAGCCGGTGTTC--TCAC
CGGTGCACTCTTCCGCGATCAGGCCAGCATCGGTTT-GGGCGGCTGGATAAAGGCTTCGG
GAATGTGGCTCCTCTC----GGGGAGTGTTATAGCCCGAGGTGCAATGCAGCCCGCCCGG
ATCGAGGACCGCGC-TT-----C--GGCTAGGATGCTGGCGTAATGGTTGTAAGCGACCC
GTCTTGAAACACGGACCAAGGAGTCTAACATCTATGCGAGTGTTTGGGTGTC-AAACCCA
T-GCGCGTAATGAAAGTGAACGGAGGTGGGAACCCT-T-----AAGGGTGCACCATCGAC
CGATCCTGATGTCTTCGGATGGATTTGAGTAAGAGCATAGCTGTTGGGACCCGAAAGATG
GTGAACTATGCCTGAATAGGGTGAAGCCAGAGGAAACTCTGGTGGAGGCTCGCAGCGG-T
TCTGACGTGCAAATCGATCGTCAAATTTGGGTAT-AGGGGCGAAAGACTAATCGAACC
>Ascosphaera_apis_CBS_402_96
AAGAAACCAACAGGGATTGCCTCAGTAACGGCGAGTGAAGCGGCAAAAGCTCAAATTTGA
AATCTGGCTCC---TTC---GGGGTCCGAGTTGTAATTTGGAGAGGATGCTCTGG-GAGT
GGTCGCGGTCTAAGTCCCCTGGAACGGGGCGTCGCAGAGGGTGAGAATCCCGTCTTCGGC
CGGCCGGCTGCAACCGTGTAGAGCTCCTTCGACGAGTCGAGTTGTTTGGGAATGCAGCTC
TAAATGGGTGGTAAATTTCATCTAAAGCTAAATACTGGTCGGAGACCGATAGCGCACAAG
TAGAGTGATCGAAAGATGAAAAGCACTTTGAA-AAGAGAGTTAAAAAGCATGTGAAATTG
TTGAAAGGGAAGCACATGCGACCAGAGTCGGCCGTGGGGGTTCAGCAGGGGTTC--TCCC
CTGTGTATTCCCCTGCGGTCGGGCCAGCATCAGTTC-TGGCGGCCGGTTAAAGGCTTCGG
GAATGTATCCTCCTCC----GGGAGGTCTTATAGCCCGAGGTGCAATGCGGCCAGCCGGG
ACTGAGGAACGCGC-TT-----C--GGCACGGATGCTGGCTTAATGGTCGTTTGTGGCCC
GTCTTGAAACACGGACCAAGGAGTCTAACATCCACGCGAGTGTTAGGGTGTC-AAACCCT
T-CCGCGCAGTGAAAGCGAACGGAGGTGAGAGCCCC-TT----GAGGGTGCATCATCGAC
CGATCCTGAAGTCTTCGGATGGATTTGAGTATGAGCGTGGCTGTTGGGACCCGAAAGATG
GTGAACTATGCCTGAATAGGGTGAAGCCAGAGGAAACTCTGGTGGAGGCTCGCAGCGG-T
TCTGACGTGCAAATCGATCGTCGAATTTGGGTAT-AGGGGCGAAAGACTAATCGAACC
>Aspergillus_fumigatus_INFU_Jc_KF_6
AAGAAACCAACAGGGATTGCCTCAGTAACGGCGAGTGAAGCGGCAAGAGCTCAAATTTGA
AAGCTGGCCCC---TTC---GGGGTCCGCGTTGTAATTTGCAGAGGATGCTTCGG-GTGC
AGCCCCCGTCTAAGTGCCCTGGAACGGGCCGTCATAGAGGGTGAGAATCCCGTCTGGGAC
GGGGTGTCTGCGTCCGTGTGAAGCTCCTTCGACGAGTCGAGTTGTTTGGGAATGCAGCTC
TAAATGGGTGGTAAATTTCATCTAAAGCTAAATACTGGCCGGAGACCGATAGCGCACAAG
TAGAGTGATCGAAAGATGAAAAGCACTTTGAA-AAGAGAGTTAAACAGCACGTGAAATTG
TTGAAAGGGAAGCGTTTGCGACCAGACTCGCCCGCGG-GGTTCAGCCGGCATTC--GTGC
CGGTGTACTTCCCCGTGGGCGGGCCAGCGTCGGTTT-GGGCGGCCGGTCAAAGGCCCTCG
GAATGTATCACCTCTC----GGGGTGTCTTATAGCCGAGGGTGCAATGCGGCCTGCCTGG
ACCGAGGAACGCGC-TT-----C--GGCTCGGACGCTGGCGTAATGGTCGTAAATGACCC
GTCTTGAAACACGGACCAAGGAGTCTAACATCTACGCGAGTGTTCGGGTGTC-AAACCCG
T-ACGCGCAGTGAAAGCGAACGGAGGTGGGAGCCCC-CTC--GCGGGGCGCACCATCGAC
CGATCCTGATGTCTTCGGATGGATTTGAGTACGAGCGTAGCTGTGGGGACCCGAAAGATG
GTGAACTATGCCTGAATAGGGCGAAGCCAGAGGAAACTCTGGTGGAGGCTCGCAGCGG-T
TCTGACGTGCAAATCGATCGTCAAATTTGGGTAT-AGGGGCGAAAGACTAATCGAACC
>Trichocoma_paradoxa_CBS_788_83
AAGAAACCAACAGGGATTGCCTCAGTAACGGCGAGTGAAGCGGCAAGAGCTCAAATTTGA
AATCTGGCCCC--GCGG---GGGGTCTGAGTTGTAATTTGGAGAGGATGCTTCGG-GTAC
GGTCCCCATCTAAGTGCCCTGGAACGGGCCGTCATAGAGGGTGAGAATCCCGTCTGGGAT
GGGTGACCGG-GCCCGTGTGAAGCTCCTTCGACGAGTCGAGTTGTTTGGGAATGCAGCTC
TAAATGGGTGGTAAATTTCATCTAAAGCTAAATATTGGCCGGAGACCGATAGCGCACAAG
TAGAGTGATCGAAAGATGAAAAGCACTTTGAA-AAGAGAGTTAAACAGCACGTGAAATTG
TTGAAAGGGAAGCGCTTGCGACCAGACTCGGTCA-GGGGGTTCAGCCGGTACTC--GTAC
CGGTGCACTTTCCCCTGGCTGGGCCAGCGTCGGTTT-GGGCGGCCAGTTAAAGGCCCCGG
GAATGTGTCGCCCTTC----AGGGCGTCTTATAGCCCGGGGCGCAATGTGGCCAGCCCGG
ACTGAGGAACGCGC-TT-----C--GGCTCGGACGCTGGCATAATGGTCGTAAGCGGCCC
GTCTTGAAACACGGACCAAGGAGTCTAACATCCACGCGAGTGTTCGGGTGTC-AAACCCG
T-CCGCACAGTGAAAGCGAACGGAGGTGGGAACCCC-TT----TGGGGTGCACCATCGAC
CGATCCTGATGTCTTCAGATGGATTTGAGTAAGAGCGTGGCTGTTGGGACCCGAAAGATG
GTGAACTATGCCTGAATAGGGCGAAGCCAGAGGAAACTCTGGTGGAGGCTCGTAGCGG-T
TCTGACGTGCAAATCGATCGTCAAATTTGGGTAT-AGGGGCGAAAGACTAATCGAACC
>Elaphomyces_granulatus_AFTOL_ID_436T
AAGAAACCAACCGGGATTGCCTCAGTAACGGCGAGTGAAGCGGCAAGAGCTCAAATTTGA
AATCTGGCCCC--CCCG---GGGGTCCGAGTTGTAATTTGGAGAGGATGCTT-GG-GTTC
GGTCCCGGTCCAAGTGCCCTGGGACGGGCCGTCGGAGAGGGTGAGAATCCCGTCTGCGAC
CGGTGACTGG-GCCTGGGTGAAGCTCCCTCGACGAGTCGAGTTGTTTGGGAATGCAGCTC
TAAATGGGTGGTAAATTTCATCTAAAGCTAAATATGGGCCGGAGACCGATAGCGCACAAG
TAGAGTGATCGAAAGATGAAAAGCACTTTGGA-AAGAGAGTCAAACAGCACGTGAAATTG
TTGAAAGGGAAGCGCTTGCGATCAGACTCGCCCGGGGAGGTTCAGCTGGCACTT--GTGC
CGGTGCATATTCCCCCGGGCGGGCCAGCGTCGGTTC-GGACGGCCTGTCAAAGGCCCCCG
GAAGGTAGCGCCCTTC----GGGGCGTCTTATAGCCGGGGGTGTCATGCGGCCTGTCCGG
ACCGAGGAACGCGC-CT-----TTGGGCTCGGACGCTGGCGTAATGGTCGTAAGCGGCCC
GTCTTGAAACACGGACCAAGGAGTCTAACATCCACGCGAGTGTTCGGGTGTTAAAACCCG
T-CCGCGCAGTGAAAGCGAACGGAGGTGGGAACCCC-CTT--GTGGGGTGCACCATCGAC
CGATCCTGATGTCTTCGGATGGATTTGAGTAGGAGCGTGGCTGTTGGGACCCGAAAGATG
GTGAACTATGCCTGAATAGGGCGAAGCCAGAGGAAACTCTGGTGGAGGCTCGCAGCGG-T
TCTGACGTGCAAATCGATCGTCAAATTTGGGTAT-AGGGGCGAAAGACTAATCGAACC
>Candelaria_concolor_AFTOL_ID_1706
------CCAACAGGGATTGCCTCAGTAACGGCGAGTGAAGCGGCAACAGCTCAAATTTGA
AATCTGGTCTC---CAC---GGGGCCCGAGTTGTAATTTGCAGAGGGCGCTTCGG-GTGC
GGCACCGGTCTAAGTTCCTTGGAACAGGGCGTCATAGAGGGTGAGAATCCCGTACGTGAC
TGGATGCCTA-ACCCATGTGAAGCCCCTTCGACGAGTCGAGTTGTTTGGGAATGCAGCTC
TAAATGGGTGGTAAATTTCATCTAAAGCTAAATACCGGCCAGAGACCGATAGCGCACAAG
TAGAGTGATCGAAAGATGAAAAGCACTTTGGA-AAGAGAGTTAAAGAGCACGTGAAATTG
TTGAAAGGGAAGCGCTTGCAATCAGACTTGCCCGCAGTGGTTCAGCCAGTGTTC--TCAC
CGGTGTACACCTCTGCGGTCAGGCCAGCATCGGCTT-GGGCGGTTGGATAAAGACCTCCA
GAATGTGGCTCCTCTC----GGGGAGTGTTATAGCTTGAGGTGCAATGCAGCCTGCCTGG
GCCGAGGACCGCGC-TT-----C--GGCTAGGATGCTGGCGTAATGGTTGCAAGCGACCC
GTCTTGAAACACGGACCAAGGAGTCTAACATCTATGCGAGTGTTTGGGTGTC-AAACCCA
T-GCGCGCAATGAAAGTGAACGCAGGTGGGAACCCT-C-----AAGGGGGCACCATCGAC
CGATCCTGATGTCTTCGGATGGATTTGAGTAGGAGCATAGCTGTTGGGACCCGAAAGATG
GTGAACTATGCCTGAATAGGGTGAAGCCAGAGGAAACTCTGGTGGAGGCTCGCAGCGG-T
TCTGACGTGCAAATCGATCGTCAAATTTGGGTAT-AGGGGCGAAAGACTAATCGAACC
>Umbilicaria_arctica_AFTOL_ID_1266
------CCAACAGGGATTGCCTCAGTAACGGCGAGTGAAGCGGCAACAGCTCAAATTTGA
AATCTGGCCGT---CCC---GCGGTCCGAGTTGTAATTTGCAGAGGATGCTTCGG-GTGC
GGCGCCGGTCTAAGTTCCTTGGAACAGGACGTCATAGAGGGTGAGAATCCCGTATGTGAC
CGGTGACTCA-GCCCGCGTGAAGCTCCTTCGACGAGTCGAGTTGTTTGGGAATGCAGCTC
CAAATGGGTGGTAAATTTCATCTAAAGCTAAATACCGGCCAGAGACCGATAGCGCACAAG
TAGAGTGATCGAAAGATGAAAAGCACTTTGGA-AAGAGAGTTAAAAAGTACGTGAAATTG
TTGAAAGGGAAGCGCTTGCAACCAGACTTGCCTGTGGGCGATCAGCCGTCCTTC--TGGG
CGGTGCACTCGCCTGCGGTCAGGCCAGCATCGGTTC-AGGCGGCCGGATAAAGGCCCTGG
GAATGTAGCTCCCCCC----GGGGAGTGTTATAGCCCGGGGTGCAATGCGGCCCGCCGGG
ACCGAGGACCGCGC-TT-----C--GGCTAGGATGCTGGCGTAATGGTTGCAAGCGACCC
GTCTTGAAACACGGACCAAGGAGTCTAACATCTATGCGAGTGTTTGGGTGTC-AAACCCA
C-GCGCGGAATGAAAGTGAACGGAGGTGGGAACCCT-TC----CGGGGCGCACCATCGAC
CGATCCTGATGTCTTCGGATGGATTTGAGTAAGAGCATGGCTGTTGGGACCCGAAAGATG
GTGAACTATGCCTGAATAGGGTGAAGCCAGAGGAAACTCTGGTGGAGGCTCGCAGCGG-T
TCTGACGTGCAAATCGATCGTCAAATTTGGGTAT-AGGGGCGAAAGACTAATCGAACC
>Umbilicaria_hyperborea_OSC_McCune_35477
----------------------------------------------CAGCTCAAA-TTGA
AATCTGGCCGT---CCT---GCGGTCCGAGTTGTAATTTGCAGAGGACGCTTCGG-GTGC
AGCGCCGGTCTAAGTTCCTTGGAACAGGACGTCATAGAGGGTGAGAATCCCGTACGTGAC
CGGTGACCCA-GCCCGTGTGAAGCTCCTTCGACGAGTCGAGTTGTTTGGGAATGCAGCTC
TAAATGGGTGGTAAATTTCATCTAAAGCTAAATACCGGCCAGAGACCGATAGCGCACAAG
TAGAGTGATCGAAAGATGAAAAGCACTTTGGA-AAGAGAGTTAAAAAGTACGTGAAATTG
TTGAAAGGGAAGCGCTTGCAACCAGACTTGCTCACAGGCGATCAGCCGTCCTTG--TGGG
CGGTGCACTCGCCCGTGATCAGGCCAGCATCGGTTC-AGGCGGCCGGATAAAGGCCCCGG
GAACGTGGCTCCCCAC----GGGGAGTGTTATAGCCCGGGGTGCAATGCGGCCCGCCGGG
ACCGAGGACCGCGC-TT-----C--GGCTAGGATGCTGGCGTAATGGTTGCAAGCGACCC
GTCTTGAAACACGGACCAAGGAGTCTAACATCTATGCGAGTGTTTGGGTGTC-AAACCCA
T-GCGCGCAATGAAAGTGAACGGAGGTGGGAGCCCT-C-----ACAGGCGCACCATCGAC
CGATCCTGATGTCTTCGGATGGATTTGAGTAAGAGCATAGCTGTTGGGACCCGAAAGATG
GTGAACTATGCCTGAATAGGGTGAAGCCAGAGGAAACTCTGGTGGAGGCTCGCAGCGG-T
TCTGACGTGCAAATCGATCGTCAAATTTGGGTAT-AGGGGCGAAAGACTAATCGAACC
>Geoglossum__nigritum_AFTOL_ID_56T
AAGAAACCAACAGGGATTGCCTCAGTAACGGCGAGTGAAGCGGCAACAGCTCAAATTTGA
AATCTGGTTCC---TCT---GGAGCCCGAGTTGTAATTTGTAGAGGATGCTTCGG-GTTT
GGCCCCGGCCTAAGTTCCTTGGAACAGGACGTCACAGAGGGTGAGAATCCCGTATGTGGC
TGGAGGTCTATGCCCATGTGAAGCTCCTTCGACGAGTCGAGTTGTTTGGGAATGCAGCTC
AAAATGGGTGGTAAGTTTCATCTAAAGCTAAATACTGGCGGGAGACCGATAGCGCACAAG
TAGAGTGATCGAAAGATGAAAAGCACTTTGGA-AAGAGAGTTAAAAAGTACGTGAAATTG
TTGAAAGGGAAGCGCTTGCGACCAGACTTGCCCTCAGTTGATCAACCGGTGTTC-TTCAC
CGGTGCACTCGGCTGAGGTCAGGCCAGCATCGGTTT-AGACGGTTGGAGAAAGACCATGG
GAATGTGGCTCCCTTC----GGGGAGTGTTATAGCCTGTGGTGCCATGCAGCCAGTTTAG
ACCGAGGACCGCGC-CT-----T--GGCTAGGATGCTGGCGTAATGGTCGTAAGCGACCC
GTCTTGAAACACGGACCAAGGAGTCTAACATCTATGCGAGTGTTTGGGTGTC-AAACCCA
T-GCGCGTAATGAAAGTGAACGGAGGTGGGAACCCT-T-----AAGGGTGCACCATCGAC
CGATCCTGATGTCTTCGGATGGATTTGAGTAAGAGCATAGCTGTTGGGACCCGAAAGATG
GTGAACTATGCCTGAATAGGGTGAAGCCAGAGGAAACTCTGGTGGAGGCTCGCAGCGG-T
TCTGACGTGCAAATCGATCGTCAAATTTGGGTAT-AGGGGCGAAAGACTAATCGAACC
>Sarea_difformis_JR6451__H_T
---------------ATTGCCTCAGTAACGGCGAGTGAAGCGGCAACAGCTCAAATTTGA
ATTCTGGCTCT---TTC---AGGGTCCGAGTTGTAATTTGTAGAGGATGCTTCGG-GCGT
GGCGCGGGTCTAAGTTCCTTGGAACAGGACGTCGTAGAGGGTGAGAATCCCGTATGCGAC
CCATCGCCTCCGTCCATGTGAAGCTCCTTCGACGAGTCGAGTTGTTTGGGAATGCAGCTC
AAAATGGGTGGTAAATTTCATCTAAAGCTAAATATTGGCCAGAGACCGATAGCGCACAAG
TAGAGTGATCGAAAGATGAAAAGCACTTTGGA-AAGAGAGTTAAAAAGTACGTGAAATTG
TTGAAAGGGAAGCGCTTGCAACCAGACTTGCTCGCGGTTGCTCAGCCGGTGTTC--TCAC
CGGTGCACTCTTCCGCGATCAGGCCAGCATCGGTTT-GGGCGGCTGGATAAAGGCTTCGG
GAATGTAGCTCCTCTC----GGGGAGTGTTATAGCCCGGGGTGCAATGCAGCCTGCCCGG
ACCGAGGACCGCGC-TT-----C--GGCTAGGATGCTGGCGTAATGGTTGTAAGCGACCC
GTCTTGAAACACGGACCAAGGAGTCTAACATCTATGCGAGTGTTTGGGTGTC-AAACCCA
T-GCGCGTAATGAAAGTGAACGGAGGTGGGAACCCT-T-----AAGGGTGCACCATCGAC
CGATCCTGATGTCTTCGGATGGATTTGAGTAAGAGCATAGCTGTTGGGACCCGAAAGATG
GTGAACTATGCCTGAATAGGGTGAAGCCAGAGGAAACTCTGGTGGAGGCTCGCAGCGG-T
TCTGACGTGCAAATCGATCGTCAAATTTGGGTAT-AGGGGCGAAAGACTAATCGAACC
>Xylona_heveae_CBS_132557
------------------------------GCGAGTGAAGCGGCAACAGCTCAAATTTGA
AATCTGGCCTC---TTC---GGGGTCCGAGTTGTAATTTGGAGAGGATGCTTCGG-GCGT
GGCACCGGTCTAAGTTCCTTGGAACAGGACGTCACAGAGGGTGAGAATCCCGTATGTGAT
CGGCCGCCTTCGTCCATGTGAAGCTCCTTCGACGAGTCGAGTTGTTTGGGAATGCAGCTC
AAAATGGGTGGTAAATTTCATCTAAAGCTAAATATTGGCCAGAGACCGATAGCGCACAAG
TAGAGTGATCGAAAGATGAAAAGCACTTTGGA-AAGAGAGTTAAAAAGTACGTGAAATTG
TTGAAAGGGAAGCGCTTGCAACCAGACTTGCTCGCAGTTGCTCAGCCGGTGTTC--TCAC
CGGTGTACTCTTCTGCGGTCAGGCCAGCATCAGTTC-GGGCGGCCGGATAAAGGTCGCGG
GAATGTGGCTCCTCTC----GGGGAGTGTTATAGCCCGCGGCGCCATGCGGCCAGCCTGG
ACTGAGGTCCGCGC-TT-----C--GGCTAGGATGCTGGCGTAATGGTTGTAAGCGACCC
GTCTTGAAACACGGACCAAGGAGTCTAACATCTATGCGAGTGTTTGGGTGTC-AAACCCA
T-ACGCGTAATGAAAGTGAACGGAGGTGAGAACCCG-T-----ACGGGTGCATCATCGAC
CGATCCTGATGTCTTCGGATGGATTTGAGTAAGAGCATAGCTGTTGGGACCCGAAAGATG
GTGAACTATGCCTGAATAGGGTGAAGCCAGAGGAAACTCTGGTGGAGGCTCGCAGCGG-T
TCTGACGTGCAAATCGATCGTCAAATTTGGGTAT-AGGGGCGAAAGACTAATCGAACC
>Lecanora_contractula_AFTOL_877
------CCAACAGGGATTGCCTCAGTAACGGCGAGTGAAGCGGCAAAAGCTCAAATTTGA
AATCTGGCTCC---TTC---GGGGTCCGAGTTGTAATTTGTAGAGGAGACTTCGG-GCGC
GGCGCCGGTCTAAGTCCCTTGGAACAGGGCGTCACAGAGGGTGAGAATCCCGTACGTGAC
CGGTGACCAA-CCCCATGTGAAGCTCCTTCGACGAGTCGAGTTGTTTGGGAATGCAGCTC
AAAATGGGAGGTAAATTTCTTCTAAAGCTAAATACCGGCCAGAGACCGATAGCGCACAAG
TAGAGTGATCGAAAGATGAAAAGCACTTTGGA-AAGAGAGTCAAACAGTACGTGAAATTG
TTGAAAGGGAAGCGCTTGCAACCAGACCTGTCCGTGGGCGATCAACCTCTGTTC--TCAG
GGGTGCACTCGTCCGCGATCAGGCCAGCATCGGTTT-GGGCGGTCGGATAAAGGCCTTGG
GAACGTAGCTCCCCTC----GGGGAGTGTTATAGCCCTCGGTGCAATGCGGCCAGCCCGG
ACCGAGGACCGCGC-TT-----C--GGCTAGGATGCTGGCGTAATGGTTGTAAGCGACCC
GTCTTGAAACACGGACCAAGGAGTTGACTATCGATGCGAGTGTTTGGGTGTC-AAACCCA
T-ACGCGTAATGAAAGTGAACGGAGGTGAGAACCCT-G-----AAGGGCGCATCATCGAC
CGATCCAGATGTCTTCGGATGGATTTGAGTACGAGCATCGCTAGTCTGACCCGAAAGATG
GTGATCTATACTTGAATAGGGTGAAGCCAGAGGAAACTCTGGTGGAGGCTCGCAGCGG-T
TCTGACGTGCAAATCGATCGTCAAATTTGAGTAT-AGGGGCGAAAGACTAATCGAACC
>Teloschistes_exilis_AFTOL_ID_87
AAGAAACCAACAGGGATGCTCTCAGTAACGGCGAGTGAAGCGGCAACAGCTCAAATTTGA
AATCTGGTCCT---TTC---AGGGCCCGAGTTGTAATTTGTAGAGGATGTTTCGG-GCGC
GGCGTCGGTTTAAGTCTCTTGGAACGGGGCGTCATAGAGGGTGAGAATCCCGTATGTGAC
CGATGACCAA-GTTCATGTGAAACTCCTTCGACGAGTCGAGTTGTTTGGGAATGCAGCTC
AAAATGGGTGGTAAATTTCATCTAAAGCTAAATACTGGCCAGAGACCGATAGCGCACAAG
TAGAGTGATCGAAAGATGAAAAGCACTTTGGA-AAGAGAGTCAAAAAGTACGTGAAATTG
TTGAAAGGGAAGCGCTTGCAACCAGACCTGTCCACGGGTGATCAACCGTCCTTC--TGGG
CGGTGTATGCATCCGTGATCAGGCCAGCATCGGTTC-GGGCGGCCGGATAAAGGCCTTAG
GAACGTAGCTCTCTTC----GGGGAGTGTTATAGCCTTTGGTGTAATGCGGCCAGCCTGG
ACCGAGGACCGCGC-TT-----C--GGCTAGGATGCTGGCGTAATGGTTGTAAGCGGCCC
GTCTTGAAACACGGACCAAGGAGTCTAACATCTATGCGAGTGTTTGGGTGTC-AAACTCA
T-ACGCGTAATGAAAGTGAACGGAGGTGGGAACCCA-T-----AAGGGCGCACCATCGAC
CGATCCAGATGTTTTCGGATGGATTTGAGTACGAGCATAGCTGTTGGGACCCGAAAGATG
GTGAACTATGCCTGAATAGGGTGAAGCCAGAGGAAACTCTGGTGGAGGCTCGCAGCGG-T
TCTGACGTGCAAATCGATCGTCAAATTTGGGCAT-AGGGGCGAAAGACTAATCGAACC
>Candelariella_terrigena_AFTOL_227
------CCAACAGGGATTACCCTAGTAACGGCGAGTGAAGCGGTAACAGCTCAAATTTGA
AATCGGGCCCT---TCT---GGGGTTCGAGTTGTAATTTGTAGAGGATGCTTCGG-GTGC
GGCGCTGGTCTAAGTTCCTTGGAACAGGACGTCATAGAGGGTGAGAATCCCGTATGTGAC
CGGGTGCCCA-GCTCATGTGAAGCTCCTTCGACGAGTCGAGTTGTTTGGGAATGCAGCTC
TAAATGGGTGGTAAATTTCATCTAAAGCTAAATACCGGCCAGAGACCGATAGCGCACAAG
TAGAGTGATCGAAAGATGAAAAGCACTTTGGA-AAGAGAGTTAAAAAGCACGTGAAATTG
TTGAAAGGGAAGCGCTTGCCGCCAGACTTGCCTGCAGTGGATCAGCCAGTGTTC--TCAC
CGGTGCACGCCTCTGCAGTCAGGCCAGCACCAGTTC-AAGCGGCTGGATAAAGGCTCCAA
GAATGTAGCTCCTCTC----GGGGAGTGTTATAACTTGGAGTGCAATGCAGCCAGCCTGG
ACTGAGGACCGCGC-TT-----C--GGCTAGGATGCTGGCGTAATGGTTGCAATCGACCC
GTCTTGAAACACGGACCAAGGAGTCTAACATCTATGCAAGTGTTTGGGTGTC-AAACCCA
T-GCGCGTAATGAAAGTGAACGGAGGTGGGAACCCT-C-----AAGGGTGCACCATCGAC
CGATCCTGATGTCTTCGGATGGATTTGAGTAAGAGCATAACTGTTGGGACCCGAAAGAAG
GTGAACTATGCCTGAATAGGGTGAAGCCAGAGGAAACTCTGGTGGAGGCTCGCAGCGG-T
TCTGACGTGCAAATCGATCGTCAAATTTGGGCAT-AGGGGCGAAAGACTAATCGAACT
>Candelariella_reflexa_AFTOL_ID_1271
-----------------TGCCTCAGTAACGGCGAGTGAAGCGGCAACAGCTCAAATTTGA
AATCTGGCTCC---TCC----GGGCCCGAGTTGTAATTTGCAGAGGACGCTTCGG-GTGC
GGCGCCAGTCTAAGTTCCTTGGAACAGGACGTCATAGAGGGTGAGGATCCCGTATGTGAC
TGGATGTCCA-GCTCATGTGAAGCCCCTTCGACGAGTCGAGTTGTTTGGGAATGCAGCTC
TAAATGGGTGGTAAATTTCATCTAAAGCTAAATACCGGCCAGAGACCGATAGCGCACAAG
TAGAGTGATCGAAAGATGAAAAGCACTTTGGA-AAGAGAGTTAAAAAGCACGTGAAATTG
TTGAAAGGGAAGCGCTTGCAATCAGACTTGCCCGCAGTTGATCAGCCGGTGTTC--TCAC
CGGTGTATGCTTCTGCGGTCAGGCCAGCATCAGCCT-GGGCGGTTGGATAAAGGCCTTGA
GAATGTAGCTTCCCTC----GGGGAGTGTTATAGCTCTCGGTGCAATGCAGCCTGCCTGG
ACTGAGGACCGCGC-TT-----C--GGCTAGGATGCTGGCGTAATGGTTGTAAGCGACCC
GTCTTGAAACACGGACCAAGGAGTCTAACATCTATGCAAGTGTTTGGGTGTC-AAACTCA
T-GCGCGTAATGAAAGTGAACGGAGGTGGGAACCCT-C-----AAGGGTGCACCATCGAC
CGATCCTGATGTCTTCGGATGGATTTGAGTAAGAGCATAACTGTTGGGACCCGAAAGAAG
GTGAACTATGCCTGAATAGGGTGAAGCCAGAGGAAACTCTGGTGGAGGCTCGCAGCGG-T
TCTGACGTGCAAATCGATCGCCAAATTTGGGTAT-AGGGGCGAAAGACCAATCGAACT
>Delphinella_strobiligena_AFTOL_ID_1257
-----------AGGGATTGCCCTAGTAACGGCGAGTGAAGCGGCAATAGCTCAAATTTGA
AAGCTGGCCTT----------TGGTCCGCATTGTAATTTGTAGAGGATGCTTTTA-GGCA
GCCGCCGGTCTAAGTTCCTTGGAACAGGACGTCATAGAGGGTGAGAATCCCGTATGTGAC
CGGCTCAGGCACCTTCTGTAAAGCTCCTTCGACGAGTCGAGTTGTTTGGGAATGCAGCTC
TAAATGGGAGGTAAATTTCTTCTAAAGCTAAATACTGGCGAGAGACCGATAGCGCACAAG
TAGAGTGATCGAAAGATGAAAAGTACTTTGGA-AAGAGAGTTAAAAAGCACGTGAAATTG
TTGAAAGGGAAGCGCTTGCAATCAGACTTGGCCTCGGTTGTTCAACCGGTCTTT--TGAC
CGGCCTATTCAATCGGGGGCAGGCCAGCATCAGTTT-CGGCGGCCGGATAAAGGCCTTGG
GAATGTGGCCTCTCCTTCGGGGGAGGTGTTATAGCCCAGGGTGTAATACGGTCAGCCGGG
ACTGAGGTCCGCGC-TT-----C--GGCTAGGATGCTGGCGTAATGGTTGTAAGCGGCCC
GTCTTGAAACACGGACCAAGGAGTCTAACATCTATGCGAGTGTTAGGGTGTC-AAACCCT
T-ACGCGTAATGAAAGTGAACGGAGGTGGGAACCCG-C-----AAGGGTGCACCATCGAC
CGATCCTGATGTCTTCGGATGGATTTGAGTAAGAGCATAGCTGTTGGGACCCGAAAGATG
GTGAACTATGCCTGAATAGGGTGAAGCCAGAGGAAACTCTGGTGGAGGCTCGCAGCGG-T
TCTGACGTGCAAATCGATCGTCAAATTTGGGTAT-AGGGGCGAAAGACTAATCGAACC
>Dothiora_cannabinae_CBS_737_71
-----------AGGGATTGCCCTAGTAACGGCGAGTGAAGCGGCAATAGCTCAAATTTGA
AAGCTGGCCTT---C------TGGTCCGCATTGTAATTTGTAGAGGATGCTTTTA-GGCA
GCCGCCGGTCTAAGTTCCTTGGAACAGGACGTCATAGAGGGTGAGAATCCCGTATGTGAC
CGGCTCTGGCACCTTATGTAAAGCTCCTTCGACGAGTCGAGTTGTTTGGGAATGCAGCTC
TAAATGGGAGGTAAATTTCTTCTAAAGCTAAATACTGGCGAGAGACCGATAGCGCACAAG
TAGAGTGATCGAAAGATGAAAAGCACTTTGGA-AAGAGAGTTAAAAAGCACGTGAAATTG
TTGAAAGGGAAGCGCTTGCAATCAGACTTGGACTTGGCTGTTCAACCGGTCTTC--TGAC
CGGCCTACTCAGTCTTGTCCAGGCCAGCATCAGTTT-CGGCGGCCGGATAAAGGCCCTGG
GAATGTAGCTGTCTCTTCGGGGACAGTGTTATAGCCCAGGGTGTAATACGGCCAGCTGGG
ACTGAGGTCCGCGC-TT-----C--GGCTAGGATGCTGGCGTAATGGTTGTAAGCGGCCC
GTCTTGAAACACGGACCAAGGAGTCTAACATCTATGCGAGTGTTAGGGTGTC-AAACCCT
T-ACGCGTAATGAAAGTGAACGGAGGTGGGAACCCG-C-----AAGGGTGCACCATCGAC
CGATCCTGATGTCTTCGGATGGATTTGAGTAAGAGCATAGCTGTTGGGACCCGAAAGATG
GTGAACTATGCCTGAATAGGGTGAAGCCAGAGGAAACTCTGGTGGAGGCTCGCAGCGG-T
TCTGACGTGCAAATCGATCGTCAAATTTGGGTAT-AGGGGCGAAAGACTAATCGAACC
>Mycocalicium_subtile_Wedin_6889__UPS_T
AAGAAACCAACAGGGATTGCCTCAGTAACGGCGAGTGAAGCGGCAACAGCTCAAATTTGA
AATCTGGCCTC--CTTC---GGGGTCCGAGTTGTAATTTGTAGAGGATGCTTCGG-GTGC
GGCAGCGGTCTAAGTTCCTTGGAACAGGACGTCATGGAGGGTGAGAATCCCGTGTGGGAC
TGCCCGCCAA-ACCCATGTGAAGCGCCTTCGACGAGTCGAGTTGTTTGGGAATGCAGCTC
AAAATGGGTGGTAAATTTCATCTAAAGCTAAATATTGGCCAGAGACCGATAGCGCACAAG
TAGAGTGATCGAAAGATGAAAAGCACTTTGGA-AAGAGAGTTAAAAAGCATGTGAAATTG
TTGAAAGGGAAGCGCTTGCAACCAGACTTGCCCCCGGGTGCTCAACCGGCGTTT--TCGC
CGGTGCACTCGCCCGGGGTCAGGCCAGCATCGGTTC-AGGCGGCCGGAGAAAGACCCCTG
GAATGTAGCTCCCTTC----GGGGAGTGTTATAGCCAGGGGTGTAATGCGGCCTGCCTGG
ACCGAGGAACGCGC-TT-----C--GGCTCGGATGCTGGCGTAATGGTTGTAAGCGACCC
GTCTTGAAACACGGACCAAGGAGTCTAACATCTATGCGAGTGTTTGGGTGTC-AAACCCA
T-ACGCGGAATGAAAGTGAACGGAGGTGGGAGCCCT-C-------GGGCGCACCATCGAC
CGATCCTGATGTCTTCGGATGGATTTGAGTAAGAGCATAGCTGTTGGGACCCGAAAGATG
GTGAACTATGCCTGAATAGGGTGAAGCCAGAGGAAACTCTGGTGGAGGCTCGCAGCGG-T
TCTGACGTGCAAATCGATCGTCAAATTTGGGTAT-AG--------GACTAATCGAACC
>Cladonia_caroliniana_AFTOL_ID_3
AAGAAACCAACAGGGATTGCCTCAGTAACGGCGAGTGAAGCGGCAACAGCTCAAATTTGA
AATCTGGTCCT---TTC---AGGACCCGAGTTGTAATTTGTAGAGGATGTTTCGG-GTGC
GGCGCGGGTCTAAGTCCTTTGGAACAGGGCGTCATAGAGGGTGAGAATCCCGTATGTGAC
CTGCGATCAA-GCCCATGTGAAACCCCTTCGACGAGTCGAGTTGTTTGGGAATGCAGCTC
AAAATGGGTGGTAAATTTCATCTAAAGCTAAATACTGGCCAGAGACCGATAGCGCACAAG
TAGAGTGATCGAAAGATGAAAAGCACTTTGGA-AAGAGAGTCAAAAAGTACGTGAAATTG
TTGAAAGGGAAGCGCTTGCAACCAGACCTGTCCGCGGACGATCAACTCCCGTTC--TCGG
GGGTGCACTCGTTCGTGATCAGGCCAGCATCGGTTT-GGGCGGTCGGATAAAGGCCTTGG
GAATGTAGCTCCTTCC----GGGGAGTGTTATAGCCCTTGGTGCAATGCGGCCAGCCCAG
ACCGAGGACCGCGC-TT-----C--GGCTAGGATGCTGGCGTAATGGTTGTAAGCGACCC
GTCTTGAAACACGGACCAAGGAGTCTAACATCTATGCAAGTGTTTGGGTGTC-AAACCCA
T-GCGCGTAATGAAAGTGAACGGAGGTGAGAACCCT-T-----AAGGGCGCATCATCGAC
CGATCCAGATGTCTTCGGATGGATTTGAGTACGAGCATAGCTGTTGGGACCCGAAAGATG
GTGAACTATGCCTGAATAGGGTGAAGCCAGAGGAAACTCTGGTGGAGGCTCGCAGCGG-T
TCTGACGTGCAAATCGATCGTCAAATTTGGGTAT-AGGGGCGAAAGACTAATCGAACC
>Dactylaria_aquatica_P003
AAGAAACCAACAGGGATTGCCTCAGTAACGGCGAGTGAAGCGGCAACAGCTCAAATTTGA
AATCTGGCCTC---TTT---GGGGTCCGAGTTGTAATTTGTAGAGGATGTTTCGG-GTAC
CGCCTCGGTTTAAATTTCTTGGAACAGAATGTCAGAGAGGGTGAGAATCCCGTCTTGGAC
CGGCGGTAGG-GCCCATGTGAAACTCCTTCGACGAGTCGAGTTGTTTGGGAATGCAGCTC
AAAATGGGTGGTAAATTTCATCTAAAGCTAAATATTGGCCAGAGACCGATAGCGCACAAG
TAGAGTGATCGAAAGATGAAAAGCACTTTGAA-AAGAGAGTTAAACAGTATGTGAAATTG
TTGAAAGGGAAGCGCTTACAACCAGACTTGAGCGCGGCGGTTCCCCCTTCCTTT--TGGT
TGGGTTACTCCGCCGTGTCCAGGCCAGCATCGGTTC-TGGGGGTCGGTCAAAGGCTTTGG
GAATGTACCTCCCCTT----CGGGAGTGTTATAGCCCAGAGTGTCATGCGGCCTCCCGGG
ACCGAGGAACGCGC-TT-----C--GGCTCGGATGTTGGCGTAATGGTTGTCAGCGACCC
GTCTTGAAACACGGACCAAGGAGTCTAACATCTATGCGAGTGTTTGGGTGTC-AAACCCG
G-ACGCGAAATGAAAGTGAACGGAGGTAGGAAGCCG-T-----GAGGCTGCACCATCGAC
CGATCCTGATGTCTTCGGATGGATTTGAGTAAGAGCATAGCTGTTGGGACCCGAAAGATG
GTGAACTATGCCTGAATAGGGTGAAGCCAGAGGAAACTCTGGTGGAGGCTCGCAGCGG-T
TCTGACGTGCAAATCGATCGTCAAATTTACGTAT-AGGGGCGAAAGACTAATCGAACC
>Dactylaria_uliginicola_P007
AAGAAACCAACAGGGATTGCCTCAGTAACGGCGAGTGAAGCGGCAACAGCTCAAATTTGA
AATCTGGCCTC---TTT---GGGGTCCGAGTTGTAATTTGTAGAGGATGTTTCGG-GTAC
CGCCTCGGTCTAAATTTCTTGGAACAGAATGTCAGAGAGGGTGAGAATCCCGTCTTGGAC
CGGCGGTAGG-GCCCATGTGAAACTCCTTCGACGAGTCGAGTTGTTTGGGAATGCAGCTC
AAAATGGGTGGTAAATTTCATCTAAAGCTAAATATTGGCCAGAGACCGATAGCGCACAAG
TAGAGTGATCGAAAGATGAAAAGCACTTTGAA-AAGAGAGTTAAACAGTATGTGAAATTG
TTGAAAGGGAAGCGCTTGCAACCAGACTTGAGCGCCGGCGGTTCCCCTTCCTTT--TGGT
TGGGTTACTCCGCCGTGTCCAGGCCAGCATCGGTTC-TGGGGGTCGGTCAAAGGCTTTGG
GAATGTACCT---CTT----CGGGAGTGTTATAGCCCAGAGTGTCATGCGGCCTCCCGGG
ACCGAGGAACGCGC-TT-----C--GGCTCGGATGTTGGCGTAATGGTTGTCAGCGACCC
GTCTTGAAACACGGACCAAGGAGTCTAACATCTATGCGAGTGTTTGGGTGTC-AAACCCG
G-ACGCGAAATGAAAGTGAACGGAGGTGGGAAGCCG-T-----GAGGCTGCACCATCGAC
CGATCCTGATGTCTTCGGATGGATTTGAGTAAGAGCATAGCTGTTGGGACCCGAAAGATG
GTGAACTATGCCTGAATAGGGTGAAGCCAGAGGAAACTCTGGTGGAGGCTCGCAGCGG-T
TCTGACGTGCAAATCGATCGTCAAATTTGGGTAT-AGGGGCGAAAGACTAATCGAACC
>Exophiala_dermatitidis_CBS_207_35T
AAGAAACCAACAGGGATTGCCTCAGTAACGGCGAGTGAAGCGGCAACAGCTCAAATTTGA
AATCTGGCCTC---TTT---GGGGTCCGAGTTGTAATTTGTAGAGGATGTTTCGG-GCAC
CGCTCCGGTTTAAATTTCTTGGAACAGAATGTCAAAGAGGGTGAGAACCCCGTCTTGGAC
CGGCAGTAGG-GCCCATGTGAAACTCCTTCGACGAGTCGAGTTGTTTGGGAATGCAGCTC
AAAATGGGTGGTAAATTTCATCTAAAGCTAAATATTGGCCAGAGACCGATAGCGCACAAG
TAGAGTGATCGAAAGATGAAAAGCACTTTGAA-AAGAGAGTTAAACAGTACGTGAAATTG
TTGAAAGGGAAGCGCTTGCAACCAGACTTGCGCGCGGCGGTTCCCCCTTCCTTT--TGGT
TGGGTTATTCCGCCGTGTCCAGGCCAACATCGGTTC-TGGGGGTCGGTTAAAGGCCTGGG
GAATGTATCTACCCTT----CGGGCGTATTATAGCCCCGGGTGTCATGCGACCTCCCGGG
ACCGAGGAACGCGC-TT-----C--GGCTCGGATGTTGGCGTAATGGTTGTCAGCGACCC
GTCTTGAAACACGGACCAAGGAGTCTAACATCTATGCGAGTGTTTGGGTGTC-AAACCCG
GAACGCGGAATGAAAGTGAACGGAGGTAGGAAGCTT-C-------GGCTGCACTATCGAC
CGATCCTGATGTCTTCGGATGGATTTGAGTAAGAGCATAGCTGTTGGGACCCGAAAGATG
GTGAACTATGCCTGAATAGGGTGAAGCCAGAGGAAACTCTGGTGGAGGCTCGCAGCGG-T
TCTGACGTGCAAATCGATCGTCAAATTTGGGTAT-AGGGGCGAAAGACTAATCGAACC
>Ramichloridium_anceps_CBS_181_65T
AAGAAACCAACAGGGATTGCCTTAGTAACGGCGAGTGAAGCGGCAAGAGCTCAAATTTGA
AATCTGGCCTC---TTT---GGGGTCCGAGTTGTAATTTGTAGAGGATGTTTCGG-GTAC
CGCCTCGGTTTAAATTTCTTGGAACAGAATGTCAAAGAGGGTGAGAATCCCGTCTTGGAC
CGGTGGTAGG-GCCCGTGTGAAACTCCTTCGACGAGTCGAGTTGTTTGGGAATGCAGCTC
AAAATGGGTGGTAAATTTCATCTAAAGCTAAATATTGGCCAGAGACCGATAGCGCACAAG
TAGAGTGATCGAAAGATGAAAAGCACTTTGAA-AAGAGAGTTAAACAGTATGTGAAATTG
TTGAAAGGGAAGCGCTTGCAACCAGACTTGTGCGCGGTGGTTCCCCTATCCTTT--TGGA
TGGGTTACTCCGCCGCGTCCAGGCCAACATCGGTTC-TGGGGGTCGGTCAAAGGCCTTGG
GAATGTATCTACCCTC----CGGGCGTATTATAGCCCTTGGTGTCATGCGACCTCCCGGG
ACCGAGGAACGCGC-TT-----C--GGCTCGGATGTTGGCGTAATGGTTGTCAGCGACCC
GTCTTGAAACACGGACCAAGGAGTCTAACATCTATGCGAGTGTTTGGGTGTC-AAACCCG
GAACGCGGAATGAAAGTGAACGGAGGTAGGAAGCTT-C-------GGCTGCACTATCGAC
CGATCCTGATGTCTTCGGATGGATTTGAGTAAGAGCATAGCTGTTGGGACCCGAAAGATG
GTGAACTATGCCTGAATAGGGTGAAGCCAGAGGAAACTCTGGTGGAGGCTCGCAGCGG-T
TCTGACGTGCAAATCGATCGTCAAATTTGGGTAT-AGGGGCGAAAGACTAATCGAACC
>Dactylospora_mangrovei_AFTOL_ID_2108
------------------------------------------------------ATTTGA
AATCTGACCTT---TT-----AGGTCCGAGTTGTAATTTGTAGAGGAAGTTTCGG-GTAA
GATCCAGGCCTAAGTTTCTTGGAACAGGACGTCATAGAGGGTGAGAATCCCGTACGTGGC
CCATGATCGC-ACCCATGTGAAACTCCTTCGACGAGTCGAGTTGTTTGGGAATGCAGCTC
AAAATGGGTGGTAAATTTCATCTAAAGCTAAATATTGGCCAGAGACCGATAGCGCACAAG
TAGAGTGATCGAAAGATGAAAAGCACTTTGAA-AAGAGAGTTAAAAAGCATGTGAAATTG
TTGAAAGGGAAGCGCTTCCAGCCAGACTTGTTTGTAG-GGTTCAGCCGTCGTTC--TCGT
CGGTGTATTTCCCTACTATCAGGCCAGCATCAGTTT-GGGTGGAAGGTCAAAGGCCTTGG
GAATGTGACTTCCTCC----GGGATGTTTTATAGCCCTCGGTGTAATGCTTCCTACCCAG
ACTGAGGCACGCGT-TC---------GCTAGGATGCTGGCGTAATGGCTGCAAGCGACCC
GTCTTGAAACACGGACCAAGGAGTCTAACATTTATGCGAGTATTTGGGTGTC-AAACCCA
T-ATGCGCAATGAAAGTGAACGGAGGTGGGAACCTT-TT------AGGTGCACCATCGAC
CGATCCTGATGTCTTCGGATGGATTTGAGTAAGAGCATAACTGTTGGGACCCGAAAGATG
ATGAACTATGCCTGAATAGGGTGAAGCCAGAGGAAACTCTGGTGGAGGCTCGCAGCGG-T
TCTGACGTGCAAATCGATCGTCAAATTTGGGTAT-AGGGGCGAAAGACTAATCGAATC
>Dendrographa__minor_R__Ornduff_10070
--------------------------------------------AACAGCTCAAATTTGA
AATCTGGCCCT---TTC---AGGGTCCNANTTGTAATTTGCAGAGGGTGCTTCGG-CGTC
GGCCCCGGGCCAAGTCCCCTGGAANGGGGCGTCCTAGAGGGTGAGAACCCCGTACCCACC
CGGGTGCCCTTCGCCGTGTGAAGCCCCTTCGACGAGTCGAGTTGTTTGGGAATGCAGCTC
TAAGCGGGAGGTAAATTTCTTCTAAAGCTAAATACCGGCCAGAGACCGATAGCGCACAAG
TAGAGTGATCGAAAGATGAAAAGCACTTTGGA-AAGAGAGTTAAAAAGCACGTGAAATTG
TTGAAAGGGAAGCTCTTGCCGCCAGACTTGC-CGCGGTTGCTCAGCCGCCCTCC--GGGG
CGGTGTANTCTTCCGTCGACAGGCCAGCGTCGGTTC-GGGCGACCGGATAAAGGCCTCGG
GAATGTAGCACCTCTC----GGGGTGTGTTATAGCCCGGGGCGCAATGCGGTCAGCCCGG
TCCGAGGCACGCGT-TC---------GCGAGGACGCTGGCGTAATGGCCGCAAGCGACCC
GTCTTGAAACACGGACCAAGGAGTCTAACATCTGTGCGAGTGTTTGGGCGTC-AAACCCA
T-GCGCGTAATGAAAGTGAACGGAGGTGGGAACCCC-CTC--GAGGGGCGCACCATCGAC
CGATCCTGATGTCTTCGGATGGATTTGAGTAAGAGCATAGCTGTTGGGACCCGAAAGATG
GTGAACTATTCCCGGATAGGGTGAAGCCAGAGGAAACTCTGGTGGAGGCTCGCAGCGG-T
TCTGACGTGCAAATCGATCGTCANATCTAGGAAT-AGGGGCGAAAGACTAATCGAACC
>Schismatomma_decolorans_AFTOL_ID_307
---------------------------------------GCGGCAACAGCTCAAATTTGA
AATCTGGCCCC---CCC---GGGGTCCGAGTTGTAATTTGCAGAGGGTGCTTCGG-CGTC
GGCCCCGGGTCAAGTCCCCTGGAACGGGGCGTCCTAGAGGGTGAGAACCCCGTACTCACC
CGGGTGCCCTTCGCCGCGTGAAGCCCCTTCGACGAGTCGAGTTGTTTGGGAATGCAGCTC
TAAGCGGGAGGTAAATTTCTTCTAAAGCTAAATACCGGCCAGAGACCGATAGCGCACAAG
TAGAGTGATCGAAAGATGAAAAGCACTTTGGA-AAGAGAGTTAAAAAGCACGTGAAATTG
TTGAAAGGGAAGCTCTTGCCGCCAGACTTGC-CGCGGTTGCTCAGCCGCCCCCC--GGGG
TGGTGTACTCTTCCGTCGGCAGGCCAGCGTCGGTTC-GGGCGGCCGGATAAAGGCCCTGG
GAATGTAGCACCCCCC----GGGGTGTGTTATAGCCCAGGGCGTAATGCGGTCAGCCCGG
TCCGAGGCACGCGT-TC---------GCGAGGACGCTGGCGTAATGGCTGCAAGCGACCC
GTCTTGAAACACGGACCAAGGAGTCTAACATCTGTGCGAGTGTTTGGGCGTC-AAACCCA
T-GCGCGTAATGAAAGTGAACGGAGGTGGGAACCCC-CTC--GAGGGGCGCACCATCGAC
CGATCCTGATGTCCTCGGATGGATTTGAGTAAGAGCATAGCTGTTGGGACCCGAAAGATG
GTGAACTATTCCCGGATAGGGTGAAGCCAGAGGAAACTCTGGTGGAGGCTCGCAGCGG-T
TCTGACGTGCAAATCGATCGTCAAATCTAGGAAT-AGGGGCGAAAGACTAATCGAACC
>Roccella_fuciformis_AFTOL_ID_126T
AAGAAACCAACAGGGATTGCCCCAGTAACGGCGAGTGAAGCGGCAACAGCTCAAATTTGA
AATCTGGCCCC---TCC---GGGGTCCGAGTTGTAATTTGCAGAGGAAGTTTCGG-CGTT
GGCCCCGGGTTAAGTCCCCTGGAACGGGGCGCCCTAGAGGGTGAGAGCCCCGTACTCACC
CGGGTGCACTTCGCCGTGTGAAGCTCCTTCGACGAGTCGAGTTGTTTGGGAATGCAGCTC
TAAGCGGGAGGTATATTTCTTCTAAAGCTAAATACCGGCCAGAGACCGATAGCGCACAAG
TAGAGTGATCGAAAGATGAAAAGCACTTTGGA-AAGAGAGTTAAAAAGCACGTGAAATTG
TTGAAAGGGAAGCTCTTGCCGCCAGACTTGC-CGCGGTCGCTCAGCCGCCCTCC--GGGG
CGGTGTACTCTTCCGTCGGCAGGCCAGCGTCGGTTC-GGGCGGTCGGATAAAGGCCTCGG
GAATGTAGCACCCCTC----GGGGTGTGTTATAGCCCGGGGTGCAATGCGGCCAGCCCGG
TCCGAGGCACGCGT-TC---------GCGAGGACGCTGGCGTAATGGCCGCAAGCGACCC
GTCTTGAAACACGGACCAAGGAGTCTAACATCTGTGCGAGTGTTTGGGTCTC-ACACCCA
T-GCGCGCAATGAAAGTGAACGGAGGTGGGAACCCC-TCC-GGAGGGGCGCACCATCGAC
CGATCCTGATGTCTTCGGATGGATTTGAGTAAGAGCATAGCTGTTGGGACCCGAAAGATG
GTGAACTATTCCCGGATAGGGTGAAGCCAGAGGAAACTCTGGTGGAGGCTCGCAGCGG-T
TCTGACGTGCAAATCGATCGTCAAATCTAGGAAT-AGGGGCGAAAGACTAATCGAACC
>Roccellographa_cretacea_AFTOL_ID_93
-------------GGATTGCCCCAGTAATGGCGAATGAAGCGGCAACAGCTCAAATTTGA
AATCTGGCCCT---TCC---GGGGTCCGAGTTGTAATTTGTAGAGGATGCTTCGG-CGTT
GGCCCCGGGATAGGTCCCTTGGAACAGGGCGCCCCAGAGGGTGAGAGCCCCGTACTCGCC
CGGACGGCCCTCGCCGCGTGAAGCTCCTTCGAAGAGTCGAGTTGTTTGGGAATGCAGCTC
TAAGCGGGAGGTGAATTTCTTCTAAAGCTAAATACCGGCCAGAGACCGATAGCGCACAAG
TAGAGTGATCGAAAGATGAAAAGCACTTTGGA-AAGAGAGTTAAAAAGCACGTGAAATTG
TTGAAAGGGAAGCTCTTGCCGCCAGACTTGC-CGCGGTCGCTCAGCCGTCCCCTCGGGGT
CGGTGTACTCGTCCGC-GGCAGGCCAGCGTCAGTTC-GGGCGGCCGGAAAAAGGTCCTGG
GAACGTGGCCCCCCAC----GGGGGGTGTTATAGCCCGGGGCGCAATGCGGTCGGACCGG
TCTGAGGAGCGCGT-TC---------GCGAGGACGCTGGCGTAATGGCTGCAAGCGACCC
GTCTTGAAACACGGACCAAGGAGTCTAACATCTGTGCGAGTGTCTGGGTGTC-AAACTCA
T-GCGCGCAATGAAAGTGAACGGAGGTGGGAACCCCGCCC-CGAGGGGCGCACCATCGAC
CGATCCTGATGTCTTCGGATGGATTTGAGTAAGAGCATAGCTGTTGGGACCCGAAAGATG
GTGAACTATACCTGAATAGGGTGAAGCCAGAGGAAACTCTGGTGGAGGCCCGCAGCGG-T
TCTGACGTGCAAATCGATCGTCAAATTTGGGTAT-AGGGGCGAAAGACTAATCGAACC
>Cirrosporium_novae_zelandiae_CBS_125236
AAG-AACCAACAGGGATTGCCTCAGTAACGGCGAGTGAAGCGGCAACAGCTCAAATTTGA
AATCTGGCCCT---TCT---GGGGTCCGAGTTGTAATTTGCAGAGGATGCTTCGG-GTGA
GCGGCCGGCCTAAGTCCCCTGGAACGGGGTGTCAAAGAGGGTGAGAATCCCGTCTGCGGC
CGGCTCGCGA-GCCCGCGTGAAGCTCCTTCGACGAGTCGAGTTGTTTGGGAATGCAGCTC
TAAATGGGTGGTAAATTTCATCTAAAGCTAAATACCGGCCAGAGACCGATAGCGCACAAG
TAGAGTGATCGAAAGATGAAAAGCACTTTGGA-AAGAGAGTCAAACAGCACGTGAAATTG
TTGAAAGGGAAGCGTTTGCGACCAGACTTGCCCGCCGTCGTTCAACCGGGGTTC-CGCCC
CGGTGCACTCGACGGCGGTCAGGCCAGCATCGGTTG-GGGTGGCCGGACAAAGGTTCCCG
GAATGTAGCTCCCCCCTCGGGGGGAGTGTTATAGCCGGGGGCGCCATGCGGCCCGCCTCG
ACCGAGGAACGCGC-TT-----C--GGCCCGGATGCTGGCGTAATGGTCGTCAACGACCC
GTCTTGAAACACGGACCAAGGAGTCTAACATCTATGCGAGTGTTCGGGTGTC-AAACCCG
T-GCGCGGAATGAAAGTGAACGGAGGTGGGAACCTT-T-----CGGGGTGCACCATCGAC
CGATCCTGATGTCTTCGGATGGATTTGAGTAAGAGCATAGCTGTTGGGACCCGAAAGATG
GTGAACTATGCCTGAATAGGGTGAAGCCAGAGGAAACTCTGGTGGAGGCTCGCAGCGG-T
TCTGACGTGCAAATCGATCGTCAAATTTGGGTAT-AGGGGCGAAAGACTAATCGAACC
>Capnodium_coffeae_CBS_147_52
---------------ATTGCCCTAGTAACGGCGAGTGAAGCGGCAATAGCTCAGATTTGA
AATCTGGCGTC---TTC---GGCGTCCGAGTTGTAATCTGTAGAGGATGCCTTTG-GGTA
GCCACCGGTCTAAGTCCCCTGGAACGGGGCGTCACAGAGGGTGAGAATCCCGTATGTGAC
CGGAAGGGCA-CCCTCCACAAGGCTCCTTCGACGAGTCGAGTTGTTTGGGAATGCAGCTC
TAAATGGGAGGTAAATTCCTTCTAAAGCTAAATACCGGCCAGAGACCGATAGCGCACAAG
TAGAGTGATCGAAAGATGAAAAGCACTTTGGA-AAGAGAGTTAAAAAGCACGTGAAATTG
TTGAAAGGGAAGCGCTTGCAACCAGACTTGTTGGCGG-TGTTCCGCCGGTCTTC--TGAC
CGGTCCACTCACC-GTCTGCAGGCCAGCATCATCTG-GGGCCGCCGGATAAAAGCGAGGG
GAACGTGGCTCCCTC------GGGAGTGTTATAGCCCCTCGTGCAATACGGCGAGCCTCG
GGTGAGGTCCGCGC-TT-----C--GGCTAGGATGCTGGCGTAATGGTCGTAAGCGGCCC
GTCTTGAAACACGGACCAAGGAGTCTAACATCTATGCGAGTGTTCGGGTGTC-AAACCCC
T-ACGCGTAATGAAAGTGAACGGAGGTGGGAGCCTT--------AGGGTGCACCATCGAC
CGATCCTGATGTCTTCGGATGGATTTGAGTAAGAGCATAGCTGTTGGGACCCGAAAGATG
GTGAACTATGCCTGGATAGGGTGAAGCCAGAGGAAACTCTGGTGGAGGCTCGCAGCGG-T
TCTGACGTGCAAATCGATCGTCAAATTTGGGTAT-AGGGGCGAAAGACTAATCGAACC
>Cladosporium_herbarum_CBS_121621
AAGAAACCAACCGGGATTGCTCTAGTAACGGCGAGTGAAGCAGCAATAGCTCAAATTTGA
AATCTGGCGTC---TTC---GACGTCCGAGTTGTAATTTGTAGAGGATGCTTCTG-AGTG
GCCACCGACCTAAGTTCCTTGGAACAGGACGTCATAGAGGGTGAGAATCCCGTATGCGGT
CGGAAAGGCG-CTCTATACGTAGCTCCTTCGACGAGTCGAGTTGTTTGGGAATGCAGCTC
TAAATGGGAGGTAAATTTCTTCTAAAGCTAAATATTGGCCAGAGACCGATAGCGCACAAG
TAGAGTGATCGAAAGATGAAAAGCACTTTGGA-AAGAGAGTTAAAAAGCACGTGAAATTG
TTAAAAGGGAAGGGATTGCAACCAGACTTGCTCGCGG-TGTTCCGCCGGTCTTC--TGAC
CGGTCTACTCGCCGCGTTGCAGGCCAGCATCGTCTG-GTGCCGCTGGAT-AAGACTTGAG
GAATGTAGCTCCCTT------GGGAGTGTTATAGCCTCTTGTG--ATGCAGCGAGCCCGG
GGCGAGGTCCGCGC-TT-----C--GGCTAGGATGCTGGCGTAATGGTCGTAATCCGCCC
GTCTTGAAACACGGACCAAGGAGTCTAACATCTATGCGAGTGTTCGGGTGTC-AAACCCC
T-ACGCGTAATGAAAGTGAACGGAGGTGAGAACC--------GCAAGGTGCATCATCGAC
CGATCCTGATGTCTTCGGATGGATTTGAGTAAGAGCATAGCTGTTGGGACCCGAAAGATG
GTGAACTATGCCTGAATAGGGTGAAGCCAGAGGAAACTCTGGTGGAGGCTCGCAGCGG-T
TCTGACGTGCAAATCGATCGTCAAATTTGGGTAT-AGGGGCGAAAGACTAATCGAACC
>Toxicocladosporium_chlamydosporum_CBS_124157T
AAGAAACCAACAGGGATTGCCCTAGTAACGGCGAGTGAAGCGGCAACAGCTCAAATTTGA
AATCTGGCTCC---TTC---GGAGTCCGAGTTGTAATTTGTAGAGGATGCTTCTA-GGCA
GCCACCGGTCTAAGTTCCTTGGAACAGGACGTCATAGAGGGTGAGAATCCCGTATGCGAC
CGGAGAGGCG-CCTTATACGTAGCTCCTTCGACGAGTCGAGTTGTTTGGGAATGCAGCTC
TAAATGGGAGGTAAATTTCTTCTAAAGCTAAATATTGGCCAGAGACCGATAGCGCACAAG
TAGAGTGATCGAAAGATGAAAAGCACTTTGGA-AAGAGAGTTAAAAAGCACGTGAAATTG
TTGAAAGGGAAGGGATTGCAACCAGACTTGCTCGCGG-TGTTCCGCCGGTCTTC--TGAC
CGGTCTACTCGCCGCGTTGCAGGCCAGCATCGTCTG-GTGCCGCTGGAT-AAGACTTTGG
GAATGTAGCTCCCTC------GGGAGTGTTATAGCCCTTTGTG--ATGCAGCGCGCGCCG
GGCGAGGTCCGCGC-TT-----C--GGCTAGGATGCTGGCGTAATGGTCGTAATCCGCCC
GTCTTGAAACACGGACCAAGGAGTCTAACATCTATGCGAGTGTTCGGGTGTC-AAACCCC
T-ACGCGTAATGAAAGTGAACGGAGGTGGGAAGC--------GCAAGCTGCACCATCGAC
CGATCCTGATGTCTTCGGATGGATTTGAGTAAGAGCATAGCTGTTGGGACCCGAAAGATG
GTGAACTATGCCTGAATAGGGTGAAGCCAGAGGAAACTCTGGTGGAGGCTCGCAGCGG-T
TCTGACGTGCAAATCGATCGTCAAATTTGGGTAT-AGGGGCGAAAGACTAATCGAACC
>Dactylaria_flammulicornuta_P005
------------------GCCTCAGTAACGGCGAGTGAAGCGGCAACAGCTCAAATTTGA
AATCTGGCCTC---TT----GGGGTCCGAGTTGTAATTTGTAGAGGATGTTTTGG-GTAC
CGCCCCGGTCTAAATTTCTTGGAACAGAATGTCAAAGAGGGTGAGAATCCCGTCTTGGAC
CGGCGGTAGG-GCCTGTGTAAAACTCCTTCGACGAGTCGAGTTGTTTGGGAATGCAGCTC
AAAATGGGTGGTAAATTTCATCTAAAGCTAAATATTGGCCAGAGACCGATAGCGCACAAG
TAGAGTGATCGAAAGATGAAAAGCACTTTGAA-AAGAGAGTTAAAAAGCACGTGAAATTG
TTGAAAGGGAAGCGCTTGCAACCAGACTTGCTCGCGGTGGTTCCGCCGGTCTTC--TGAC
CGGTCTACTCGCCGCGTTGCAGGCCAGCATCGTCTG-GTGCCGCCGGATAAAGACTTGAG
GAATGTAGCTCCCTC------GGGAGTGTTATAGCCTCGATTGTGATGCAGCGAGCGCCG
ACCGAGGTCCGCGC-TT-----C--GGCTAGGATGCTGGCGTAATGGTCGTAATCCGCCC
GTCTTGAAACACGGACCAAGGAGTCTAACATCTATGCGAGTGTTTGGGTGTC-AAACCCC
T-ACGCGTAATGAAAGTGAACGGAGGTGAGAAGCCG-------CAAGGTGCACCATCGAC
CGATCCTGATGTCTTCGGATGGATTTGAGTAAGAGCATAGCTGTTGGGACCCGAAAGATG
GTGAACTATGCCTGAATAGGGTGAAGCCAGAGGAAACTCTGGTGGAGCCTCGCAGCGG-T
TCTGACGTGCAAATCGATCGTCAAATTTGGGTAT-AGGGGCGAAAGACTAATCGAACC
>Mycosphaerella_etlingerae_CBS_129062
AAGAAACCAACAGGGATTGCCCTAGTAACGGCGAGTGAAGCGGCAACAGCTCAAATTTGA
AATCTGGCGC-----------AAGCCCGAGTTGTAATTTGTAGAGGATGCTTCGA-GGCA
GCGGCCGTTCTAAGTTCCTTGGAACAGGACGTCATAGAGGGTGAGAATCCCGTATGTGAC
CGGCC-CGCA-CCTCATACGTAGCTCCTTCGACGAGTCGAGTTGTTTGGGAATGCAGCTC
TAAATGGGAGGTAAATTTCTTCTAAAGCTAAATACCGGCTGGAGACCGATAGCGCACAAG
TAGAGTGATCGAAAGATGAAAAGCACTTTGGA-AAGAGAGTTAAAAAGCACGTGAAATTG
TTGAAAGGGAAGCGCCTACAACCAGACTTCGCGGCAG-TGTTCCGCCGGTCTTC--TGAC
CGGTTCATTCTC-TGTCGCGAGGCCATCATCGTCTG-GGGCCGCCGGAT-AAGACTGGAG
GAATGTAGCTCCCTTC----GGGGTGTGTTATAGCTTCCAGTG--ATGCGGCGCGTCTCG
GGCGAGGTCCGCGC-TT-----C--GGCAAGGATGATGGCGTAATGGTTGTCGGCGGCCC
GTCTTGAAACACGGACCAAGGAGTCTAACATCTATGCGAGTGTTCGGGTGTC-AAACCCC
T-ACGCGTAATGAAAGTGAACGGAGGTGGGAACTTT-T--------TGTGCACCATCGAC
CGATCCTGATGTCCTCGGATGGATTTGAGTAAGAGCATAGCTGTTGGGACCCGAAAGATG
GTGAACTATGCCTGAATAGGGTGAAGCCAGAGGAAACTCTGGTGGAGGCTCGCAGCGG-T
TCTGACGTGCAAATCGATCGTCAAATTTGGGTAT-AGGGGCGAAAGACTAATCGAACC
>Dactylospora_haliotrepha_AFTOL_ID_758
AAGAAACCNACCGGGATTGCCTCAGTAACGGCGAGTGAAGCGGCGAGAGCTCAAATTTGA
AATCTGACC-----TTC---CGGGTCCGAGTTGTAATTTGGAGAGGATGTTTCGG-GTAA
GACGTGGGCCTAAGTTCCTTGGAACAGGACGTCACAGAGGGTGAGAATCCCGTACGTGGC
CCAGGGTTGC-ACCCATGTGAAACTCCTTCGACGAGTCGAGTTGTTTGGGAATGCAGCTC
AAAATGGGTGGTAAATTTCATCTAAAGCTAAATATTGGCCAGAGACCGATAGCGCACAAG
TAGAGTGATCGAAAGATGAAAAGCACTTTGAA-AAGAGAGTTAAACAGCATGTGAAATTG
TTGAAAGGGAAGCGCTTGAAGCCAGACTCGTTCGCGG-GGTTCAACCGTCGTTC--TCGG
CGGTGCACTTCCCCGCTGTCGGGCCAGCATCGGTTC-GGGTGGAAGGTCAAAGGCCCTGG
GAACGTGACATCCTCC----GGGATGTTTTATAGCCCTCGGCGTAATGCTTCCCACCTGG
ACTGAGGCACGCGT-TC---------GCTAGGATGCTGGCGTAATGGCTTTCAGCGACCC
GTCTTGAAACACGGACCAAGGAGTCTAACATCTATGCGAGTATTCNGGCGTC-AAACCCA
T-ATGCGCAATGAAAGTGAACGGAGGTGGGAACCCT-------TGCGGTGCACCATCGAC
CGATCCTGATGTCCTCGGATGGATTTGAGTAAGAGCATAGCTGTTGGGACCCGAAAGATG
GTGAACTATGCCTGAATAGGGTGAAGCCAGAGGAAACTCTGGTGGAGGCTCGCAGCGG-T
TCTGACGTGCAAATCGATCGTCNAATTTGGGTAT-AGGGGCGAAAGAC----------
>Marcelleina_persoonii_AFTOL_ID_164
AAGAAACCAACAGGGATTGCCTCAGTAACGGCGAGTGAAGCGGCAAAAGCTCAGATTTGA
AATCTGGCGTC--TTAT---GGCGTCCGAGTTGTAATCTGTAGAGGAGTGTTCGA-GCAT
AGCTTTGGCTTAAGTTCCTTGGAACAGGACGTCATGGAGGGTGAGAATCCCGTGTACGGC
CTTTGACTTGTGCTTATGTGAACCTCCTTCAACGAGTCGAGTTGTTTGGGAATGCAGCTC
TAAATGGGTGGTAAATTTCATCTAAAGCTAAATACTGGCAGGAGACCGATAGCGCACAAG
TAGAGTGATCGAAAGATGAAAAGAACTTTGGA-AAGAGAGTTAAATAGTACGTGAAATTG
TTGAAAGGGAAGCACTTGCTCCCAGACTTGCCTGCAGCTGATCANTCACCATTT--TTGG
TGGTGCACTTGGTTGTAGGCAGGCCAGCATCAGTCC-AGACGACGAGAAAAAGGTGCAGG
GAATGTGGCTCTTTTC----GGAGAGTGTTATAGCCCTGTACGTAATGTCGCCTGCCTGG
ACTGAGGCCCGCGC-TT-----C--GGCGAGGATGCTGGCGTAATGGTCGTAAGTGACCC
GTCTTGAAACACGGACCAAGGAGTCTAACAGCTGTGCGAGTGTTTGGGTGGA-AAACCCT
C-ACGCGCAATGAAAGTGAATGGAGGTGGGAACCGC-A-------AGGTGCACCATCGAC
CGATCCTGATGTCTTCGGATGGATTTGAGTAGGAGCATAGCTGTTGGGACCCGAAAGATG
GTGAACTATGCCTGAATAGGGTGAAGCCAGAGGAAACTCTGGTGGAGGCTCGCAGCGG-T
TCTGACGTGCAAATCGATCGTCAAATTTGGGTAT-AGGGGCGAAAGACTAATCGAACC
>Peziza_vesiculosa_AFTOL_ID_507
---------------ATTGCCTCAGTAACGGCGAGTGAAGCGGCAAAAGCTCAGATTTGA
AATCTGGCGTC-ATATT---GGCGTCCGAGTTGTAATCTGTAGAGGAGTATTCGA-GTGT
GGCGCTGGCTTAAGTTCCTTGGAACAGGACGTCATAGAGGGTGAGAACCCCGTTAACGGC
CTTTGTCTTATGCTCATGTGAATCTCCTTCGACGAGTCGAGTTGTTTGGGAATGCAGCTC
TAAATGGGTGGTAAATTCCATCTAAAGCTAAATACTGGCAAGAGACCGATAGCGCACAAG
TAGAGTGATCGAAAGATGAAAAGAACTCTGAA-CAGAGAGTTAAATAGTACGTGAAATTG
TTGAAAGGGAAGCACTTGCTACCAGACACGCCTGTAGTTGATCAACCTCCATTC--TTGG
TGGTGCACTCAGCTATAGGTGGGTCAGCATCAGTTA-CGGCGGTGGGATAAAGACCTGGG
GAATGTAGCTTCTTTC----GGGAAGTGTTATAGCCCTGGGTGTAATACCGCCTGCTGTG
ACTGAGGCCCGCGC-TT-----C--GGCGAGGATGCTGGCATAATGGTCGTAAGTGACCC
GTCTTGAAACACGGACCAAGGAGTCTAACATCTATGCGAGTGTTTGGGTGTCAAAACCCT
T-ACGCGGAATGAAAGTGAACGTAGGTGGGAACCGC-A-------AGGTGCACCATCGAC
CGATCCTGATGTCTTCGGATGGATTTGAGTAGGAGCATAGCTGTTGGGACCCGAAAGATG
GTGAACTATGCCTGAATAGGGTGAAGCCAGAGGAAACTCTGGTGGAGGCTCGCAGCGG-T
TCTGACGTGCAAATCGATCGTCAAATTTGGGTAT-AGGGGCGAAAGACTAATCGAACC
>plicaria_leiocarpa_CBS_144_92
------------------------------------------------------------
------------------------------------------------------------
------------------------------------------------------------
------------------------------------------------------------
--------------------------------------CAAGAGACCGATAGCGCACAAG
TAGAGTGATCGAAAGATGAAAAGAACTCTGAA-CAGAGAGNTANATAGTACGTGAAATTG
TTGAAAGGGAAGCACTTGCGACCAGACACACTTGCAGTTGATCAACCTCCATTT--TTGG
TGGTGCACTCGGTTGTAGGTGGGTCAGCATCAGTTA-CGGCGGTGGGAAAAAGACCGAGG
GAATGTGGCT-CCTTC----GGGGAGTGTTATAGCCCTTGGTGTAATGCTGCCAGCTGTG
ACTGAGGACCGCGC-TT-----T--TGTGAGGATGCTGACATAATGGTCGTAAGTGACCC
GTCTTGAAACACGGACCAAGGAGTCTAACATCTATGCGAGTGTTTGGGTGTTAAAACCCT
T-ACGCGTAATGAAAGTAAATGGAGGTGGGAACCGC-A-------AGGTGCACCATCGAC
CGATCCTGATGTTTTCGGATGGATTTGAGTAGGAGCATAGCTGTTGGGACCCGAAAGATG
GTGAACTATGCCTGAATAGGGTGAAGCCAGAGGAAACTCTGGTGGAGGCTCGCAGCGG-T
TCTGACGTGCAAATCGATCGTCAAATTTGGGTAT-AGGGGCGAAAGACTAATCGAACC
>Peziza_varia_JC19031901
AAGAAACCAACAGGGATTGCCTCAGTAACGGCGAGTGAAGCGGCAAAAGCTCAGATTTGA
AATCTGGCGTC-ATCTT---GGCGTCCGAGTTGTAATCTGTAGAGGAGTATTCGA-GTGT
GGCGTTGGCTTAAGTTCCTTGGAACAGGACGTCATAGAGGGTGAGAACCCCGTTAACGGC
CTTTGTCTTATGCTCATGTGAATCTCCTTCAACGAGTCGAGTTGTTTGGGAATGCAGCTC
TAAATGGGTGGTAAATTCCATCTAAAGCTAAATACTGGCAAGAGACCGATAGCGCACAAG
TAGAGTGATCGAAAGATGAAAAGAACTCTGAA-CAGAGAGTTAAATAGTACGTGAAATTG
TTGAAAGGGAAGCACTTGCTACCAGACACGCCTGTAGTTGATCAGCCTTCATTC--TTGA
TGGTGCACTCGGCTATAGGTGGGTCAGCATCAGTTG-TGGCGGTGGGATAAAGACCTGGG
GAATGTGGCTTCTCTC----GGGAAGTGTTATAGCCCTGGGTGCAATACCGCCTGCTGCG
ACTGAGGACCGCGC-CCGCA-AG--GGTGAGGATGCTGGCATAATGGTCGTAAGTGACCC
GTCTTGAAACACGGACCAAGGAGTCTAACATCTATGCGAGTGTTTGGGTGTCAAAACCCT
T-ACGCGGAATGAAAGTGAATGTAGGTGGGAACCGC-A-------AGGTGCACCATCGAC
CGATCCTGATGTCTTCGGATGGATTTGAGTAGGAGCATAGCTGTTGGGACCCGAAAGATG
GTGAACTATGCCTGAATAGGGTGAAGCCAGAGGAAACTCTGGTGGAGGCTCGCAGCGG-T
TCTGACGTGCAAATCGATCGTCAAATTTGGGTAT-AGGGGCGAAAGACTAATCGAACC
>Eremascus_albus_CBS_975_69
AAGAAACCAACAGGGATTGCCTCAGTAACGGCGAGTGAAGCGGCAAAAGCTCAAATTTGA
AATCTGGCTCC---TCC---GGGGTCCGAGTTGTAATTTGCAGAGGATGCTTCGG-GAGT
AGCCGCGGTCTAAGTCCCCTGGAACGGGGCGTCGCAGAGGGTGAGAATCCCGTCTTCGGC
CGGCCGGCTGCGCCCGTGTGAAGCTCCTTCGACGAGTCGAGTTGTTTGGGAATGCAGCTC
TAAATGGGTGGTAAATTTCATCTAAAGCTAAATACAGGTCGGAGACCGATAGCGCACAAG
TAGAGTGATCGAAAGATGAAAAGCACTTTGAA-AAGAGAGTTAAACAGCATGTGAAATTG
TTGAAAGGGAAGCGTTTGCGACCAGAGTCGGCCGCCGGGGTTCAGCGGGCTCTC--GGGC
CCGTGCATTTCCCGGTGGTCGGGCCAGCGTCGGTTT-GGGCGGTCGGTCAAAGGCTCCTG
GAATGTAGCGCCCTCC----GGGGCGTCTTATAGCCAGGGGTGCAATGCGGCCCGCCCGG
ACCGAGGAACGCGC-TT-----C--GGCACGGACGCTGGCTTAATGGTCGTAAGTGACCC
GTCTTGAAACACGGACCAAGGAGTCTAACATCCACGCGAGTGTTCGGGTGTC-AAACCCG
T-CCGCGCAGTGAAAGCGAACGGAGGTGAGAGCCTC-TCGAAGAGGGGTGCATCATCGAC
CGATCCTGAAGTCTTCGGATGGATTTGAGTAAGAGCGTGGCTGTGGGGACCCGAAAGATG
GTGAACTATGCCTGAATAGGGTGAAGCCAGAGGAAACTCTGGTGGAGGCTCGCAGCGG-T
TCTGACGTGCAAATCGATCGTCAAATTTGGGATA-GGGGGCGAAAGACTAATCGAACC
>Spathularia_velutipes_AFTOL_ID_1291
AAGAAACCAACAGGGATTGCCTCAGTAACGGCGAGTGAAGCGGCAACAGCTCAAATTTGA
AAGCTGGCTCT---TGC---AGAGCCCGCGTTGTAATTTGTAGAGGATGCTTCGG-GTGC
GGCGCTGGTCTAAGTTCTTTGGAACAAGACGTCATAGAGGGTGAGAATCCCGTATGTGAC
TAGCTGCCTGTGCCTGTGTGAAGCTCCTTCGACGAGTCGAGTTGTTTGGGAATGCAGCTC
AAAATGGGTGGTGTACTTCATCTAAAGCTAAATATTGGCCAGAGACCGATAGCGCACAAG
TAGAGTGATCGAAAGATGAAAAGCACTTTGGA-AAGAGAGTTAAACAGTACGTGAAATTG
TTGAAAGGGAAGCGCTTGCAATCAGACTTGCGCGGCGTCGATCAACCTGGGTTC--TCCC
TGGTGCACTCGGCGCTGCTCAGGCCAGCATCAGTTT-CAGCGGTTGGATAAAGGCCTAGG
GAACGTGGGTTACTTC----GGTGACTGTTATAGCCCTAGGTGCAATGCAGCCTGCTGGG
ACTGAGGACCGCGC-TT-----C--GGCTAGGATGCTGGCGTAATGGTTGTAAGCGACCC
GTCTTGAAACACGGACCAAGGAGTGTAATATTTATGCGAGTTTTTGGGTGTT-AAACCCA
T-AAGCGTAATGAAAGTGAACGGAGGTGAGAACCCT-T-----AAGGGTGCATCATCGAC
CGATCCTGATGTCTTCGGATGGATTTGAGTAAGAGCATAACTATTGCGACCCGAAAGATG
ATGATCTATACTTGAATAGGGTGAAGCCAGAGGAAACTCTGGTGGAGGCTCGCAGCGG-T
TCTGACGTGCAAATCGATCGTCAAATTTGGGTAT-AGGGGCGAAAGACTAATCGAATC
>Coccomyces_strobi_AFTOL_ID_1250
--------------------CTCAGTAACGGCGAGTGAAGNGGCAACAGNTCAAATTTGA
AAGCTGGCTCC---TTC---GGGGCNNGCGTTGTNATTTGCAGAGGATGCTTCGG-GTGC
GGTACCGGNCTAAGTTCTTTGGAACAAGACGTCATAGAGGGTGAGAATCCCGTATGTGAC
TGGTTGCCTGCGCCCATGTGAAGCTCCTTCGACGAGTCGAGTTGTTTGGGAATGCAGCTC
TAAATGGGTGGTGTACTTCATCTAAAGCTAAATATTGGCCAGAGACCGATAGCGCACAAG
TAGAGTGATCGAAAGATGAAAAGCACTTTGGA-AAGAGAGTTAAACAGTACGTGAAATTG
TTGAAAGGGAAGCGCTTGCAATCAGACTTGNGCGGCGCCGATCAGCCTGGNTTC--TCCC
TGGTGCACTCGGTGCCGCTCAGGCCAGCATCAGTTT-CGGCGGTTGNATAAAGGCCTAGG
GAACGNGNGTCGCCTC----GGCGATCGTTATAGCCCTAGGTGCAATGCAGCCTGCTGNG
ACTGAGGACCGCGC-TT-----C--GGCTAGGATGCTGGCGTAATGGTTGTAAGCGACCC
GTCTTGAAACACGGACCAAGGAGTCTAACATCTATGCGAGTATTTGGGTATC-AAACCCA
T-ATGCGTAATGAAAGTGAACGGAGGTGAGAACCCT-T-----AAGGGTGCATCATCGAC
CGATCCTGATGTCTTCGGATGGATTTGAGTAAGAGCATAGCTGTTGGGACCCGAAAGATG
GTGAACTATGCCTGAATAGGGTGAAGCCAGAGGAAACTCTGGTGGAGGCTCGCAGCGG-T
TCTGACGTGCAAATCGATCGTCAAATTTGGGTAT-AGGGGCGAAAGACTAATCGAACC
>Tryblidiopsis_pinastri_AFTOL_ID_1319
------------------------------------------------------------
---------------------------GAGTTGTAATTTGTAGAGGATGCTTCGG-GTGC
GGCGCTGGTCTAAGTTCTTTGGAACAAGACGTCACAGAGGGTGAGAATCCCGTATGCGAC
TGGTTGCCTGCGCCTGTGTGAAGCTCCTTCGACGAGTCGAGTTGTTTGGGAATGCAGCTC
AAAATGGGTGGTGTACTTCATCTAAAGCTAAATATTGGCCAGAGACCGATAGCGCACAAG
TAGAGTGATCGAAAGATGAAAAGCACTTTGGA-AAGAGAGTTAAACAGTACGTGAAATTG
TTGAAAGGGAAGCGCTTGCAATCAGACTTGCGCAGCGCCGATCAGCCTGGGTTC--TCCC
TGGTGCACTCGGCGCTGTTCAGGCCAGCATCAGTTT-CGGCGGTTGGATAAAGGCTTGGG
GAACGTAGGTTGCTTC----GGCGACCGTTATAGCCCCAGGTGCAATGCAGCCTGCTGGG
ACTGAGGACCGCGC-TT-----C--GGCTAGGATGCTGGCGTAATGGTTGTAAGCGACCC
GTCTTGAAACACGGACCAAGGAGTCTAACATCTATGCGAGTATTTGGGTGTC-AAACCCA
T-ATGCGTAATGAAAGTGAACGGAGGTGAGAACCCT-------TNAGGTGCATNATCGAC
CGATCCTGATGTCTTCGGATGGATTTGAGTAANANCATAGCTGTTGGGACCCGAAAGATG
GTAAACTATGCTTAAA-AGGGTGAAGCCAGGG---------------------AACGG-T
TCTGACGTGCAAATCGGTCTTCAAATTTGGGTAT-AGGGGCGAAAGACTAATCGAACC
>Trichoglossum_hirsutum_AFTOL_ID_64
AAGAAACCAACAGGGATTGCCTCAGTAACGGCGAGTGAAGTGGCAACAGCTCAAATTTGA
AATCTAGTCTC--TTTC---GGGGCTCGAGTTGTAATTTGTAGAGGATGCTTCGG-GTTT
GGCCCTGGCCTAAGTTCCTTGGAACAGGACGTCACAGAGGGTGAGAATCCCGTATGTGGC
TGGTGGTCTATACCCATGTGAAGCTCCTTCGACGAGTCGAGTTGTTTGGGAATGCAGCTC
AAAATGGGTGGTAAGTTTCATCTAAAGCTAAATACTGGCGGGAGACCGATAGCGCACAAG
TAGAGTGATCGAAAGATGAAAAGCACTTTGGA-AAGAGAGTTAAAAAGTACGTGAAATTG
TTGAAAGGGAAGCGCTTGCGACCAGACTTGCCCTCAGTTGATCAACCTGTGTTC-ATCAC
TGGTGCACTCTGCTGAGGTCAGGCCAGCATCGGTTT-GGGCGGTTGGAGAAAGGCCGTGG
GAATGTGACTTCCTTC----GGGGAGTGTTATAGCCCATGGTGTCATGCGACCAGCCTGG
ACTGAGGACCGCGC-CCTTTAGT--GGCTAGGATGCTGGCATAATGGTCGTAAGCGACCC
GTCTTGAAACACGGACCAAGGAGTCTAACATCTATGCGAGTGTTTGGGTGTC-AAACCCA
C-ACGCGTAATGAAAGTGAACGGAGGTGGGAACCCT-C----AAGGGGTGCACCATCGAC
CGATCCTGATGTCTTCGGATGGATTTGAGTAAGAGCATAGCTGTTGGGACCCGAAAGATG
GTGAACTATGCCTGAATAGGGTGAAGCCAGAGGAAACTCTGGTGGAGGCTCGCAGCGG-T
TCTGACGTGCAAATCGATCGTCAAATTTGGGTAT-AGGGGCGAAAGACTAATCGAACC
>Chaenotheca_furfuracea_Wedin_6366__UPS_T
AAGAAACCAACCGGGATTGCCTCAGTAACGGCGAGTGAAGCGGCAACAGCCCAAATTTGA
AATCTGGCCCT----------AGGCCCGAGTTGTAATTGGCAGAGGATGCCTCGG-GTGC
AACGCCGGTCTAAGTTCCTTGGAACAGGACGTCATAGAGGGTGAGAATCCCGTCTGCGAC
CTGGCGCGAC-GCCCATGTGAGGCTCCTTCGACGAGTCGAGTTGTTTGGGAATGCAGCTC
TAAGCGGGTGGTAAATTCCATCTAAGGCTAAATACCGGCCAGAGACCGATAGCGCACAAG
TAGAGTGATCGAAAGATGAAAAGCACTTTGAA-AAGAGAGTTAAAAAGCACGTGAAATTG
TTGAAAGGGAAGCGCTTGCAGTCAGACTTGCCCGCGGCCGATCAGCCGGTGTTC--TCAC
CGGTGCACTGGGTCACGGACAGGCCAGCATCGGTTT-CGACGGCGGGACAAAGATCTCGG
GAATGTGGCCCCTCTC----GGGGGGTGTTATAGCCCGAGGTGCAA--------------
------------------------------------------------------------
------------------------------------------------------------
------------------------------------------------------------
------------------------------------------------------------
------------------------------------------------------------
----------------------------------------------------------
>Sclerophora_farinacea_Wedin_6414__UPS_
AAGAAACCAACCGGGATTGCCTCAGTAACGGCGAGTGAAGCGGCAACAGCCCAAATTTGA
AATCTGGCCCT----------GGGCCCGAGTTGTAATTGGCAGAGGATGCCTCGG-GTGC
GACGCCGGTCTAAGTTCCTTGGAACAGGACGTCATAGAGGGTGAGAGTCCCGTCTGCGAC
CGGGCGTCGG-GCCCACGCGAGGCCCCTTCGACGAGTCGAGTTGTTTGGGAATGCAGCTC
TAAGCGGGTGGTAAATTCCATCTAAGGCTAAATACCGGCCAGAGACCGATAGCGCACAAG
TAGAGTGATCGAAAGATGAAAAGCACTTTGGA-AAGAGAGTTAAACAGCACGTGAAATTG
TTGAAAGGGAAGCGCTTGCAGTCAGACTCGCCCGCGGCCGATCAGCCGGTGTTC--TCAC
CGGTGCACTGGGCCGTGGGTGGGCCAGCATCGGTTT-CGGCGGCGGGAGAAAGGCCCCGG
GAATGTGGCCCCCTTC----GGGGGGTGTTATAGCCCGGGGTGCAACGTCGCCNGCCGGG
ACCGAGGCCCGC------------------------------------------------
------------------------------------------------------------
------------------------------------------------------------
------------------------------------------------------------
------------------------------------------------------------
----------------------------------------------------------
>Xylobotryum_andinum_XA1
AAGAAACCAACAGGGATTGCCTTAGTAACGGCGAGTGAAGCGGCAACAGCTCAAATTTGA
AATCTGGGCCTCATTCG---GGGTCCCGAATTGTAATTTGCAGAGGACGCTTCGG-GCAA
GGTGCTGGTCTAAGTCCCCTGGAACGGGGCGTCATAGAGGGTGAGAATCCCGTCTATGGC
TGGCGCACAA-GCCCATGCGAAGCTCCTTCGACGAGTCGAGTTGTTTGGGAATGCAGCTC
AAAATGGGTGGTAAATTTCATCTAAAGCTAAATACCGGCCGGAGACCGATAGCGCACAAG
TAGAGTGATCGAAAGATGAAAAGCACTTTGGA-AAGAGAGTCAAATAGCACGTGAAATCG
TTGAAAGGGAAGCGCTTGCACCCAGACTTGCCCACCGGCGCTCAACCGGGGTTC--TCCC
CGGCGCATTCGACGGTGGACAGGCCAGCATCGGCGG-GAATGGTCGGATAAAGGCTTGCG
GAATGTGGCTCCCCTC----GGGGAGTGTTATAGCCGCAGGCGCCATACGACCTGTTTCC
GCCGAGGAACGCGC-TT-----C--GGCGAGGATGCTGGCATAATGGTTGTAAGCGGCCC
GTCTTGAAACACGGACCAAGGAGTCTAACATCTATGCAAGTGTTCGGGTG--AAAACCCG
T-GCGCGTAATGAAAGTGAACGGAGGTGGGACCCCT-T----GTGGGGTGCACCATCGAC
CGATCCTGATGTCTTCGGATGGATTTGAGTAAGAGCATGGCTGTTGGGACCCGAAAGATG
GTGAACTATGCCTGAATAGGGTGAAGCCAGAGGAAACTCTGTTGGAGGCTCGCAGCGG-T
TCTGACGTGCAAATCGATCGTCAAATTTGGGTAT-AGGGGCGAAAGACTAATCGAACC
>Xylobotryum_portentosum_XP
AAGAAACCAACAGGGATTGCCTTAGTAACGGCGAGTGAAGCGGCAACAGCTCAAATTTGA
AATCTGGGCCTCATTCG---GGGCCCCGAATTGTAATTTGTAGAGGATGCTTCGG-GCGA
GGTGCCGACCTAAGTCCCCTGGAACGGGGCGTCATAGAGGGTGAGAATCCCGTCTATGGC
CGGCGTCCAA-GCCCATGTGAAGCTCCTTCGACGAGTCGAGTTGTTTGGGAATGCAGCTC
AAAATGGGTGGTAAATTTCATCTAAAGCTAAATACCGGCCGGAGACCGATAGCGCACAAG
TAGAGTGATCGAAAGATGAAAAGCACTTTGGA-AAGAGAGTCAAATAGCACGTGAAATCG
TTGAAAGGGAAGCGCTTGCACCCAGACTTGCCCGTCGGCGCTCAACCGGGGTTC--TCCC
CGGCGCATTCGACGACGGACAGGCCAGCATCGGCGG-GGATGGTCGGATAAAGGCTTGCG
GAATGTGGCTCCTCTC----GGGGAGTGTTATAGCCGCAGGTGTCATACGACCCGTCTCC
GCCGAGGAACGCGC-TT-----C--GGCGAGGATGCTGGCGTAATGGTTGTAAGCGGCCC
GTCTTGAAACACGGACCAAGGAGTCTAACATCTATGCAAGTGTTCGGGTGGA-AAACCCG
T-GCGCGTAATGAAAGTGAACGGAGGTGGGAACTCC-CT--CGTGGAGTGCACCATCGAC
CGATCCTGATGTCTTCGGATGGATTTGAGTAAGAGCATGGCTGTTGGGACCCGAAAGATG
GTGAACTATGCCTGAATAGGGTGAAGCCAGAGGAAACTCTGGTGGAGGCTCGCAGCGG-T
TCTGACGTGCAAATCGATCGTCAAATTTGGGTAT-AGGGGCGAAAGACTAATCGAACC
>Collemopsidium_pelvetiae_RO25
AAGAAACCAACAGGGATTGCCTCAGTAACGGCGAGTGAAGCGGCAACAGCTCAGATTTGA
AATCTGGCCTCGTAGCT---GGGGTCCGAGTTGTAATCTGCAGAGGATGCTTCGG-GGGA
GGCGCCGTCCCAAGTTCCTTGGAACAGGACGTCGCGGAGGGTGAGAATCCCGTACGCGGG
CGGCGTGCAACCCCCGTGTGAAGCTCCTTCGACGAGTCGAGTTGTTTGGGAATGCAGCTC
TAAACGGGAGGTAAATTTCTTCTAAAGCTAAATATTGGCCGGAGACCGATAGCGCACAAG
TAGAGTGATCGAAAGATGAAAAGCACTTTGGA-AAGAGAGTCAAACAGCACGTGAAATTG
TTGAAAGGGAAGCGCTTGCGACCAGACCTGCCCGAGGTCGCTCAGCCCGCCGCC--AGGC
GGGCGCATTCCTCCACGGGCAGGCCAGCGTCGGTTG-GGGCGATCGCCGAAAGGCCCGGG
GAACGTGGCTCCCTTC----GGGGAGTGTTATAGCCCCGGGTGAAATGCGACCAGCCCCG
GCCGAGGTCCGCGC-CT-----T--AGCCAGGACGCTGGCGTAATGGTCGCAAGCGGCCC
GTCTTGAAACACGGACCAAGGAGTCTAACATCCACGCGAGCGTTCGGGTGTAAAAACCCT
C-ACGCGCAATGAAAGTGAACGGAGGTGGGAGCTCT-C-----ACGAGCGCACCATCGAC
CGATCCTGATGTCTTCGGATGGATTTGAGTATGAGCGTGGCTGTTGGGACCCGAAAGATG
GTGAACTTTGCATGGATAGGGTGAAGCCAGAGGAAACTCTGGTGGAGGCTCGCAGCGG-T
TCTGACGTGCAAATCGATCGTCAAATCAG-----------------------------
>Caliciopsis_pinea_CBS_139_64
-----------------------------GGCGAGTGAAGCGGCAACAGCTCAAATTTGA
AATCTGGCTCC--TTTC---GGGGTCCGAGTTGTAATTTGTAGAGGATGCTTTGG-GCAC
GGCCACGGTCTAAGTTCTCTGGAACGAGACGTCATAGAGGGTGAGAATCCCGTCTGGGAC
CGCCGGCCAC-GCCCGTGTAAAGCTCCTTCGACGAGTCGAGTTGTTTGGGAATGCAGCTC
AAAATGGGTGGTAAATTTCATCTAAAGCTAAATATTGGCCAGAGACCGATAGCGCACAAG
TAGAGTGATCGAAAGATGAAAAGCACTTTGAA-AAGAGAGTTAAACAGCATGTGAAATTG
TTGAAAGGGAAGCGCTTGCGACCAGACTCACCCGTGGCGGCTCACCCGGCGTTT--TCGC
CGGGGCACTCCACCGCGGTTGGGCCAGCATCGGTTT-GGGCGGTCGGTCAAAGGCCTCTG
GAATGTATCATCCCCC----GGGATGCCTTATAGCCAGAGGTGCAATGCGGCCTGCCTGG
ATCGAGGAACGCGC-TT-----C--GGCACGGATGCTGGCGTAATGGTCGTAAGCGACCC
GTCTTGAAACACGGACCAAGGAGTCAACCAACTATGCGAGTGTTTGGGTGTC-AAACCCC
G-GCGCGGAATGAAAGTGAACGGAGGTGGGAACCCC-T-----TGGGGTGCACCATCGAC
CGATCCTGATGTCTTCGGATGGATTTGAGTAAGAGCATAGCTGGTTGGACCCGAAAGATG
GTGAACTATGCCTGAATAGGGTGAAGCCAGAGGAAACTCTGGTGGAGGCTCGCAGCGG-T
TCTGACGTGCAAATCGATCGTCAAATTTGGGTAT-AGGGGCGAAAGACTAATCGAACC
>Corynelia_africana_PREM_57242T
---AAACCAACAGGGATTGCCTCAGTAACGGCGAGTGAAGCGGCAACAGCTCAAATTTGA
AATCTGGCTCC--AATC---GGGGCCCGAGTTGTAATTTGTAGAGGATGCTTTGG-GTAC
GGCCACGGTCTAAGTTCTCTGGAACGAGGCGTCATAGAGGGTGAGAATCCCGTCTAGGGC
CGCCGGTCAC-GCCTAGGTAAAGCTCCTTCGACGAGTCGAGTTGTTTGGGAATGCAGCTC
TAAATGGGTGGTATATTTCATCTAAAGCTAAATATTGGCCAGAGACCGATAGCGCACAAG
TAGAGTGATCGAAAGATGAAAAGCACTTTGAA-AAGAGAGTTAAACAGCATGTGAAATTG
TTGAAAGGGAAACGTTTGCGACCAGACTCAGCCGTGGCGGCTCACCTTGCGTTT-TTCGC
CTGGGCATTCCACTTCGGTTGGGCCAGCATCGGTTT-GGGCGGCCGGTCAAAGGCCTCTG
GAAGGTAGCATCCCCC----GGGATGTCTTATAGCTAGAGGTGCAATGCGGCCTGTCTGG
ATCGAGGATCGCGC-TT-----C--GGCACGGATGCTGGCGTAATGGTCATAAACGAC--
------------------------------------------------------------
------------------------------------------------------------
------------------------------------------------------------
------------------------------------------------------------
----------------------------------------------------------
>Lecanora_paramerae_Lumbsch_s_n___F_
------------------------------------------------------------
------------------------------------------------------------
--CGCCGGTCT-AGTCCCTTGGAACAGGGCGTCACAGAGGGTGAGAATCCCGTATGTGAC
TGGCGACCAA-CCCCATGCGAAACCCCTTCGACGAGTCGAGTTGTTTGGGAATGCAGCTC
AAAATGGGTGGTAAATTTCATCTAAAGCTAAATACCGGCCAGAGACCGATAGCGCACAAG
TAGAGTGATCGAAAGATGAAAAGCACTTTGGA-AAGAGAGTCAAACAGTACGTGAAATTG
TTGAAAGGGAAGCGCTTGCAACCAGACCTGTCCGCGGGCGATCAACCTTCGTTC--TCGG
GGGTGCACTCGTCCGCGATCAGGCCAGCATCGGTTC-GGGCGGCGGGATAAAGGCCTTGG
AAATGTAGCTCCTCTC----GGGGAGTGTTATAGCCCTCGGTGCAATGCCGCCCGCCCGG
ACCGAGGACCGCGC-TT-----C--GGCTAGGATGCTGGCGTAATGGTTGTAAGCGACCC
GTCTTGAAACACGGACCAAGGAGTCTAACATCTATGCGAGTGTTTGGGTGTC-AAACCCA
T-ACGCGTAATGAAAGTGAACGGAGGTGAGAACCCT-C-----AAGGGCGCATCATCGAC
CGATCCAGATGTCTTCGGATGGATTTGAGTACGAGCATAGCTGTTGGGACCCGAAAGATG
GTGAACTATACTTGAATAGGGTGAAGCCAGAGGAAACTCTGGTGGAGGCTCGCAGCGG-T
TCTGACGTGCAAATCGATCGTCAAATTTGGGTAT-AGGGGCGAAAGACTAATCGAACC
>Lepraria_lobificans_AFTOL_ID_325
------CCAACAGGGATTGCCTCAGTAACGGCGAGTGAAGCGGCAACAGCTCAAATTTGA
AATCTGGTCCT---CTC---CGGCCCCGAGTTGTAATTTGTAGAGGATGTTTCGG-GTGC
GGCGCGGGTCTAAGTCCTTTGGAACAGGGCGTCGTAGAGGGTGAGAACCCCGTATGCGAC
CCGTGGCCAA-CCCCATACGAAACCCCTTCGACGAGTCGAGTTGTTTGGGAATGCAGCTC
AAAATGGGTGGTAAATTTCATCTAAAGCTAAATACCGGCCAGAGACCGATAGCGCACAAG
TAGAGTGATCGAAAGATGAAAAGCACTTTGGA-AAGAGAGTTAAAAAGTACGTGAAATTG
TTGAAAGGGAAGCGCTTGCAACCAGACCTGTCCGCGGGCGATCAACCTCCGTTC--TCGG
GGGTGCACTCGTCCGCGACCAGGCCAGCATCGGTTC-GGGCGGTCGGATAAAGGCCTTGG
GAATGTAGCTCCCTCC----GGGGAGTCTTATAGCCCTGGGTGCAATGCGGCCAGCCCGG
ACCGAGGACCGCGC-TT-----C--GGCTAGGATGCTGGCGTAATGGTTGTCAGCGACCC
GTCTTGAAACACGGACCAAGGAGTCTAACATCTATGCGAGTGTTTGGGTGCC-AAACCCA
T-GCGCGTAATGAAAGTGAATGGAGGTGAGAACCGT-T-----CAGGGCGCATCATCGAC
CGATCCAGATGTCTTCGGATGGATTTGAGTATGAGCATAGCTGTTGGGACCCGAAAGATG
GTGAACTATGCCTGAATAGGGTGAAGCCAGAGGAAACTCTGGTGGAGGCTCGCAGCGG-T
TCTGACGTGCAAATCGATCGTCAAATTTGGGTAT-AGGGGCGAAAGACTAATCGAACC
>Sphinctrina_turbinata_AFTOL_ID_1721
------CCAACAGGGATTGCCTCAGTAACGGCGAGTGAAGCGGCAACAGCTCAAATTTGA
AATCTGACCTC--CGCC---GGGGTCCGAGTTGTAATTTGTAGAGGCTGTTTCGG-GTAC
GGTCCCGGTCTAAGTTCCTTGGAACAGGACGTCATGGAGGGTGAGAATCCCGTGTGTGAC
CGGGGACCAC-GCCCATGTGAAACACCTTCGACGAGTCGAGTTGTTTGGGAATGCAGCTC
AAAATGGGTGGTAAATTTCATCTAAAGCTAAATACCGGCCAGAGACCGATAGCGCACAAG
TAGAGTGATCGAAAGATGAAAAGCACTTTGGA-AAGAGAGTTAAAAAGCATGTGAAATTG
TTGAAAGGGAAGCGGAAGCAACCAGACTCGCTGCCGGGTGCTCAACCGGGGTTC--TCCC
CGGGGCACTCACCCGGTCTCGGGCCAGCATCGGTTC-GGACGGCCAGACAAAGGCTCCGG
GAATGTAGCTCCCTCTC--GGGGGAGTGTTATAGCCCGGGGTGGCATGTGGCCAGCCCGG
ACCGAGGAACGCGCGTT-----T--TGCACGGATGCTGGCGTAATGGTTGTTCCCGGCCC
GTCTTGAAACACGGACCAAGGAGTCTAACATCTATGCGAGTATTTGGGTGTC-AAACCCA
C-ATGCGGAATGAAAGTGAACGGAGGTGAGAGCTCG-C-----ACGGGCGCATCATCGAC
CGATCCTGATGTCTTCGGATGGATTTGAGTAAGAGCATAGCTGTTGGGACCCGAAAGATG
GTGAACTATGCCTAACTAGGGTGAAGCCAGAGGAAACTCTGGTGGAGGCTCGCAGCGG-T
TCTGACGTGCAAATCGATCGTCAAAGTTGGGTAT-AGGGGCGAAAGACTAATCGAACC
>Herpomyces_chaetophilus_D__Haelew__1097b
------CCAACAGGGATTGCCTCAGTAACTGCGAGTGAAGCGGCAAAAGCTCAAATTTGA
AATCTGGCGC-----------AAGCCCGAGTTGTAATTTACAGAGGATGCTTCGATATTG
GACGCTGACCTAAGTTTTCTGGAACGGAACGTCATAGAGGGTGAGAACCCCGTGAGTGGT
CGGTGTCCTAATGTCATATGTAGCTCCTTCGACGAGTCGAGTTGTTTGGGAATGCAGCTC
TAAGTGGGAGGTAAATTTCTTCTAAGGCTAAATATAGGCCAGAGACCGATAGCGAACAAG
TAGAGTGATCGAAAGATGAAAAGCACTTTGAA-AAGAGGGTTAAAAAGTACGTGAAATTG
TTGAAAGGGAAGCGCTTGCGGTTAGACTTGTCTATGGTTGCTCAGCTTATCCTC-GTGAT
GAGTGTATTCAATCACAGACAGGCCAACATCAGTTT-GGACGGCGGGATAATGGCTCAGA
GAATGTAGCTTTCTCTC--GGGAAAGTGTTATAGCTCTGGGTGTCATGTCGCCAGTCTAG
ACTGAGGATAGCGT-CTTT---T--GGCTAGGATGTTGGCGTAATGGCCGTAAGCGACCC
GTCTTGAAACACGGACCAAGGAGTCTAACATCTGCGCGAGTGTTTGGGTGTC-AAACCCG
C-ACGCGTAATGAAAGTAAACGAAGGTGGGAATCCT-CT-AAAAGGGATGCACCATCGAC
CGATCTTGATGTTTTCGGATAGATTTGAGTAAGAGCGCAGCTGTTGGGACCCGAAAGATG
GTGAACTATGCCTGTGTAGGCTGAAGCCAGAGGAAACTCTGGTGGAAGGTCGCAGCGG-T
TCTGACGTGCAAATCGATCGTCAAACATGGGTAT-AGGGGCGAAAGACTAATCGAA--
>Amphisphaeria_umbrina_HKUCC_994
--GAAACCAACAGGGATTGCCCTAGTAACGGCGAGTGAAGCGGCAACAGCTCAAATTTGA
AATCTGGCCTT---CG------GGTCCGAATTGTAATTTGTAGAGGATGCTTTTG-GTTA
GGTAC-CTTCCGAGTGCCCTGGAACGGGACGCCTTAGAGGGTGAGAGCCCCGTAC--GGT
TGGATGCCGA-GCCTCTGTAAAGCTCCTTCGACGAGTCGAGTAGTTTGGGAATGCTGCTC
TAAATGGGAGGTAAATTTCTTCTAAAGCTAAATACTGGCCAGAGACCGATAGCGCACAAG
TAGAGTGATCGAAAGATGAAAAGTACTTTGAA-AAGAGGGTTAAACAGCACGTGAAATTG
TTGAAAGGGAAGCGTTTATGACCAGACTTTTTCTGGGCGGATCATCCGGTGTTC--TCAC
CGGTGCACTTTGCCCAGTCTAGGCCAGCATCGGTTT-TCGTAGGGGGATAAAATTTGTGG
GAACGTGGCTCCCTC------GGGAGTGTTATAGCCTGCTAAATAATACCTCTGCG-GGG
ACTGAGGTTCGCGC-TC-----T---GCAAGGATGCTGGCGTAATGGTCATCAACGGCCC
GTCTTGAAACACGGGCCAAGGAGTCGAACATTTGTGCGAGTGTTTGGGTGTT-AAACCCT
C-ACGCGTAATGAAAGTGAACGGAGGTGAGAGCCTT--------AGGGTGCATCATCGAC
CGATCCTGAAGTTTTCGGATGGATTTGAGTAAGAGCATAACTGTTCGGACCCGAAAGATG
GTGAACTATGCGTGGATAGGGTGAAGCCAGAGGAAACTCTGGTGGAGGCTCGCAGCGG-T
TCTGACGTGCAAATCGATCGTCAAATCTGCGCAT-GGGGGCGAAAGACTAATCGAACC
>Anungitiomyces_stellenboschiensis_CPC_34726T
---------------------------ACGGCGAGTGAAGCGGCAACAGCTCAAATTTGA
AATCCGGCCCT---TG------GGCCCGAGTTGTAATTTGTAGAGGATGCTTTTG-GTGC
GGTGC-CTTCCAAGTTCCCTGGAACGGGACGCCTTAGAGGGTGAGAGCCCCGTAC--GGT
TGGACACCAA-GCCTCTGTAAAGCTCCTTCGACGAGTCGAGTAGTTTGGGAATGCTGCTC
AAAATGGGAGGTAAATTTCTTCTAAAGCTAAATACCGGCCAGAGACCGATAGCGCACAAG
TAGAGTGATCGAAAGATGAAAAGTACTTTGAA-AAGAGGGTTAAACAGCACGTGAAATTG
TTGAAAGGGAAGCACTTGTGACCAGACTTTTTCCAGGCGGATCATCCGGCGTTC--TCGC
CGGTGCACTTCGCCTGGTCAAGGCCAGCATCGGTTT-CTGCGGGGGGATAAAAGCTCCGG
GAATGTAGCTCGCCTC----GGCGAGTGTTATAGCCCGCTGCATAATACCCCCGCG-GGG
ACCGAGGTCCGCGC-AT-----T---GCAAGGATGCTGGCGTAATGGTTACCAGTGACCC
GTCTTGAAACACGGACCAAGGAGTCGAACATTTGTGCGAGTGTTTGGGTGTT-AAACCCT
C-ACGCGTAATGAAAGTGAACGGAGGTGAGAGCCCT--------CGGGTGCATCATCGAC
CGATCCTGATGTCTTCGGATGGATTTGAGTAAGAGCATAACTGTTCGGACCCGAAAGATG
GTGAACTATGCGTGGATAGGGTGAAGCCAGAGGAAACTCTGGTGGAGGCTCGCAGCGG-T
TCTGACGTGCAAATCGATCGTCAAATCTGCGCAT-GGGGGCGAAAGACTAATCGAACC
>Dactylaria_acaciae_CPC_29771T
---------------------------ACGGCGAGTGAAGCGGCAACAGCTCAAATTTGA
AATCTGGCCTT---T-------GGCCCGAGTTGTAATTTGTAGAGGATGCTTTTG-GTGC
GGTGC-CTTCCGAGTTCCCTGGAACGGGACGCCTTAGAGGGTGAGAGCCCCGTAC--GGT
TGGACGCCTA-GCCTCTGTAAAGCTCCTTCGACGAGTCGAGTAGTTTGGGAATGCTGCTC
AAAATGGGAGGTAAATTTCTTCTAAAGCTAAATACCGGCCAGAGACCGATAGCGCACAAG
TAGAGTGATCGAAAGATGAAAAGCACTTTGAA-AAGAGGGTTAAATAGCACGTGAAATTG
TTGAAAGGGAAGCGTTTATGACCAGACTTTTTCCTGGCGGATCATCCGGTGTTC--TCAC
CGGTGCACTTCGCCAGGTCGAGGCCAGCATCGGTTT-CTGTAGGGGGATAAAAGCTTTGG
GAATGTGGCTCTTC--------GGAGTGTTATAGCCCATTGTATAATACCCTTCTG-GGG
ACCGAGGTACGCGC-AT-----T---GCAAGGATGCTGGCGTAATGGTCATCAACGACCC
GTCTTGAAACACGGACCAAGGAGTCGAACATTTGTGCGAGTGTTTGGGTGTT-AAACCCT
C-ACGCGTAATGAAAGTGAACGGAGGTGAGAGCCAT--------TTGGTGCATCATCGAC
CGATCCTGATGTCTTCGGATGGATTTGAGTAAGAGCATAACTGTTCGGACCCGAAAGATG
GTGAACTATGCGTGGATAGGGTGAAGCCAGAGGAAACTCTGGTGGAGGCTCGCAGCGG-T
TCTGACGTGCAAATCGATCGTCAAATCTGCGCAT-GGGGGCGAAAGACTAATCG----
>Dactylaria_fragilis_P057
AAGAAACCAACAGGGATTGCCCCAGTAACGGCGAGTGAAGCGGCAACAGCTCAAATTTGA
AATCTGGCCTT---T-------GGCCCGAGTTGTAATTTGTAGAGGATGCTTTTG-GTGC
GGTGC-CTTCCGAGTTCCCTGGAACGGGACGCCTTAGAGGGTGAGAGCCCCGTAC--GGT
TGGACGCCTA-GCCTCTGTAAAGCTCCTTCGACGAGTCGAGTAGTTTGGGAATGCTGCTC
AAAATGGGAGGTAAATTTCTTCTAAAGCTAAATACCGGCCAGAGACCGATAGCGCACAAG
TAGAGTGATCGAAAGATGAAAAGCACTTTGAA-AAGAGGGTTAAATAGCACGTGAAATTG
TTGAAAGGGAAGCGTTTATGACCAGACTTTTTCCTGGCGGATCATCCGGTGTTC--TCAC
CGGTGCACTTCGCCAGGTCGAGGCCAGCATCGGTTT-CTGTAGGGGGATAAAAGCTTTGG
GAATGTGGCTCTTC--------GGAGTGTTATAGCCCATTGTATAATACCCTTCTG-GGG
ACCGAGGTACGCGC-TC-----T---GCAAGGATGCTGGCGTAATGGTCATCAACGACCC
GTCTTGAAACACGGACCAAGGAGTCGAACATTTGTGCGAGTGTTTGGGTGTT-AAACCCT
C-ACGCGTAATGAAAGTGAACGGAGGTGAGAGCCAT--------TTGGTGCATCATCGAC
CGATCCTGATGTCTTCGGATGGATTTGAGTAAGAGCATAACTGTTCGGACCCGAAAGATG
GTGAACTATGCGTGGATAGGGTGAAGCCAGAGGAAACTCTGGTGGAGGCTCGCAGCGG-T
TCTGACGTGCAAATCGATCGTCAAATCTGCGCAT-GGGGGCGAAAGACTAATCGA---
>Dactylaria_calliandrae_CPC_48004T
AAGAAACCAACAGGGATTGCCCTAGTAACGGCGAGTGAAGCGGCAACAGCTCAAATTTGA
AATCTGGCCTT---T-------GGCCCGAGTTGTAATTTGTAGAGGATGCTTTTG-GTGC
GGTGC-CTTCCGAGTTCCCTGGAACGGGACGCCTTAGAGGGTGAGAGCCCCGTAC--GGT
TGGACGCCTA-GCCTCTGTAAAGCTCCTTCAACGAGTCGAGTAGTTTGGGAATGCTGCTC
AAAATGGGAGGTAAATTTCTTCTAAAGCTAAATACCGGCCAGAGACCGATAGCGCACAAG
TAGAGTGATCGAAAGATGAAAAGCACTTTGAA-AAGAGGGTTAAATAGCACGTGAAATTG
TTGAAAGGGAAGCGTTTATGACCAGACTTTTTCCTAGTGGATCATCCGGTGTTC--TCAC
CGGTGCACTTCGCTAGGTTTAGGCCAGCATCGGTTT-CTGTAGGGGGATAAAAGCTTTAG
GAATGTGGCTCTTC--------GGAGTGTTATAGCCTATTGCATAATACCCTTATG-GGG
ACCGAGGTACGCGC-TC-----T---GCAAGGATGCTGGCGTAATGGTCATCAACGACCC
GTCTTGAAACACGGACCAAGGAGTCGAACATTTGTGCGAGTGTTTGGGTGTT-AAACCCT
C-ACGCGTAATGAAAGTGAACGGAGGTGAGAGCCAT--------TTGGTGCATCATCGAC
CGATCCTGATGTCTTCGGATGGATTTGAGTAAGAGCATAACTGTTCGGACCCGAAAGATG
GTGAACTATGCGTGGATAGGGTGAAGCCAGAGGAAACTCTGGTGGAGGCTCGCAGCGG-T
TCTGACGTGCAAATCGATCGTCAAATCTGCGCAT-GGGGGCGAAAGACTAATCGAACC
>Dactylaria_hwasunensis_CMML_20_35
AAGAAACCAACAGGGATTGCCCTAGTAACGGCGAGTGAAGCGGCAACAGCTCAAATTTGA
AATCTGGCCTC---T-------GGCCCGAGTTGTAATTTGTAGAGGATGCTTTTG-GTGC
GGTGC-CTTCCGAGTTCCCTGGAACGGGACGCCTTAGAGGGTGAGAGCCCCGTAC--GGT
TGGACGCCTA-GCCTCTGTAAAGCTCCTTCGACGAGTCGAGTAGTTTGGGAATGCTGCTC
AAAATGGGAGGTAAATTTCTTCTAAAGCTAAATACCGGCCAGAGACCGATAGCGCACAAG
TAGAGTGATCGAAAGATGAAAAGCACTTTGAA-AAGAGGGTTAAATAGCACGTGAAATTG
TTGAAAGGGAAGCGTTTATGACCAGACTTTTTCCTAGTGGATCATCCGGTGTTC--TCAC
CGGTGCACTTCGCTAGGTTGAGGCCAGCATCGGTTT-CCGTAGGGGGATAAAAACTTTAG
GAATGTGGCTCTTC--------GGAGTGTTATAGCCTATTGTATAATACCCTTATG-GGG
ACCGAGGTACGCGC-TC-----T---GCAAGGATGCTGGCGTAATGGTCATCAACGACCC
GTCTTGAAACACGGACCAAGGAGTCGAACATTTGTGCGAGTGTTTGGGTGTT-AAACCCT
C-ACGCGTAATGAAAGTGAACGGAGGTGAGAGCCAT--------TTGGTGCATCATCGAC
CGATCCTGATGTCTTCGGATGGATTTGAGTAAGAGCATAACTGTTCGGACCCGAAAGATG
GTGAACTATGCGTGGATAGGGTGAAGCCAGAGGAAACTCTGGTGGAGGCTCGCAGCGG-T
TCTGACGTGCAAATCGATCGTCAAATCTGCGCAT-GGGGGCGAAAGACTAATCGAACC
>Dactylaria_jiangxiensis_CCTCC_AF2023034T
---------------------------------------GCGGCAACAGCTCAAATTTGA
AATCTGGCCTT---T-------GGCCCGAGTTGTAATTTGTAGAGGATGCTTTTG-GTGC
GGTGC-CTTCCGAGTTCCCTGGAACGGGACGCCTTAGAGGGTGAGAGCCCCGTAC--GGT
TGGACGCCTA-GCCTCTGTAAAGCTCCTTCGACGAGTCGAGTAGTTTGGGAATGCTGCTC
AAAATGGGAGGTAAATTTCTTCTAAAGCTAAATACCGGCCAGAGACCGATAGCGCACAAG
TAGAGTGATCGAAAGATGAAAAGCACTTTGAA-AAGAGGGTTAAATAGCACGTGAAATTG
TTGAAAGGGAAGCGTTTATGACCAGACTTTTTCCTAGTGGATCATCCGGTGTTC--TCAC
CGGTGCACTTCGCTAGGATGAGGCCAGCATCGGTTT-CCGTAGGGGGATAAAAGCTTTAG
GAATGTGGCTCTTC--------GGAGTGTTATAGCCTATTGTATAATACCCTTGTG-GGG
ACCGAGGTACGCGC-TC-----T---GCAAGGATGCTGGCGTAATGGTCATCAACGACCC
GTCTTGAAACACGGACCAAGGAGTCGAACATTTGTGCGAGTGTTTGGGTGTT-AAACCCT
C-ACGCGTAATGAAAGTGAACGGAGGTGAGAGCCAT--------TTGGTGCATCATCGAC
CGATCCTGATGTCTTCGGATGGATTTGAGTAAGAGCATAACTGTTCGGACCCGAAAGATG
GTGAACTATGCGTGGATAGGGTGAAGCCAGAGGAAACTCTGGTGGAGGCTCGCAGCGG-T
TCTGACGTGCAAATCGATCGTCAAATCTGCGCAT-GGGGGCGAAAGACTAATCGAACC
>Dactylaria_biseptata_P062
AAGAAACCAACAGGGATTGCCCTAGTAACGGCGAGTGAAGCGGCAACAGCTCAAATTTGA
AATCTGGCCTT---T-------GGCCCGAGTTGTAATTTGTAGAGGATGCTTTTG-GTGC
GGTGC-CTTCCGAGTTCCCTGGAACGGGACGCCTTAGAGGGTGAGAGCCCCGTAC--GGT
TGGACGCCTA-GCCTCTGTAAAGCTCCTTCGACGAGTCGAGTAGTTTGGGAATGCTGCTC
AAAATGGGAGGTAAATTTCTTCTAAAGCTAAATACCGGCCAGAGTCCGATAGCGCACAAG
TAGAGTGATCGAAAGATGAAAAGCACTTTGAA-AAGAGGGTTAAATAGCACGTGAAATTG
TTGAAAGGGAAGCGTTTATGACCAGACTTTTTCCTAGCGGATCATCCGGTGTTC--TCAC
CGGTGCACTTCGCTAGGTTTAGGCCAGCATCGGTTT-CTGTAGGGGGATAAAAGTTTCGG
GAACGTGGCTCTTC--------GGAGTGTTATAGCCCGTTGCATAATACCTTTATG-GGG
ACCGAGGTTCGCGC-TC-----T---GCAAGGATGCTGGCGTAATGGTCATCAACGACCC
GTCTTGAAACACGGACCAAGGAGTCGAACATTTGTGCGAGTGTTTGGGTGTT-AAACCCT
C-ACGCGTAATGAAAGTGAACGGAGGTGAGAGCCGC--------AAGGTGCATCATCGAC
CGATCCTGATGTCTTCGGATGGATTTGAGTAAGAGCATAACTGTTCGGACCCGAAAGATG
GTGAACTATGCGTGGATAGGGTGAAGCCAGAGGAAACTCTGGTGGAGGCTCGCAGCGG-T
TCTGACGTGCAAATCGATCGTCAAATCTGCGCAT-GGGGGCGAAAGACTAATCG----
>Dactylaria_zapatensis_P056
AAGAAACCAACAGGGATTGCCCTAGTAACGGCGAGTGAAGCGGCAACAGCTCAAATTTGA
AATCTGGCCTT---T-------GGCCCGAGTTGTAATTTGTAGAGGATGCTTTTG-GTGC
GGTGC-CTTCCGAGTTCCCTGGAACGGGACGCCTTAGAGGGTGAGAGCCCCGTAC--GGT
TGGACGCCTA-GCCTCTGTAAAGCTCCTTCGACGAGTCGAGTAGTTTGGGAATGCTGCTC
AAAATGGGAGGTAAATTTCTTCTAAAGCTAAATACCGGCCAGAGACCGATAGCGCACAAG
TAGAGTGATCGAAAGATGAAAAGCACTTTGAA-AAGAGGGTTAAATAGCACGTGAAATTG
TTGAAAGGGAAGCGTTTATGACCAGACTTTTTCCTAGCGGATCATCCGGTGTTC--TCAC
CGGTGCACTTCGCTAGGTTTAGGCCAGCATCGGTTT-CTGTAGGGGGATAAAAGTTTCGG
GAATGTGGCTCTTC--------GGAGTGTTATAGCCCGTTGCATAATACCTTTATG-GGG
ACCGAGGTTCGCGC-TC-----T---GCAAGGATGCTGGCGTAATGGTCATCAACGACCC
GTCTTGAAACACGGACCAAGGAGTCGAACATTTGTGCGAGTGTTTGGGTGTT-AAACCCT
C-ACGCGTAATGAAAGTGAACGGAGGTGAGAGCCGC--------AAGGTGCATCATCGAC
CGATCCTGATGTCTTCGGATGGATTTGAGTAAGAGCATAACTGTTCGGACCCGAAAGATG
GTGAACTATGCGTGGATAGGGTGAAGCCAGAGGAAACTCTGGTGGAGGCTCGCAGCGG-T
TCTGACGTGCAAATCGATCGTCAAATCTGCGCAT-GGGGGCGAAAGACTAATCGAACC
>Dactylaria_monticola_P060
AAGAAACCAACAGGGATTGCCTCAGTAACGGCGAGTGAAGCGGCAACAGCTCAAATTTGA
AATCTGGCCTT---T-------GGCCCGAGTTGTAATTTGTAGAGGATGCTTTTG-GTGC
GGTGC-CTTCCGAGTTCCCTGGAACGGGACGCCTTAGAGGGTGAGAGCCCCGTAC--GGT
TGGACGCCTA-GCCTCTGTAAAGCTCCTTCGACGAGTCGAGTAGTTTGGGAATGCTGCTC
AAAATGGGAGGTAAATTTCTTCTAAAGCTAAATACCGGCCAGAGACCGATAGCGCACAAG
TAGAGTGATCGAAAGATGAAAAGCACTTTGAA-AAGAGGGTTAAATAGCACGTGAAATTG
TTGAAAGGGAAGCGTTTATGACCAGACTTTTTCCTGGCGGATCATCCGGTGTTC--TCAC
CGGTGCACTTCGCCAGGTTGAGGCCAGCATCGGTTT-TCGTAGGGGGATAAAAGCTTTGG
GAATGTGGCTCTTC--------GGAGTGTTATAGCCCATTGCATAATACCTTTATG-GGG
ACCGAGGTTCGCGC-TC-----T---GCAAGGATGCTGGCGTAATGGTCATCAACGACCC
GTCTTGAAACACGGACCAAGGAGTCGAACATTTGTGCGAGTGTTTGGGTGTT-AAACCCT
C-ACGCGTAATGAAAGTGAACGGAGGTGAGAGCCTT--------TAGGTGCATCATCGAC
CGATCCTGATGTCTTCGGATGGATTTGAGTAAGAGCATAACTGTTCGGACCCGAAAGATG
GTGAACTATGCGTGGATAGGGTGAAGCCAGAGGAAACTCTGGTGGAGGCTCGCAGCGG-T
TCTGACGTGCAAATCGATCGTCAAATCTGCGCAT-GGGGGCGAAAGACTAATCGAACC
>Dactylaria_sparsa_P055
AAGAAACCAACAGGGATTGCCTCAGTAACGGCGAGTGAAGCGGCAACAGCTCAAATTTGA
AATCTGGCCTT---T-------GGTCCGAGTTGTAATTTGTAGAGGATGCTTTTG-GTGC
GGTGC-CTTCCGAGTTCCCTGGAACGGGACGCCTTAGAGGGTGAGAGCCCCGTAC--GGT
TGGACGCCTA-GCCTCTGTAAAGCTCCTTCGACGAGTCGAGTAGTTTGGGAATGCTGCTC
AAAATGGGAGGTAAATTTCTTCTAAAGCTAAATACCGGCCAGAGACCGATAGCGCACAAG
TAGAGTGATCGAAAGATGAAAAGCACTTTGAA-AAGAGGGTTAAATAGCACGTGAAATTG
TTGAAAGGGAAGCGTTTATGACCAGACTTTTTCTAGGCGGATCATCCGGTGTTC--TCAC
CGGTGCACTTCGCCTAGTTTAGGCCAGCATCGGTTT-TCGTAGGGGGATAAAAGCTTTGG
GAACGTGGCTCTTC--------GGAGTGTTATAGCCCATTGTATAATACCTTTATG-GGG
ACCGAGGTACGCGC-AT-----T---GCAAGGATGCTGGCGTAATGGTTATCAATCACCC
GTCTTGAAACACGGACCAAGGAGTCGAACATTTGTGCGAGTGTTTGGGTGTT-AAACCCT
C-ACGCGTAATGAAAGTGAACGGAGGTGAGAGCCAT--------TTGGTGCATCATCGAC
CGATCCTGATGTCTTCGGATGGATTTGAGTAAGAGCATAACTGTTCGGACCCGAAAGATG
GTGAACTATGCGTGGATAGGGTGAAGCCAGAGGAAACTCTGGTGGAGGCTCGCAGCGG-T
TCTGACGTGCAAATCGATCGTCAAATCTGCGCAT-GGGGGCGAAAGACTAATCGAAC-
>Dactylaria_retrophylli_CBS_148271
-----------------TGCCTCAGTAACGGCGAGTGAAGCGGCAACAGCTCAAATTTGA
AATCTGGCCTT-----------GGCCCGAGTTGTAATTTGTAGAGGATGCTTTTG-GTGC
GGTGC-CTTCCGAGTTCCCTGGAACGGGACGCCTTAGAGGGTGAGAGCCCCGTAC--GGT
TGGACGCCTA-GCCTCTGTAAAGCTCCTTCGACGAGTCGAGTAGTTTGGGAATGCTGCTC
AAAATGGGAGGTAAATTTCTTCTAAAGCTAAATACCGGCCAGAGACCGATAGCGCACAAG
TAGAGTGATCGAAAGATGAAAAGCACTTTGAA-AAGAGGGTTAAATAGCACGTGAAATTG
TTGAAAGGGAAGCGTTTATGACCAGACTTTTTCCTGGCGGATCATGCGGTGTTC--TCAC
CGTTGCACTTCGCCAGGTTTAGGCCAGCATCGGTTC-TCGCAGGGGGATAAAAGTTTTGG
GAACGTGGCTCTTC--------GGAGTGTTATAGCCCATTTCATAATACCCTTTTG-GGG
ACCGAGGTACGCGC-TC-----T---GCAAGGATGCTGGCGTAATGGTCATCAACGACCC
GTCTTGAAACACGGACCAAGGAGTCGAACATTTGTGCGAGTGTTTGGGTGTT-AAACCCT
C-ACGCGTAATGAAAGTGAACGGAGGTGAGAGCCGC--------AAGGTGCATCATCGAC
CGATCCTGATGTCTTCGGATGGATTTGAGTAAGAGCATAACTGTTCGGACCCGAAAGATG
GTGAACTATGCGTGGATAGGGTGAAGCCAGAGGAAACTCTGGTGGAGGCTCGCAGCGG-T
TCTGACGTGCAAATCGATCGTCAAATCTGCGCAT-GGGGGGCGAAGACTAATCGAAAC
>Dactylaria_mavisleverae_BRIP_76362aT
AAGAAACCAACAGGGATTGCCCTAGTAACGGCGAGTGAAGCGGCAACAGCTCAAATTTGA
AATCTGGCGCA-----------AGCCCGAGTTGTAATTTGTAGAGGATGCTTTTG-GTGA
GGTGC-CTTCCGAGTTCCCTGGAACGGGACGCCTTAGAGGGTGAGAGCCCCGTAC--GGT
TGGACGCCGA-GCCTCTGTAAAGCTCCTTCGACGAGTCGAGTAGTTTGGGAATGCTGCTC
AAAATGGGAGGTATATGCCTTCTAAAGCTAAATATTGGCCAGAGACCGATAGCGCACAAG
TAGAGTGATCGAAAGATGAAAAGCACTTTGAA-AAGAGGGTTAAATAGCACGTGAAATTG
TTGAAAGGGAAGCGTTTATGACCAGACTTTTTCCTGGCGGATCATCCGGTGTTC--TCAC
CGGTGCACTTCGCCAGGTCGAGGCCAGCATCGGTTC-TTTTGGGGGGATAAAAGCTTTGG
GAACGTGGCTCTTC--------GGAGTGTTATAGCCCATTGCATAATACCCTCGAT-GGG
ACCGAGGTACGCGC-AT-----T---GCAAGGATGCTGGCGTAATGGTCATCAACGACCC
GTCTTGAAACACGGACCAAGGAGTCGAACATTTGTGCAAGTGTTTGGGTGTC-AAACCCT
C-ACGCGTAATGAAAGTGAACGGAGGTCAGAGCCTT--------AGGGTGCATGATCGAC
CGATCCTGATGTCTTCGGATGGATTTGAGTAAGAGCATAACTGTTCGGACCCGAAAGATG
GTGAACTATGCGTGGATAGGGTGAAGCCAGAGGAAACTCTGGTGGAGGCTCGCAGCGG-T
TCTGACGTGCAAATCGATCGTCAAATCTGCGCAT-GGGGGCGAAAGACTAATCGAACC
>Pseudotruncatella_arezzoensis_MFLUCC_14_0988T
AAGAAACCAACAGGGATTGCCTCAGTAACGGCGAGTGAAGCGGCAACAGCTCAAATTTGA
AATCTGGCCCT---TG------GGTCCGAGTTGTAATTTGTAGAGGATGCTTTTG-GTGC
GGTGC-CTTCCGAGTGCCCTGGAACGGGACGCCTTAGAGGGTGAGAGCCCCGTAC--GGT
TGGACACCTA-GCCTCTGTAAAGCTCCTTCGACGAGTCGAGTAGTTTGGGAATGCTGCTC
AAAATGGGAGGTAAATTTCTTCTAAAGCTAAATACCGGCCAGAGACCGATAGCGCACAAG
TAGAGTGATCGAAAGATGAAAAGCACTTTGAA-AAGAGGGTTAAATAGCACGTGAAATTG
TTGAAAGGGAAGCGCTTATGACCAGACTTTTTCCTTGGGGATCATCCGGTGTTC--TCAC
CGGTGCACTTCCCTTGGTTTAGGCCAGCATCGGTTT-CCGCAGGGGGATAAAAGCTTTGG
GAACGTGGCTCCTCC------GGGAGTGTTATAGCCCGCTGCATAATACCCTTGTG-GGG
ACCGAGGTACGCGC-TT-----C--TGCAAGGATGCTGGCGTAATGGTCATCAGCGACCC
GTCTTGAAACACGGACCAAGGAGTCGAACATTTATGCGAGTGTTTGGGTGTT-AAACCCT
C-ACGCGTAATGAAAGTGAACGGAGGTGAGAGCCTT-T------TAGGTGCATCATCGAC
CGATCCTGATGTCTTCGGATGGATTTGAGTAAGAGCATAACTGTTCGGACCCGAAAGATG
GTGAACTATGCGTGGATAGGGTGAAGCCAGAGGAAACTCTGGTGGAGGCTCGCAGCGG-T
TCTGACGTGCAAATCGATCGTCAAATCTGCGCAT-GGGGGCGAAAGACTAATCGAACC
>Nothodactylaria_nephrolepidis_CBS_146078T
------------------------GTAACGGCGAGTGAAGCGGCAACAGCTCAAATTTGA
AATCTGGCCTT---CT------GGTCCGAGTTGTAATTTGTAGAAGATGCTTTTG-GTGC
GGTGC-CTTCCGAGTTCCCTGGAACGGGACGCCTTAGAGGGTGAGAGCCCCGTAC--GGT
TGGACGCCTA-GCCTCTGTAAAGCTCTTTCGACGAGTCGAGTAGTTTGGGAATGCTGCTC
AAAATGGGAGGTATATTTCTTCTAAAGCTAAATATTGGCCAGAGACCGATAGCGCACAAG
TAGAGTGATCGAAAGATGAAAAGCACTTTGAA-AAGAGGGTTAAATAGCACGTGAAATTG
TTGAAAGGGAAGGACTTATGACCAGACTTTTTCCTAGTGAATCATCCGGTGTTC--TCAC
CGGTGCACTTCGCTGAGTTTAGGCCAGCATCGGTTT-CCGTAGGGGGATAAAAGCTTTGG
GAATGTGGCTCCTCC------GGGAGTGTTATAGCCCACTGTATAATACCCTTCTG-GGG
ACCGAGGTACGCGC-TT-----C--TGCAAGGATGCTGGCGTAATGGTCATCAGTCACCC
GTCTTGAAACACGGACCAAGGAGTCGAACATTTGTGCGAGTGTTTGGGTGTC-AAACCCT
C-ACGCGTAATGAAAGTGAACGGAGGTGAGAGCCTT--------AGGGTGCATCATCGAC
CGATCCTGATGTCTTCGGATGGATTTGAGTAAGAGCATAACTGTTCGGACCCGAAAGATG
GTGAACTATGCGTGGATAGGGTGAAGCCAGAGGAAACTCTGGTGGAGGCTCGCAGCGG-T
TCTGACGTGCAAATCGATCGTCAAATCTGCGCAT-GGGGGCGAAAGACTAATCGAACC
>Hyponectria_buxi_UME_31430
--GAACCCAACAGGGAATTCCCCAATAACGGCGAGTGAAGCGGCAACAGCTCAAATTTGA
AATCTGGCCCC---CG------GGTCCGAGTTGTAATTTGTAGAGGATGCTTTTG-GCGC
GGCGC-CTTCCGAGTTCCCTGGAACGGGACGCCTTAGAGGGTGAGAGCCCCGTAC--GGT
TGGACGCCTA-GCCTCTGTAAAGCTCCTTCGACGAGTCGAGTAGTTTGGGAATGCTGCTC
TAAATGGGAGGTAAATTTCTTCTAAAGCTAAATACCGGCCAGAGACCGATAGCGCACAAG
TAGAGTGATCGAAAGATGAAAAGCACTTTGAA-AAGAGGGTTAAATAGCACGTGAAATTG
TTGAAAGGGAAGGACTTATGACCAGACTTTTGCCTTGGGGATCATCCGGTGTTC--TCAC
CGGTGCACTTCGCTTGGCTTAGGCCAGCATCGGTTT-CTGTGGGGGGACAAAAGCTCCGG
GAACGTAGCTCCTTT------GGGAGTGTTATAGCCCTCTGCATAATACCCCCGTG-GGG
ACCGAGGTTCGCGC-TT-----C--TGCAAGGATGCTGGCATAATGGTCATCAGTCACCC
GTCTTGAAACACGGACCAAGGAGTCGAACATTTGTGCAAGTGTTTGGGTGTT-AAACCCT
C-ACGCGTAATGAAAGTGAACGGAGGTGAGAGCCGC--------AAGGTGCATCATCGAC
CGATCCTGAAGTCTTCGGATGGATTTGAGTAAGAGCATAACTGTTCGGACCCGAAAGATG
GTGAACTATGCGTGGATAGGGTGAAGCCAGAGGAAACTCTGGTGGAGGCTCGCAGCGG-T
TCTGACGTGCAAATCGATCGTCAAATCTGCGCAT-GGGGGCGAAAGACTAATCGAACC
>Xylaria_acuta_AFTOL_ID_63
------CCAACAGGGATTGCCCTAGTAACGGCGAGTGAAGCGGCAACAGCTCAAATTTGA
AATCTGGCCTT---CG------GGTCCGAGTTGTAATTTGTAGAGGATGCTTTTG-GCGC
GGTGC-CTTCCGAGTTCCCTGGAACGGGACGCCTTAGAGGGTGAGAGCCCCGTAC--GGT
TGGACACTAA-GCCTCTGTAAAGCTCCTTCGACGAGTCGAGTAGTTTGGGAATGCTGCTC
TAAATGGGAGGTAAATTTCTTCTAAAGCTAAATATTGGCCAGAGACCGATAGCGCACAAG
TAGAGTGATCGAAAGATGAAAAGCACTTTGAA-AAGAGGGTTAAATAGCACGTGAAATTG
TTGAAAGGGAAGCGTTTGCGACCAGACCTTTTCCTAGCGGATCATCCGGTGTTT--TCAC
CGGTGCACTTCGCTAGGTTTAGGCCAGCATCGGTTT-CCGTAGGGGGATAAAAGCTCTGG
GAACGTAGCTCCTCC------GGGAGTGTTATAGCCCTCTGCATAATACCCTTACA-GGG
ACCGAGGACCGCGC-TT-----C--GGCAAGGATGCTGGCGTAATGGTCGTCAACGACCC
GTCTTGAAACACGGACCAAGGAGTCGAACATTTGTGCGAGTGTTTGGGTGTT-AAACCCT
C-ACGCGTAATGAAAGTGAACGGAGGTGAGAGCCCT-T-----ACGGGTGCATCATCGAC
CGATCCTGATGTCTTCGGATGGATTTGAGTAAGAGCATAACTGTTCGGACCCGAAAGATG
GTGAACTATGCGTGGATAGGGTGAAGCCAGAGGAAACTCTGGTGGAGGCTCGCAGCGG-T
TCTGACGTGCAAATCGATCGTCAAATCTGCGCAT-GGGGGCGAAAGACTTATCGAACC
>Xylaria_hypoxylon_AFTOL_ID_51
AAGAAACCAACAGGGATTGCCCTAGTAACGGCGAGTGAAGCGGCAACAGCTCAAATTTGA
AATCTGGCTTT---CG------GGTCCGAGTTGTAATTTGTAGAGGATGCTTTTG-GCGC
GGTGC-CTTCCGAGTTCCCTGGAACGGGACGCCTTACAGGGTGAGAGCCCCGTAC--GGT
TGGACACCAA-GCCTCTGTAAAGCTCCTTCGACGAGTCGAGTAGTTTGGGAATGCTGCTC
TAAATGGGAGGTAAATTTCTTCTAAAGCTAAATATTGGCCAGAGACCGATAGCGCACAAG
TAGAGTGATCGAAAGATGAAAAGCACTTTGAA-AAGAGGGTTAAATAGCACGTGAAATTG
TTGAAAGGGAAGCGTTTGCGACCAGACCTTTTCTTAGCGGATCATCCGGTGTTA--TCAC
CGGTGCACTTCGCTAAGTTTAGGCCAGCATCGGTTT-CTGTAGGGGGATAAAAGCCTTGG
GAACGTAGCTCCTTC------GGGAGTGTTATAGCCCTTTGCATAATACCCTTCTG-GGG
ACCGAGGACCGCGC-TA-----T-ATGCAAGGATGCTGGCATAATGGTCGTCAACGACCC
GTCTTGAANCACGGACCAAGGAGTCGAACATTTATGCGAGTGTTTGGGTGTT-AAACCCT
C-ACGCGTAATGAAAGTGAACGGAGGTGAGAGCCCT-T-----ACGGGTGCATCATCGAC
CGATCCTGATGTCTTCGGATGGATTTGAGTAAGAGCATAACTGTTCGGACCCGAAAGATG
GTGAACTATGCGTGGATAGGGTGAAGCCAGAGGAAACTCTGGTGGAGGCTCGCAGCGG-T
TCTGACGTGCAAATCGATCGTCAAATCTGCGCAT-GGGGGCGAAAGACTTATCGAACC
>Appendicospora_hongkongensis_HKAS_107015
AAGAAACCAACAGGGATTGCCCCAGTAACGGCGAGTGAAGCGGCAACAGCTCAAATTTGA
AATCTGGCCCC---CC------GGCCCGAGTTGTAATTTGTAGAGGATGCTTTTG-GCGC
GGTGC-CTTCCGAGTTCCCTGGAACGGGACGCCGGAGAGGGTGAGAGCCCCGTAC--GGT
TGGACGCCTA-GCCTCTGTAAAGCTCCTTCGACGAGTCGAGTAGTTTGGGAATGCTGCTC
AAAATGGGAGGTAAATTTCTTCTAAAGCTAAATACCGGCCAGAGACCGATAGCGCACAAG
TAGAGTGATCGAAAGATGAAAAGCACTTTGAA-AAGAGGGTTAAATAGCACGTGAAATTG
TTGAAAGGGAAGGATTTACGACCAGACCTTTTCCGGGCGGATCATCCGGTGTTC--TCAC
CGGTGCACTTCGCCCGGTTTAGGCCAGCATCGGTTT-CTGCGGGGGGATAAAAGCTTCGG
TAATGTGGCTCTCTCC----GGGGAGTGTTATAGACCGTCGTATAATACCTCCGCG-GGG
ACCGAGGTTCGCGC-TT-----C--GGCAAGGATGCTGGCATAATGGTCGTCAATCACCC
GTCTTGAAACACGGACCAAGGAGTCGAACATTTGTGCGAGTGTTTGGGTGTT-AAACCCT
C-ACGCGTAATGAAAGTGAACGGAGGTGAGAGCCTT-T------TAGGTGCATCATCGAC
CGATCCTGATGTTTTCGGATGGATTTGAGTAAGAGCATAACTGTTCGGACCCGAAAGATG
GTGAACTATGCGTGGATAGGGTGAAGCCAGAGGAAACTCTGGTGGAGGCTCGCAGCGG-T
TCTGACGTGCAAATCGATCGTCAAATCTGCGCAT-GGGGGCGAAAGACTAATCGAACC
>Diatrype_disciformis_AFTOL_ID_927
AAGAAACCAACAGGGATTGCCCTAGTAACGGCGAGTGAAGCGGCAACAGCTCAAATTTGA
AATCTGGCCTT---CG------GGTCCGAGTTGTAATTTGTAGAGGATGCTTTTG-GTGA
GGTGC-CTTCCGAGTTCCTTGGAACAGGACGCCTTAGAGGGTGAGAGCCCCGTAC--GGT
TGGACACCAA-GCCTTTGTAAAGCTCCTTCGACGAGTCGAGTAGTTTGGGAATGCTGCTC
TAAATGGGAGGTAAATTTCTTCTAAAGCTAAATACCGGCCAGAGACCGATAGCGCACAAG
TAGAGTGATCGAAAGATGAAAAGTACTTTGAA-AAGAGGGTTAAATAGCACGTGAAATTG
TTGAAAGGGAAGCGTTTATGACCAGACCTTTGTCAGGCGGATCATCCGGTGTTC-TTCAC
CGGTGCACTTCGCCTGGCTCAGGCCAGCATCGATTT-CTGTAGAGGGATAAAGACCATGG
GAACGTAGCTCTCTTC----GGGGAGTGTTATAGCCCTAGGTGTAATACCTTTACG-GGG
ATCGAGGTTCGCGC-TT-----C--TGCAAGGATGCTGGCGTAATGGTCATCAATGACCC
GTCTTGAAACACGGACCAAGGAGTCGAACATTTATGCAAGTGTTTGGGTGTT-AAACCCT
C-ACGCGTAATGAAAGTGAACGGAGGTGAGAGCCTTGT----ATTAGGTGCATCATCGAC
CGATCCTGATGTATTCGGAAGGATTTGAGTAAGAGCATAACTGTTCGGACCCGAAAGATG
GTGAACTATGCGTGGATAGGGTGAAGCCAGAGGAAACTCTGGTGGAGGCTCGCAGCGG-T
TCTGACGTGCAAATCGATCGTCAAATCTGCGCAT-GGGGGCGAAAGACTTATCGAACC
>Dactylaria_belliana_P020
AAGAAACCAACAGGGATTGCCCCAGTAGCGGCGAGTGAAGCGGCAACAGCTCAAATTTGA
AATCTGGCCCC---AT------GGCCCGAGTTGTAATTTGTAGAGGATGCTTTTG-GCGC
GGCCC-CTTCTGAGTCCCCTGGAACGTGGCGCCACAGAGGGTGAGAGCCCCGTAT--AGT
CGGAAGCCAA-GCCAGTGTAAAGCTCCTTCGACGAGTCGAGTAGTTTGGGAATGCTGCTC
TAAATGGGAGGTAAATGTCTTCTAAAGCTAAATACCGGCCAGAGACCGATAGCGCACAAG
TAGAGTGATCGAAAGATGAAAAGCACTTTGAA-AAGAGGGTTAAATAGCACGTGAAATTG
TTGAAAGGGAAGCGCTTGTGACCAGACTTGTGCCGGGCGGATCATCCAGCGTTC--TCGC
TGGTGCACTCCGCCCGGTTCAGGCCAGCATCGGTTC-TGTTGGGGGCATAAAGGCCGCTG
GAATGTAGCTCTTC--------GGAGTGTTATAGCCCTTTGTATAATACCCTTCTG-GGG
ACCGAGGTACGCGC-TT-----C--TGCAAGGATGCTGGCGTAATGGTCATCAGTCACCC
GTCTTGAAACACGGACCAAGGAGTCGAACATTTGTGCGAGTGTTTGGGTGTT-AAACCCT
C-ACGCGTAATGAAAGTGAACGGAGGTGAGAGCCTT--------AGGGTGCATCATCGAC
CGATCCTGATGTCTTCGGATGGATTTGAGTAAGAGCATAACTGTTCGGACCCGAAAGATG
GTGAACTATGCGTGGATAGGGTGAAGCCAGAGGAAACTCTGGTGGAGGCTCGCAGCGG-T
TCTGACGTGCAAATCGATCGTCAAATCTGCGCAT-GGGGGCGAAAGACTACTCGAACC
>Camarops_ustulinoides_AFTOL_ID_72
AAGAAACCAACAGGGATTGCCCCAGTAACGGCGAGTGAAGCGGCAACAGCTCAAATTTGA
AATCTGGCCTC-----------GGCCCGAGTTGTAATTTGCAGAGGATGCTTCCG-GCGC
GGCCC-CTCCCGAGTCCCCTGGAACGGGGCGCCACAGAGGGTGAGAGCCCCGTAT--GGT
AGGACGCCTA-GCCTGTGTGAAGCTCCTTCGACGAGTCGAGTAGTTTGGGAATGCTGCTC
AAAATGGGAGGTAAATTCCTTCTAAAGCTAAATACCGGCCAGAGACCGATAGCGCACAAG
TAGAGTGATCGAAAGATGAAAAGCACTTTGAA-AAGAGGGTCAAACAGCACGTGAAATTG
TTGAAAGGGAAGCGCTCGTGACCAGACTTGCGCCGGGCCGATCATCCGGTGTTC--TCAC
CGGTGCACTCGGCCCGGCTCAGGCCAGCATCGGTTC-TCGTGGGGGGATAAAAGCCCGGG
GAACGTGGCTCCTCC------GGGAGTGTTATAGCCCCGGGCACAATACCCTCGCG-GGG
ACCGAGGACCGCGC-TC-----T---GCAAGGATGCTGGCGTAATGGTCACCAGCGACCC
GTCTTGAAACACGGACCAAGGAGTCAAGGTTTTGCGCGAGTGTTTGGGTGTC-AAACCCG
C-ACGCGTAATGAAAGTGAACGTAGGTGAGAGCTTC----------GGCGCATCATCGAC
CGATCCTGATGTTCTCGGATGGATTTGAGTAAGAGCGTAATGCCTTGGACCCGAAAGATG
GTGAACTATGCCTGGATAGGGTGAAGCCAGAGGAAACTCTGGTGGAGGCTCGCAGCGG-T
TCTGACGTGCAAATCGATCGTCAAATCAGGGCAT-GGGGGCGAAAGACTAATCGAACC
>Gelasinospora_tetrasperma_CBS_178_33
AAGAAACCAACAGGGATTGCCCTAGTAACGGCGAGTGAAGCGGCAACAGCTCAAATTTGA
AATCTGGCTTC-----------GGCCCGAGTTGTAATTTGTAGAGGAAGCTTTTG-GTGA
GGCAC-CTTCTGAGTCCCCTGGAACGGGGCGCCATAGAGGGTGAGAGCCCCGTAT--AGT
CGGATGCCGA-TCCAATGTAAAGCTCCTTCGACGAGTCGAGTAGTTTGGGAATGCTGCTC
AAAATGGGAGGTAAATTTCTTCTAAAGCTAAATACCGGCCAGAGACCGATAGCGCACAAG
TAGAGTGATCGAAAGATGAAAAGCACTTTGAA-AAGAGGGTTAAATAGCACGTGAAATTG
TTGAAAGGGAAGCGTTTGTGACCAGACTTGCGCCGTTCCGATCATCCGGTGTTC--TCAC
CGGTGCACTCGGGACGGCTCAGGCCAGCATCGGTTT-TGGCGGGGGGACAAAGGTCCTGG
GAACGTAGCTCCTCC------GGGAGTGTTATAGCCCAGGGCGTAATGCCCTCGCC-GGG
ACCGAGGTTCGCGC-AT-----C--TGCAAGGATGCTGGCGTAATGGTCATCAACGACCC
GTCTTGAAACACGGACCAAGGAGTCAAGGTTTTGCGCGAGTGTTTGGGTGTA-AAACCCG
C-ACGCGTAATGAAAGTGAACGTAGGTGAGAGCTTC----------GGCGCATCATCGAC
CGATCCTGATGTATTCGGATGGATTTGAGTAAGAGCGTTAAGCCTTGGACCCGAAAGATG
GTGAACTATGCTTGGATAGGGTGAAGCCAGAGGAAACTCTGGTGGAGGCTCGCAGCGG-T
TCTGACGTGCAAATCGATCGTCAAATCTGAGCAT-GGGGGCGAAAGACTAATCGAACC
>Sordaria_fimicola_SMH_4106
AAGAAACCAACAGGGATTGCCCTAGTAACGGCGAGTGAAGCGGCAACAGCTCAAATTTGA
AATCTGGCTTC-----------GGCCCGAGTTGTAATTTGTAGAGGAAACTTTTG-GTGA
GGCAC-CTTCTGAGTCCCTTGGAACAGGGCGCCATAGAGGGTGAGAGCCCCGTAT--AGT
CGGATGCCGA-TCCAATGTAAAGTTCCTTCGACGAGTCGAGTAGTTTGGGAATGCTGCTC
AAAATGGGAGGTAAATTTCTTCTAAAGCTAAATATAGGCCAGAGACCGATAGCGCACAAG
TAGAGTGATCGAAAGATGAAAAGCACTTTGAA-AAGAGGGTTAAATAGCACGTGAAATTG
TTGAAAGGGAAGCGTTTGTGACCAGACTTGCGCCGTTCCGATCATCCGGTGTTC--TCAC
CGGTGCACTCGGGGCGGCTCAGGCCAGCATCGGTTT-TGGTGGGGGGATAAAGGTCCAGG
GAACGTAGCTCCTCC------GGGAGTGTTATAGCCCTGGGCGTAATGCCCTCGCT-GGG
ACCGAGGTTCGCGC-AT-----C--TGCAAGGATGCTGGCGTAATGGTCATCAACGACCC
GTCTTGAAACACGGACCAAGGAGTCAAGGTTTTGCGCGAGTGTTTGGGTGTA-AAACCCG
C-ACGCGTAATGAAAGTGAACGTAGGTGAGAGCTTC----------GGCGCATCATCGAC
CGATCCTGATGTATTCGGATGGATTTGAGTAAGAGCGTTAAGCCTTGGACCCGAAAGATG
GTGAACTATGCTTGGATAGGGTGAAGCCAGAGGAAACTCTGGTGGAGGCTCGCAGCGG-T
TCTGACGTGCAAATCGATCGTCAAATCTGAGCAT-GGGGGCGAAAGACTAATCGAACC
>Dactylaria_hyalotunicata_P010
AAGAAACCAACAGGGATTGCCTTAGTAGCGGCGAGTGAAGCGGCAACAGCTCAAATTTGA
AATCTGGCTTC---CT------GGCCCGAGTTGTAATTTGTAGAGGATGCTTTTG-GTTA
GGTTC-CTTCTGAGTCCCCTGGAACGTGGCGCCAGAGAGGGTGAGAGCCCCGTAT--AGT
TGGAAACCGA-TCCTGTGTAAAGCTCCTTCGACGAGTCGAGTAGTTTGGGAATGCTGCTC
TAAATGGGAGGTAAATGTCTTCTAAAGCTAAATACCGGCCAGAGACCGATAGCGCACAAG
TAGAGTGATCGAAAGATGAAAAGCACTTTGAA-AAGAGGGTTAAATAGCACGTGAAATTG
TTGAAAGGGAAGCGCTTATGACCAGACTTGTGCCGTGCGGATCATCCAGTGTTC--TCAC
TGGTGCACTCCGCTCGGTTCAGGCCAGCATCGGTTC-TGGAGGGGGCATAAAGGCCGCAG
GAACGTAGCTCTTC--------GGAGTGTTATAGCCTGTGGTGTAATACCCCCGCT-GGG
ACCGAGGACCGCGC-AT-----T---GCAAGGATGCTGGCGTAATGGTCATCAGCGACCC
GTCTTGAAACACGGACCAAGGAGTCGAGGTTTTGCGCGAGTGTTTGGGTGTA-AAACCCG
C-ACGCGTAATGAAAGTGAACGCTGGTGAGAGCTTC----------GGCGCATCATCGAC
CGATCCTGATGTATTCGGATGGATTTGAGTAAGAGCGTAAAGCTTCGGACCCGAAAGATG
GTGAACTATGCTTGGATAGGGTGAAGCCAGAGGAAACTCTGGTGGAGGCTCGCAGCGG-T
TCTGACGTGCAAATCGATCGTCAAATCTGAGCAT-GGGGGCGAAAGACTAATCGAACC
>Pseudodactylaria_xanthorrhoeae_CBS_143414
------------GGGATTGCCTTAGTAGCGGCGAGTGAAGCGGCAACAGCTCAAATTTGA
AATCTGGCTTC-----------GGCCCGAGTTGTAATTTGTAGAGGATGCTTTTG-GTAC
GGTTC-CTTCTGAGTCCACTGGAACGTGGCGCCAGAGAGGGTGAGAGCCCCGTAT--AGT
TGGAAACCAA-TCCTGTGTAAAGCTCCTTCGACGAGTCGAGTAGTTTGGGAATGCTGCTC
TAAATGGGAGGTAAATGTCTTCTAAAGCTAAATACCGGCCAGAGACCGATAGCGCACAAG
TAGAGTGATCGAAAGATGAAAAGCACTTTGAA-AAGAGGGTTAAATAGCACGTGAAATTG
TTGAAAGGGAAGCGCTTATGACCAGACTTGTGCCGGGCGGATCATCCAGTGTTC--TCAC
TGGTGCACTCCGCTCGGTTCAGGCCAGCATCGGTTC-TGGAGGGGGCATAAAGGCCGCAG
GAACGTAGCTCCTC--------GGAGTGTTATAGCCTGTGGTGTAATACCCCCGCC-GGG
ACCGAGGACCGCGC-AT-----T---GCAAGGATGCTGGCGTAATGGTCATCAGCGACCC
GTCTTGAAACACGGACCAAGGAGTCGAGGTTTTGCGCGAGTGTTTGGGTGTA-AAACCCG
C-ACGCGTAATGAAAGTGAACGCTGGTGAGAGCTTC----------GGCGCATCATCGAC
CGATCCTGATGTATTCGGATGGATTTGAGTAAGAGCGTAAAGCTTCGGACCCGAAAGATG
GTGAACTATGCTTGGATAGGGTGAAGCCAGAGGAAACTCTGGTGGAGGCTCGCAGCGG-T
TCTGACGTGCAAATCGATCGTCAAATCTGAGCAT-GGGGGCGAAAGACTAATCGAAC-
>Conlarium_baiseense_TD17
AAGAAACCAACAGGGATTGCCCTAGTAACGGCGAGTGAAGCGGCAACAGCTCAAATTTGA
AATCTGGCTTC-----------GGCCCGAGTTGTAATTTGTAGAGGATGCTTTTG-GTGC
GGTGC-CTTCTGAGTTCCCTGGAACGGGACGCCATAGAGGGTGAGAGCCCCGTAT--AGT
TGGACACCTA-GCCTTTGTAAAGCTCCTTCGACGAGTCGAGTAGTTTGGGAATGCTGCTC
AAAATGGGAGGTAAATGCCTTCTAAAGCTAAATACTGGCCAGAGACCGATAGCGCACAAG
TAGAGTGATCGAAAGATGAAAAGCACTTTGAA-AAGAGGGTTAAACAGCACGTGAAATTG
TTGAAAGGGAAGCGCTTGTGACCAGACTTGCGCCAGGTGGATCATCCAGCGTTC--TCGC
TGGTGCACTCTGCCTGGTTCAGGCCAGCATCGGTTT-TCTCAGTGGGATAAAGGCTCTGG
GAATGTAGCTCCTTC------GGGAGTGTTATAGCCCGTTGCACAATACCTCTGAG-GGG
ACCGAGGTTCGCGC-TC-----T---GCAAGGATGCTGGCGTAATGGTCATCAGCGGCCC
GTCTTGAAACACGGACCAAGGAGTCAAGCATTAGGGCGAGTGTTTGGGTGCA-AAACCCG
C-ACGCGTAATGAAAGTGAACGTAGGTGAGAGCTTC----------GGCGCATCATCGAC
CGATCCTGATGTATTCGGATGGATTTGAGTAAGAGCCTTACCGCTTGGACCCGAAAGATG
GTGAACTATGCTTGTATAGGGTGAAGCCAGAGGAAACTCTGGTGGAGGCTCGCAGCGG-T
TCTGACGTGCAAATCGATCGTCAAATATGAGCAT-GGGGGCGAAAGACTAATCGACTT
>Dactylaria_parvispora_P024
AAGAAACCAACAGGGATTGCCCCAGTAACGGCGAGTGAAGCGGCAACAGCTCAAATTTGA
AATCTGGCCCC---CA------GGGTCGAGTTGTAATTTGTAGAGGATGCTTTTG-GTGC
GGTGC-CTTCTGAGTTCCCTGGAACGGGACGCCACAGAGGGTGAGAGCCCCGTAT--AGT
CGGACACCAA-GCCTTTGTAAAGCTCCTTCGACGAGTCGAGTAGTTTGGGAATGCTGCTC
AAAATGGGAGGTAAATGTCTTCTAAAGCTAAATACCGGCCAGAGACCGATAGCGCACAAG
TAGAGTGATCGAAAGATGAAAAGCACTTTGAA-AAGAGGGTTAAAAAGCACGTGAAATTG
TTGAAAGGGAAGCGCTTGTGACCAGACTTGCGCCCGGTTGATCATCCAGCGTTC--TCGC
TGGTGCACTCTGCCGGGCTCAGGCCAGCATCGGTTC-TTGCGGGGGGATAAAAGTTGTGG
GAATGTAGCTCCCTC------GGGAGTGTTATAGCCCGCTGCAGAATACCCCCGCG-GGG
ACCGAGGTACGCGT-TC-----C---GCAAGGATGCTGGCGTAATGGTCACCAGCGACCC
GTCTTGAAACACGGACCAAGGAGTCAAGCATTAGGGCGAGTGTTTGGGTGTC-AAACCCG
C-ACGCGAAATGAAAGTGAACGTAGGTGAGAGCTTC----------GGCGCATCATCGAC
CGATCCTGATGTATTCGGATGGATTTGAGTAAGAGCCTTACCGCTTGGACCCGAAAGATG
GTGAACTATGCTTGAATAGGGTGAAGCCAGAGGAAACTCTGGTGGAGGCTCGCAGCGG-T
TCTGACGTGCAAATCGATCGTCAAATTTGAGCAT-GGGGGCGAAAGACTAATCGAACC
>Myrmecridium_schulzeri_CBS_188_96T
AAGAAACCAACAGGGATTGCCCCAGTAACGGCGAGTGAAGCGGCAACAGCTCAAATTTGA
AATCTGGCGCA-----------AGCCCGAGTTGTAATTTGCAGAGGATGCTTTTG-GTGC
GGTGC-CTTCTGAGTTCCCTGGAACGGGACGCCGGAGAGGGTGAGAGCCCCGTAC--AGT
TGGACACCAA-GCCTTTGTAAAGCTCCTTCGACGAGTCGAGTAGTTTGGGAATGCTGCTC
AAAATGGGAGGTAAATGCCTTCTAAAGCTAAATACCGGCCAGAGACCGATAGCGCACAAG
TAGAGTGATCGAAAGATGAAAAGCACTTTGAA-AAGAGGGTTAAAAAGTACGTGAAATTG
TTGAAAGGGAAGCGCTCGTGACCAGACTTGCGCCCGGCGGATCATCCGGCCTTC--TGGC
CGGTGCACTCCGCCGGGCTCAGGCCAGCATCGGTTC-TTCCGGGGGGACAAAAGCGGTGG
GAACGTAGCTCCTCC------GGGAGTGTTATAGCCCGCCGCAGAATACCCCCGGG-GGG
ACCGAGGACCGCGC-TT-----C--GGCAAGGATGCTGGCGTAATGGTCACCAGCGACCC
GTCTTGAAACACGGACCAAGGAGTCAAGCATTAGGGCGAGTGTTTGGGTGTC-AAACCCG
C-ACGCGAAATGAAAGTGAACGCAGGTGAGAGCTTC----------GGCGCATCATCGAC
CGATCCTGATGTTTTCGGATGGATTTGAGTAAGAGCCTTGCCGCTTGGACCCGAAAGATG
GTGAACTATGCTTGGATAGGGTGAAGCCAGAGGAAACTCTGGTGGAGGCTCGCAGCGG-T
TCTGACGTGCAAATCGATCGTCAAATCTGAGCAT-GGGGGCGAAAGACTAATCGAACC
>Neomyrmecridium_asiaticum_CBS_145080
AAGAAACCAACAGGGATTGCCCCAGTAACGGCGAGTGAAGCGGCAACAGCTCAAATTTGA
AATCTGGCTCA-----------CGCCCGAGTTGTAATTTGTAGAGGATGCTTTTG-GTGC
GGTGC-CTTCTGAGTTCCCTGGAACGGGACGCCGAAGAGGGTGAGAGCCCCGTAT--AGT
CGGACACCAA-GCCTTTGTAAAGCTCCTTCGACGAGTCGAGTAGTTTGGGAATGCTGCTC
AAAATGGGAGGTAAATGCCTTCTAAAGCTAAATACCGGCCAGAGACCGATAGCGCACAAG
TAGAGTGATCGAAAGATGAAAAGCACTTTGAA-AAGAGGGTTAAATAGTACGTGAAATTG
TTGAAAGGGAAGCGCTCATGACCAGACTTGCGCCTAGTGAATCATCCAGCGTTC--TCGC
TGGTGCACTTCGCTAGGCTCAGGCCAGCATCGATCT-TCCTAGGGGGATAAAAGCGGCGG
GAACGTAGCTCCTCC------GGGAGTGTTATAGCCCGCTGCAGAATACCCCTGGG-GGG
ATCGAGGACCGCGC-TT-----C--GGCAAGGATGCTGGCGTAATGGTCATCAGCGACCC
GTCTTGAAACACGGACCAAGGAGTCAAGCATTAGGGCGAGTGTTTGGGTGTC-AAACCCG
C-ACGCGAAATGAAAGTGAACGTAGGTGAGAGCTTC----------GGCGCATCATCGAC
CGATCCTGATGTATTCGGATGGATTTGAGTAAGAGCCTTACCGCTTGGACCCGAAAGATG
GTGAACTATGCTTGGATAGGGTGAAGCCAGAGGAAACTCTGGTGGAGGCTCGCAGCGG-T
TCTGACGTGCAAATCGATCGTCAAATCTGAGCAT-GGGGGCGAAAGACTAATCGAACC
>Cordyceps_militaris_CBS_110_70
AAGAAACCAACAGGGATTGCCCCAGTAACGGCGAGTGAAGCGGCAACAGCTCAAATTTGA
AATCTGGCCCC---CG-----GGTCCGAAGTTGTAATTTGTAGAGGATGCTTTTG-GCGA
GGTGC-CTTCCGAGTTCCCTGGAACGGGACGCCATAGAGGGTGAGAGCCCCGTCT--GGT
CGGACACCGA-GCCTCTGTAAAGCTCCTTCGACGAGTCGAGTAGTTTGGGAATGCTGCTC
AAAATGGGAGGTATATGTCTTCTAAAGCTAAATATTGGCCAGAGACCGATAGCGCACAAG
TAGAGTGATCGAAAGATGAAAAGCACTTTGAA-AAGAGGGTTAAAAAGTACGTGAAATTG
TTGAAAGGGAAGCGCCTATGACCAGACTTGGGCCCGGTGAATCACCCAGCGTTC--TCGC
TGGTGCACTTCGCCGGGCACAGGCCAGCATCAGTTT-GGCGCGGGGGAGAAAGGCTTCGG
GAATGTGGCTCCCCC------GGGAGTGTTATAGCCCGTTGCGCAATACCCTGCGC-TGG
ACTGAGGTACGCGC-AT-----T--CGCAAGGATGCTGGCGTAATGGTCATCAGCGACCC
GTCTTGAAACACGGACCAAGGAGTCGTCTTCGTATGCGAGTGTTCGGGTGTC-AAACCCC
T-ACGCGTAATGAAAGTGAACGCAGGTGAGAGCTTC----------GGCGCATCATCGAC
CGATCCTGATGTTCTCGGATGGATTTGAGTAAGAGCATACGGGGCCGGACCCGAAAGAAG
GTGAACTATGCCTGTATAGGGTGAAGCCAGAGGAAACTCTGGTGGAGGCTCGCAGCGG-T
TCTGACGTGCAAATCGATCGTCAAATATGGGCATGGGGGGCGAAAGACTAATCGAACC
>Hypocrea_lutea_ATCC_208838
AAGAAACCAACAGGGATTGCCCCAGTAACGGCGAGTGAAGCGGCAACAGCTCAAATTTGA
AATCTGGCCCC---CC-----GGGTCCGAGTTGTAATTTGTAGAGGATGCTTTTG-GTGA
GGTGC-CGCCCGAGTTCCCTGGAACGGGACGCCACAGAGGGTGAGAGCCCCGTCT--GGC
TGGCCACCGA-GCCTCTGTAAAGCTCCTTCGACGAGTCGAGTAGTTTGGGAATGCTGCTC
AAAATGGGAGGTATATGTCTTCTAAAGCTAAATATTGGCCAGAGACCGATAGCGCACAAG
TAGAGTGATCGAAAGATGAAAAGCACCTTGAA-AAGAGGGTTAAATAGTACGTGAAATTG
TTGAAAGGGAAGCGCTTGTGACCAGACTTGGGCGCGGCGGATCATCCGGGGTTC--TCTC
CGGTGCACTTCGCCGCGTTCAGGCCAGCATCAGTTC-GTCGCGGGGGATAAAGGCTTCGG
GAACGTGGCTCCTCC------GGGAGTGTTATAGCCCGTTGCATAATACCCTGCGG-TGG
ACTGAGGACCGCGC-AT-----C--TGCAAGGATGCTGGCGTAATGGTCACCAGCGACCC
GTCTTGAAACACGGACCAAGGAGTCGTCTTCGTATGCGAGTGTTCGGGTGTC-AAACCCC
T-ACGCGTAATGAAAGTGAACGCAGGTGAGAGCTTC----------GGCGCATCATCGAC
CGATCCTGATGTTCTCGGACGGATTTGAGTAAGAGCATACGGGGCCGGACCCGAAAGAAG
GTGAACTATGCCTGTATAGGGTGAAGCCAGAGGAAACTCTGGTGGAGGCTCGCAGCGG-T
TCTGACGTGCAAATCGATCGTCAAATATGGGCAT-GGGGGCGAAAGACTAATCGAACC
>Nectria_cinnabarina_CBS_114055
-----------------------AGTAACGGCGAGTGAAGCGGCAACAGCTCAAATTTGA
AATCTGGCCCT---TG-----TGGTCCGAGTTGTAATTTGTAGAGGATGCTTTTG-GTGA
GGTAC-CTTCCGAGTTCCCTGGAACGGGACGCCATAGAGGGTGAGAGCCCCGTCT--GGT
TGGATACCGA-TCCTCTGTAAAGCTCCTTCGACGAGTCGAGTAGTTTGGGAATGCTGCTC
TAAATGGGAGGTATATGTCTTCTAAAGCTAAATATTGGCCAGAGACCGATAGCGCACAAG
TAGAGTGATCGAAAGATGAAAAGCACTTTGAA-AAGAGGGTTAAATAGTACGTGAAATTG
TTGAAAGGGAAGCGCTTGTGACCAGACTTGGGCTTGGTTAATCATCCAGGGTTC--TCCC
TGGTGCACTTGGCCA-GCCCAGGCCAGCATCAGTTT-GTCGCGGGGGATAAAGGCGTTGG
GAATGTGGCTCCCTC------GGGAGTGTTATAGCCCTTCGTGTAATACCCTGCTT-TAG
ACTGAGGTTCGCGC-AT-----C--TGCAAGGATGCTGGCGTAATGGTCATCAGCGACCC
GTCTTGAAACACGGACCAAGGAGTCGTCTTCGTATGCGAGTGTTCGGGTGTC-AAACCCC
T-ACGCGTAATGAAAGTGAACGCAGGTGAGAGCTTC----------GGCGCATCATCGAC
CGATCCTGATGTTCT---------------------------------------------
------------------------------------------------------------
----------------------------------------------------------
>Dactylaria_longispora_P001
------GACACAGGGATTGCCCTAGTAACGGCGAGTGAAGCGGCAACAGCTCAAATTTGA
AATCTGGCCCT---CG------GGTCCGAGTTGTAATTTGTAGAGGATGCTTTTG-GTGC
GGTAC-CTTCCGAGTTCCCTGGAACGGGACGCCATAGAGGGTGAGAGCCCCGTCT--GGT
TGGATGCCAA-TCCTCTGTAAAGCTCCTTCGACGAGTCGAGTAGTTTGGGAATGCTGCTC
TAAATGGGAGGTATATGTCTTCTAAAGCTAAATATTGGCCAGAGACCGATAGCGCACAAG
TAGAGTGATCGAAAGATGAAAAGCACTTTGAA-AAGAGAGTTAAAAAGCACGTGAAATTG
TTGAAAGGGAAGCGCTTATGACCAGACTTGGGCTTGGTTGATCATCCGGCGTTC--TCGC
CGGTGCACTCTTCCG-GCTCAGGCCAGCATCAGTTT-GCTTCGGGGGATAAAGGCTTTGG
GAATGTGGCTCCCTC------GGGAGTGTTATAGCCCACTGTGTAATACCCTGGAG-CGG
ACTGAGGTACGCG--TT-----C--TGCAAGGATGCTGGCGTAATGGTCATCAGTGACCC
GTCTTGAAACACGGACCAAGGAGTCGAGGTTTTGCGCGAGTGTTTGGGCGTA-AAACCCC
C-ACGCGTAATGAAAGTGAACGCTGGTGAGAGCTTC----------GGCGCATCATCGAC
CGATCCTGATGTATTCGGATGGATTTGAGTAAGAGCGTAAAGCTTCGGACCCGAAAGATG
GTGAACTATGCTTGGATAGGGTGAAGCCAGAGGAAACTCTGGTGGAGGCTCGCAGCGG-T
TCTGACGTGCAAATCGATCGTCAAATCTGAGCAT-GGGGGCGAAAGACTAATCGAACC
>Volutella_ciliata_CBS_127312
AAGAAACCAACAGGGATTGCCCTAGTAACGGCGAGTGAAGCGGCAACAGCTCAAATTTGA
AATCTGGCCCT---CG------GGTCCGAGTTGTAATTTGTAGAGGATGCTTTTG-GTGC
GGTAC-CTTCCGAGTTCCCTGGAACGGGACGCCATAGAGGGTGAGAGCCCCGTCT--GGT
TGGATGCCAA-TCCTCTGTAAAGCTCCTTCGACGAGTCGAGTAGTTTGGGAATGCTGCTC
TAAATGGGAGGTATATGTCTTCTAAAGCTAAATATTGGCCAGAGACCGATAGCGCACAAG
TAGAGTGATCGAAAGATGAAAAGCACTTTGAA-AAGAGAGTTAAAAAGCACGTGAAATTG
TTGAAAGGGAAGCGCTTATGACCAGACTTGGGCTTGGTTGATCATCCGGCGTTC--TCGC
CGGTGCACTCTTCCG-GCTCAGGCCAGCATCAGTTT-GCTTCGGGGGATAAAGGCTTTGG
GAATGTGGCTCCCTC------GGGAGTGTTATAGCCCACTGTGTAATACCCTGGAG-CGG
ACTGAGGTACGCG--TT-----C--TGCAAGGATGCTGGCGTAATGGTCATCAGTGACCC
GTCTTGAAACACGGACCAAGGAGTCGTCTTCGTATGCGAGTGTTCGGGTGTC-AAACCCC
T-ACGCGTAATGAAAGTGAACGCAGGTGAGAGCTTC----------GGCGCATCATCGAC
CGATCCTGATGTTCTCGGATGGATTTGAGTAAGAGCATACGGGGCCGGACCCGAAAGAAG
GTGAACTATGCCTGTGTAGGGTGAAGCCAGAGGAAACTCTGGTGGAGGCTCGCAGCGG-T
TCTGACGTGCAAATCGATCGTCAAACATGGGCAT-GGGGGCGAAAGACTAATCGAACC
>Fusarium_graminearum_CBS_132906
AAGAAACCAACAGGGATTGCCCTAGTAACGGCGAGTGAAGCGGCAACAGCTCAAATTTGA
AATCTGGCTTT---CG------GGCCCGAGTTGTAATTTGTAGAGGATGATTTTG-ATGC
GGTGC-CTTCCGAGTTCCCTGGAACGGGACGCCATAGAGGGTGAGAGCCCCGTCT--GGT
TGGATGCCAA-ATCTCTGTAAATCTCCTTCGACGAGTCGAGTAGTTTGGGAATGCTGCTC
TAAATGGGAGGTATATGTCTTCTAAAGCTAAATACCGGCCAGAGACCGATAGCGCACAAG
TAGAGTGATCGAAAGATGAAAAGCACTTTGAA-AAGAGAGTTAAAAAGTACGTGAAATTG
TTGAAAGGGAAGCGTTTATGACCAGACTTGGGCTTGGTTAATCATCTGGGGTTC--TCTC
CAGTGCACTTTTCCA-GTCCAGGCCAGCATCAGTTT-TCGCCGGGGGATAAAGGCTTCGG
GAATGTGGCTCCCCTC----GGGGAGTGCTATAGCCCGTTGTGTAATACCCTGGTG-GGG
ACTGAGGTTCGCGC-TT-----C--TGCAAGGATGCTGGCGTAATGGTCATCAACGACCC
GTCTTGAAACACGGACCAAGGAGTCGTCTTCGTATGCGAGTGTTCGGGTGTC-AAACCCC
T-ACGCGTAATGAAAGTGAACGCAGGTGAGAGCTTC----------GGCGCATCATCGAC
CGATCCTGATGTTCTCGGATGGATTTGAGTAAGAGCATACGGGGCCGGACCCGAAAGAAG
GTGAACTATGCCTGTGTAGGGTGAAGCCAGAGGAAACTCTGGTGGAGGCTCGCAGCGG-T
TCTGACGTGCAAATCGATCGTCAAACATGGGCATGGGGGGCGAAAGACTAATCGAACC
>Dactylaria_purpurella_P048
----------------------------CGGCGAGTGAAGCGGCAAAAGCTCAAATTTGA
AATCTGGCTCT---CCT----GGGTCCGAGTTGTAATTTGTAGAGGATGCTTTTG-GTGC
GGTGC-CTTCCGAGTTCCCTGGAACGGGACGCCATAGAGGGTGAGAGCCCCGTCT--GGT
TGGAGGCCGA-ACCTCTGTAAAGCTCCTTCGACGAGTCGAGTAGTTTGGGAATGCTGCTC
TAAGCGGGAGGTATATGCCTTCTAAAGCTAAATATTGGCCAGAGACCGATAGCGCACAAG
TAGAGTGATCGAAAGATGAAAAGCACTTTGGA-AAGAGAGTGAAACAGTACGTGAAATTG
TTGAAAGGGAAGCGCTTGCGATCAGACTTGAGCTTGGTTGATCCCCCGGGGTTC--TCCC
CGGTGCACTCTTCCGGGCCCAGGCCAGCATCAGTTC-GCCCGGCCGGATAAAGGTTTGGG
GAAAGTAGCTCTCTCC----GGGGAGTGTTATAGCCCGTTGCGTAATACCCTCTGGCGGG
ACTGAGGACAGCGT-TC-----C---GCAAGGATGCTGGCGTAATGGTCATAAGCGACCC
GTCTTGAAACACGGACCAAGGAGTCTAACTTCCATGCGAGTGTTTGGGTGTC-AAACCCA
C-ACGCGAAATGAAAGTGAACGCAGGTGAGAGCTTC----------GGCGCATCATCGAC
CGATCCTGATGTCCTCTGAAGGATTTGAGTAAGAGCATGGGGGTTGGGACCCGAAAGAAG
GTGAACTATGCGTGAATAGGGTGAAGCCAGAGGAAACTCTGGTGGAGGCTCGCAGCGG-T
TCTGACGTGCAAATCGATCGTCAAATTTGCGTAT-GGGGGCGAGAGACTAATCGAACC
>Barrmaelia_serenoae_CPC_37572T
------------------------------------------GCAACAGCTCAAATTTGA
AATCTGGCCTT---CT------GGTCCGAATTGTAATTTGTAGAGGATGCTTTTG-GCGC
GGTGC-CTTCCGAGTTCCCTGGAACGGGACGCCTTAGAGGGTGAGAGCCCCGTAC--GGT
TGGACACCAA-GCCTCTGTAAAGCTCCTTCGACGAGTCGAGTAGTTTGGGAATGCTGCTC
TAAATGGGAGGTAAATTTCTTCTAAAGCTAAATACCGGCCAGAGACCGATAGCGCACAAG
TAGAGTGATCGAAAGATGAAAAGCACTTTGAA-AAGAGGGTTAAATAGCACGTGAAATTG
TTGAAAGGGAAGCGTTTGCGACCAGACCTTCTGTAGGCGGAACAAATGGTGTTC--TCAC
CGTTGCACTTCGTCTGCTGTAGGCCAGCATCGGTTT-TCGTAGGGGGATAAAAACGGTGG
GAAAGTAGCTCCCCTC----GGGGAGTGTTATAGCCCGCCGTATAATGCCCTTACG-GGG
ACCGAGGACCGCGC-TT-----C--GGCAAGGATGCTGGCATAATGGTCGTCAACGACCC
GTCTTGAAACACGGACCAAGGAGTCGAACATTTGTGCGAGTGTTTGGGTGTT-AAACCCT
C-ACGCGTAATGAAAGTGAACGGAGGTGAGAGCCCT-T-----ACGGGTGCATCATCGAC
CGATCCTGATGTCTTCGGATGGATTTGAGTAGGAGCATAACTGTTCGGACCCGAAAGATG
GTGAACTATGCGTGGATAGGGTGAAGCCAGAGGAAACTCTGGTGGAGGCTCGCAGCGG-T
TCTGACGTGCAAATCGATCGTCAAATCTGCGCAT-GGGGGCGAAAGACTAATCGAACC
>Microascus_longirostris_CBS_196_61
--AAGACCAACAGGGATTGCCCCAGTAACGGCGAGTGAAGCGGCAACAGCTCAAATTTGA
AATCTGGTCCC---CCTTG-GGGGCCCGAGTTGTAATTTGAAGAGGATGCTTCTG-GCGA
GGCGC-CGTCCGAGTTCCCTGGAACGGGACGCCAAAGAGGGTGAGAGCCCCGTAC--GGT
CGGACGCCGA-GCCTCTGTGAAGCTCCTTCGACGAGTCGAGTAGTTTGGGAATGCTGCTC
AAAATGGGAGGTAAACCCCTTCTAAAGCTAAATACCGGCCAGAGACCGATAGCGCACAAG
TAGAGTGATCGAAAGATGAAAAGCACTTTGAA-AAGAGAGTTAAAAAGCACGTGAAATTG
TTGAAAGGGAAGCGCTTGCGACCAGACTCGCGCCCGTCGGATCAGCCGTCGCTT-GTCGG
CGGCGCACTCCGGCGGGCTCGGGCCAGCATCGGTTCGCCTCGGGGGGAGAAAGGCGGCGG
GAACGTGGCTCTAC--------GGAGTGTTATAGCCCGCCGCGCAATACCCCCGGG-TGG
ACCGAGGACCGCGC-GA-----A--AGCAAGGATGCTGGCGTAATGGTCGTCAGCGACCC
GTCTTGAAACACGGACCAAGGAGTCGTCCTAATATGCGAGTGTACGGGTGTC-AAACCCC
T-GCGCGTAATGAAAGTGAACGGAGGTGAGAGCTTC----------GGCGCATCATCGAC
CGATCCTGATGTTCTCGGATGGATTTGAGTAAGAGCATATTGGGCCGGACCCGAAAGAAG
GTGAACTATGCCTGTGTAGGGTAAAGCCAGAGGAAACTCTGGTGGA--------------
----------------------------------------------------------
>Petriella_setifera_AFTOL_ID_956
-----------------TGCCTCAGTAACGGCGAGTGAAGCGGCAACAGCTCAAATTTGA
AATCTGGCGGC---CTCTGGGCCGTCCGAGTTGTAATTTGAAGAGGATGCTTTTG-GCGA
GGCGC-CTTCCGAGTGCCCTGGAACGGGACGCCACAGAGGGTGAGAGCCCCGTAT--GGT
TGGACGCCGA-GCCTCTGTAAAGCTCCTTCGACGAGTCGAGTAGTTTGGGAATGCTGCTC
AAAATGGGAGGTAAACCCCTTCTAAAGCTAAATACTGGCCAGAGACCGATAGCGCACAAG
TAGAGTGATCGAAAGATGAAAAGCACTTTGAA-AAGAGAGTTAAACAGCACGTGAAATTG
TTGAAAGGGAAGCGCTTGCGACCAGACTTGTGCCCGTCGAATCAGCCGCCGCTC-GTCGG
CGGCGCACTTCGGCGGGCTCAGGCCAGCATCAGTTCGCTGCAGGGGGAGAAAGGCGATGG
GAATGTGGCTCTTC--------GGAGTGTTATAGCCCGCCGCGCAATACCCCTCGG-CGG
ACTGAGGACCGCGC-AT-----C--TGCAAGGATGCTGGCGTAATGGTCGTCAGCGACCC
GTCTTGAAACACGGACCAAGGAGTCGTCCTAATATGCGAGTGTTCGGGTGTA-AAACCCC
T-GCGCGTAATGAAAGTGAACGGAGGTGAGAGCTTC----------GGCGCATCATCGAC
CGATCCTGATGTTCTCGGATGGATTTGAGTAAGAGCATATTGGGCCGGACCCGAAAGAAG
GTGAACTATGCCTGTATAGGGTAAAGCCAGAGGAAACTCTGGTGGAGGCTCGCAGCGG-T
TCTGACGTGCAAATCGATCGTCAAATATGGGCAT-GGGGGCGAAAGACTAATCGAACC
>Dactylaria_humicola_P006
----------------------------CGGCGAGTGAAGCGGCAAAAGCTCAAATTTGA
AATCTGGCTCT---TCT----GGGTCCGAGTTGTAATTTGTAGAGGATGCAATTG-GTGC
GGCCTAGGTCCGAGTCTGCTGGAAGGCAGCGCCACTGAGGGTGACAGCCCCGTAC--GAT
TGATGGTTGA-GCCACTGTGATGCTCCTTCGAAGAGTCGAGTTGTTTGGGAATGCAGCTC
AAAGCGGGTGGTAAATGCCTTCTAAAGCTAAATATTGGCCAGAGACCGATAGCGCACAAG
TAGAGTGATCGAAAGATGAAAAGCACTTTGGA-AAGAGAGTGAAACAGTACGTGAAATTG
TTGAAAGGGAAGCGCTTGCGATCAGACTTGAGCCTGCATGTTCCCCCGTTCCTT--TGGA
CGGGATATTCGTG-TGGAGCAGGCCAGCATCAGTTC-TGACGGCCGGATAAAGGTTTGGG
GAAAGTAGCTTTTCACTTGTGGGAAGTGTTATAGCCCCGGACACAATACGGCCTGACGGG
ACTGAGGACAGCGT-TC---------GCTAGGATGCTGGCGTAATGGTCGTAAGCGGCCC
GTCTTGAAACACGGACCAAGGAGTCTAACATCCGTGCGAGTGTTTGGGTGTC-AAACCCA
C-ACGCGCAATGAAAGTGAACGGAGGTGGGAGCTTA----------GGCGCATCATCGAC
CGATCCTGATGTCCTCTGAAGGATTTGAGTAAGAGCATGGGGGTTGGGACCCGAAAGATG
GTGAACTATGCGTGAATAGGGTGAAGCCAGGGGAAACTCTGGTGGAGGCTCGCAGCGG-T
TCTGACGTGCAAATCGATCGTCAAATTTGCGTAT-AGGGGCGAGAGACTTATCGAACC
>Dactylaria_dimorpha_P067
AAGAAACCAACAGGGATTGCCTTAGTAACGGCGAGTGAAGCGGCAACAGCTCAAATTTGA
AATCTGGACAC---TTT-----TGTCCGAGTTGTAATTTGTAGAGGATGCTTTTG-GCAA
AGCCTAGATCCGAGTCTTCTGGAAGGAAGCGCCGATGAGGGTGAGAGCCCCGTAC--AGT
CGACGACCTA--GCCATGTGAACCTCCTTCGACGAGTCGAGTTGTTTGGGAATGCAGCTC
AAAACGGGTGGTAAATTCCATCTAAAGCTAAATATTGGCCAGAGACCGATAGCGCACAAG
TAGAGTGATCGAAAGATGAAAAGCACTTTGGA-AAGAGAGTGAAACAGTACGTGAAATTG
TTGAAAGGGAAGCGCTTGTGACCAGACTCTAGCTTGTTCAGTTCAGGAGTCCTT--TGGG
CTTTGTACTTCTGTTCAGTCAGGCCAGCATCAGTTT-GGACGGCCGGACAAAAGCTTGGG
GAACGTGGCTCCTC--------GGAGTGTTATAGCCTCTTGCAGAATACAGCCAGACTGG
ACTGAGGAACGCCT-TT-----T--G--TAGGATGCTGGCGTAATGGTTGCTAGCGGCCC
GTCTTGAAACACGGACCAAGGAGTCTATCATCCATGCGAGTGTTTGGGTGTC-AAACCCG
C-ACGCGAAATGAAAGTGAACGTTGGTGAGAGCTTC----------GGCGCATCATCGAC
CGATCCTGAAGTATTCGGAAGGATTTGAGTATGAGCATGGCTGTTCTGACCCGAAAGATG
GTGAACTATGCGTGAATAGGGTGAAGCCAGAGGAAACTCTGGTGGAGGCTCGCAGCGG-T
TCTGACGTGCAAATCGATCGTCAAATCCGCGTAT-AGGGGCGAAAGACTTATCGAACC
>Halosphaeria_appendiculata_CBS_197_60
AAGAAACCAACAGGGATTGCCCCAGTAACGGCGAGTGAAGCGGCAACAGCTCAAATTTGA
AATCTGGCGTC---TTC--GGGCGTCCGAGTTGTAATTTGCAGAGGATGCTTTTG-GCGA
CGCGC-CTTCCGAGTTCCCTGGAACGGGACGCCGCAGAGGGTGAGAGCCCCGTAC--GGT
GTGGCGCCGA-GCCGCTGTAAAGCTCCTTCTACGAGTCGAGTAGTTTGGGAATGCTGCTC
TAAATGGGAGGTAAACTCCTTCTAAAGCTAAATATAGGCCAGAGACCGATAGCGCACAAG
TAGAGTGATCGAAAGATGAAAAGCACTTTGAA-AAGAGAGTTAAACAGCACGTGAAATTG
TTGAAAGGGAAGCGCTTATGACCAGACTTGGGCCCGGTGGTTCAGCCGTCCCTC-GCGGG
CGGTGCACTCCGC-CGGCCCAGGCCAGCATCAGTTG-CCGGTTGGGGAGAAAGGCAGCGG
GAATGTGGCTCTTC--------GGAGTGTTATAGCCCGCCGTCATGCCCTCCCGGC---G
ACTGAGGTTAGCGT-TC-----T---TCACGGATGCTGGCGTAATGGTTATTAGCGACCC
GTCTTGAAACACGGACCAAGGAGTCGTCCTGCTATGCGAGTGTTTGGGTGTC-AAACCCC
T-ACGCGAAATGAAAGTAAACGGAGGTGAGAGCTTT------AAACGGCGCATCATCGAC
CGATCCTGATGTCTTCGGATGGATTTGAGTACGAGCATAGCGGGCCGGACCCGAAAGAAG
GTGAACTATGCTTGGATAGGGCAAAGCCAGAGGAAACTCTGGTGGAGGCTCGCAGCGG-T
TCTGACGTGCAAATCGATCGTCAAATCTGAGCATGGGGGGCGAAAGACTAATCGAACC
>Peltula_umbilicata_AFTOL_ID_891
AAGAAACCAACAGGGATTGCCTCAGTAACGGCGAGTGAAGTGGCAACAGCTCAGATTTGG
AATCTGGCTCC-GTGAT---GGGGTCCGAGTTGTAGTCTGCAGAGGATGCTTCGG-GGGA
CGATCGGGCCCAAGTTCCTTGGAAGAGGGCGTCAGAGAGGGTGAGAGTCCCGTCTGCGGC
CTGGCTCTGTCCCCCGTGCGAAGCTCCCTCGACGAGTCGAGTTGTTTGGGAATGCAGCTC
AAACCGGGTGGTAAATCTCATCTAAAGCTAAATATCCGCCGGAGACCGATAGCGCACAAG
TAGAGTGATCGAAAGATGAAAAGCACTTTGAA-AAGAGAGTTAAACAGCACGTGAAATTG
TTGAAAGGGAAGCGTTCGCGATCAGACTTGCCCCCGGCCCCTCAGCCGACGGTGAGCCGT
TGGCCCATTGGGCTGCAGGTAGGCCAGCATCGGTCT-GGGTGGCGGAAGAAGGACCCTGG
GAATGTGGCTCCCTTC----GGGGTGTGTTATAGTCCAAGGTGCGACGTCGTCCC-CCGG
ATCGAGGCCTGCGC-TC-----C--GGCAAGGATGCTGGCGTAATGGTCGCCAGCGACCC
GTCTTGAAACACGGACCAAGGAGTCTAACATCCACGCGAGTGTTTGGGTGTC-AAACCCC
G-ACGCGTAATGAAAGTGAACGGAGGTGGGAACCTG-C-----TCGGGTGCACCATCGAC
CGATCCTGATGTCTTCGGATGGATTTGAGTACGAGCGTGGCTGTTGGGACCCGAAAGATG
GTGAACTATGCCTGAATAGGGTGAAGCCAGAGGAAACTCTGGTGGAGGCTCGCAGCGG-T
TCTGACATGCAAATCGATCGTCAAATTTGGGTAT-AGGGGCGAAAGACTAATCGAACC
>Lempholemma_polyanthes_AFTOL_ID_367
--------------------------------------------ACAAGCTCAGATTTGG
AATCGGTTCCC---CGCACGGGGGCCCGAGTTGTAGTCTGCAGAGGACGCTTTGG-GTGT
CGGCCGGGTCCAAGTCCCTTGGAACAGGGCGTCAGAGAGGGTGAGAGCCCCGTCTGTGGC
CCGGCCGTCC-GCCCGCCTTTAGCTCCCTCGACGAGTCGAGTTGTTTGGGAATGCAGCTC
CAAGCGGGTGGTAAATCTCATCTAAAGCTAAATACCGGCCAGAGACCGATAGCGCACAAG
TAGAGTGATCGAAAGATGAAAAGCACTTTGGA-AAGAGAGTCAAACAGCACGTGAAATTG
TTGAAAGGGAAACGCTCGCGACCAGACCCGGCCGTGGCCGATCTGCCGGCGCGT--GCGT
CGGCGCCCTCGGCTGCGGCTGGGCCAGCATTGGCTC-GGGGGACGAGAAGAAGGCCTCGG
GAATGTGGCTCCCCCC----GGGGAGCGTTACAGCCCGATGCGGTACGTCGCCCCCCCGG
TCCAAGGACTGCGC-CC-----TCGGGCAAGGATGCTGGCGTAATGGTCGTCAGCGACCC
GTCTTGAAACACGGACCAAGGAGTCTAACAACCCCGCGAGTGCTTGGGTGTG-AAACCCG
G-GCGCGCAATGAAGGTGAACGCAGGTGGGAGCCTC-C-------GGGCGCACCATCGAC
CGATCCGGACGTTCGCCGATGGATTTGAGTACGAGCGTGGCTGTTGGGACCCGAAAGATG
GTGAACTATGCCTGAATAGGGTGAAGCCAGAGGAAACTCTGGTGGAGGCTCGCAGCGG-T
TCTGACGTGCAAATCGATCGTCGAATTTGGGTAT-AGGGGCGAAAGACTAATCGAACC
>Trapelia_placodioides_KS163
------------------------------------------------------------
------------------------------------------------------------
------------------------------------------------------------
------------------------------GACGAGTCGAGTTGTTTGGGAATGCWRCTC
TRAATGGGTGGTAAATTTCATCTAARGCTAAATACCGGCCAGAGACCGATAGCGCACARG
TAGAGTGATCGAAAGATGAAAAGCACTTTGGA-AAGAGAGTTAAAAAGTACGTGAAATTG
TTGAAAGGGAAGCGCTGGCAACCAGACTTGCTCGCGGGTGATCAACCGTCCTTC--GGGG
CGGTGCACTGATCCGCNATCAGGCCAGCATCGGTTT-CGGCGGCCAGATAAACGGGGTGG
GAACGTAGCTCCCTTC----GGGGAGTGTTATAGCCCACCCCAGCATGTGGTCAGCCGGG
ACCGAGGACCGCGC-TT-----C--GGCTAGGATGCTGGCGTAATGGTTGTCAGCGACCC
GTCTTGAAACACGGACCAAGGAGTTGACAAATAACGCGAGTCTTTGGGTGTC-AAACCCA
C-GGGCGCAATGAAAGTGAACGGAGGTGGGAACCCT-T-----TCGAGTGCACCATCGAC
CGATCCAGATGTCTTCGGATGGATTTGAGTACGAGCGTTAGTTGTCTAACCCGAAAGATG
GTGAACTATGCGTGAATAGGGTGAAGCCAGAGGAAACTCTGGTGGAGGCTCGCAGCGG-T
TCTGACGTGCAAATCGATCGTCAAATTTGCGTAT-AGGGGCGAAAGACTAATCGAACC
>Pyrenula_reebiae_DUKE_0047599T
--------------------------------------------AACAGCTCAAATTTGA
AATCTGGCTCC---TAC---GGAGTCCGAGTTGTAATTTGTAGAGGATGTTTCGG-GCAA
GACTGCGGTTTAAGTCCCTTGGAACAGGGTGTCAGAGAGGGTGAGAATCCCGTCTTTAAC
CGTCCGTCGC-GTCTATGTGAAACTCCTTCGACGAGTCGGGTTGTTTGGGAATGCAGCTC
AAAATGGGTGGTAAATTTCATCTAAAGCTAAATACCGGCCAGAGACCGATAGCGCACAAG
TAGAGTGATCGAAAGATGAAAAGCACTTTGAA-AAGAGAGTTAAACAGCATGTGAAATTG
TTGAAAGGGAAGCGCTTGCAACCAGACTTGCGGGCAGCAGTTCAGCCGTTATTC--TTAA
CGGTGCACTCTGTTGTTTCCAGGCCAGCATCGGTTT-AGGTAGCTAGTTAAAGGCTTAGG
GAATGTATCTATCCTCC--GGGGTAGACTTATAGCCCTAGGTGGCATCTGGCTTACCTGG
ACCGAGGAACGCGC-TT-----C--GGCACGGATGCTGGCGTAATGGTTGTAAGCGGCCC
GTCTTGAAACACGGACCAAGGAGTCTAACATCTATGCGAGTGTTTGGGTGTC-AAACCCC
T-GCGCGTAATGAAAGTGAACGGAGGTAGGAGCCCT-T-------GGGCGCACTATCGAC
CGATCCTGATGTCTTCGGATGGATTTGAGTAAGAGCATAGCTGTTGGGACCCGAAAGATG
GTGAACTATGCCTGAATAGGGTGAAGCCAGAGGAAACTCTGGTGGAGGCTCGCAGCGG-T
TCTGACGTGCAAATCGATCGTCAAATTTGGGTAT-AGGGGCGAAAGACTAATCGAACC
>Collemopsidium_angermannicum_s1473
---------------------TCAGTAACGGCGAGTGAAGCGGCAACAGCTCAAATTTGA
AATCTGGCCCG---CCC---CGGGTCCGAGTTGTAATCTGCAGGGGACGCTTCGGCGGTC
GGCCCCGGTACAAGTTCCTTGGAACAGGACGTCGCAGAGGGTGAGAATCCCGTACCCGAC
CGGGCGCCGC-CGCCGCG-GAAGCTCCTCCGACGAGTCGAGTTGTTTGGGAATGCAGCTC
TAAACGGGAGGTAAATTTCTTCCAAAGCTAAATACCGGCCAGAGACCGATAGCGCACAAG
TAGAGTGATCGAAAGATGAAAAGCACTTTGGA-AAGAGAGTCAAACAGCACGTGAAATTG
TTGAAAGGGAAGCGCTCGCGACCAGACCCGCCCGCGGACGCTCCGCCGGCCCCTCGGGGC
CGGCCCACTCGTCCGCGGGCAGGCCAGCGTCGGTCG-GAGCGGCCGGGCAAAGGCCCCGG
GAACGTGGCTCCCCCCCC-GGGGGAGTGTTATAGCCCGGGGCGGAATCCGGCCAGCCCCG
ACCGAGGTCCGCGCGTC-----C--CGCCAGGACGCTGGCGTAATGGTCGCGAGCGGCCC
GTCTTGAAACACGGACCAAGGAGTCTAACAACCACGCGAGCGTCTGGGCGTC-AAACCCG
C-GCGCGCAATGAAAGTGAACGGAGGTGGGAGCCCT-C-------GGGCGCACCATCGAC
CGATCCCGATGTCCTCGGAGGGATTTGAGTAAGAGCGTGGCTGTTGGGACCCGAAAGATG
GTGAACTATGCCTAGGTAGGGTGAAGCCAGAGGAAACTCTGGGGGAGGCTCGCAGCGGGT
TCTGACGTGCAAATCGATCGTCAAACCTGGGTTA-GGGGCCAAAAGACTAATCGAACC
>Lichina_confinis_voucher_I1024
AAGAAACCAACAGGGATTGCCCCAGTAACGGCGAGTGAAGCGGCAACAGCTCAGATTTGA
AATCCGACCCG---CGCGAGCAGGTCCGAGTTGTGCTCTGCAGAGGATGCTTCGG-GCGC
CGGCCAGGCCCAGGTCCCTTGGAACAGGGCGCCAAAGAGGGTGAGAGCCCCGTCTGCGGC
CGCCGGCCGTGCCCACCGCGTAGCTCCCTCGACGAGTCGAGTTGTTTGGGAATGCAGCTC
CAAGCGGGTGGTAAATCTCATCTAAGGCTAAATACCGGCCAGAGACCGATAGCGCACAAG
TAGAGTGATCGAAAGATGAAAAGCACTTTGGA-AAGAGAGTGAAAAAGCACGTGAAATTG
TTGAAAGGGAAGCGCTCGCGACCAGACCCGGCCGCGGCCGATCCGCCGGCGTTC-CTCGT
CGGCTCCCTCGGCGGTTCCCGGGCCAGCGTCGGCTC-TGGGGTCGGGAGGAAGGCGCCGG
GAACGTGGCTCCGCCCTCGGGGGAGCACTTACAGCCCGGCGCGTCACGCCGTCACCCGGG
GCCGAGGCCCGCGC-TT-----A--GGCACGGACGCTGGCGTAATGGTCGCCAGCGACCC
GTCTTGAAACACGGACCAAGGAGTCTAACATCCCCGCGAGTGCTTGGGTGTTAAAACCCC
G-GCGCGCAATGAAGGTGAACGTAGGCGGGAGCCCG-TC---CGCGGGCGCACCGTCGAC
CGATCCTGATGTCTTCGGATGGATTTGAGTACGAGCGTGGCTGTTGGGACCCGAAAGATG
GCGAACTATGCGTGGATAGGGTGAAGCCAGAGGAAACTCTGGTGGAGGCTCGCAGCGG-T
TCTGACGTGCAAATCGATCGTCGAATCTGCGCAT-GGGGGCGAAAGACCAATCGAGCC
>Lichina_pygmaea_I1028
AAGAAACCAACAGGGATTGCCCCAGTAACGGCGAGTGAAGCGGCAACAGCTCAGATTTGA
AATCCGACCCC---CGCAAGAGGGTCCGAGTTGTGCTCTGCAGAGGATGCTTCGG-GCGC
CGGCCAGGCCCAGGTCCCTTGGAACAGGGCGCCGAAGAGGGTGAGAGCCCCGTCTGCGGC
CGCCGGCCGCGCCCGTCACGTAGCTCCCTCGACGAGTCGAGTTGTTTGGGAATGCAGCTC
CAAGCGGGTGGTAAATCTCATCTAAGGCTAAATACCGGCCAGAGACCGATAGCGCACAAG
TAGAGTGATCGAAAGATGAAAAGCACTTTGGA-AAGAGAGTCAAACAGCACGTGAAATTG
TTGAAAGGGAAGCGCTCGCGACCAGACCCGGCCGCGGCCGATCCGTCGGCGTTC-TTCGC
CGGCCCCCTCGGCGGTTCCCGGGCCAGCGTCGGCTC-TGGGGACGGGAGGAAGGTGTCGG
GAACGTGGCTCACCCCTCGGGGGAGCACTTACAGCCCGGCGCGTCACGCCGTCACCTGGG
GTCGAGGCCCGCGC-TT-----A--GGCACGGACGCTGGCGTAATGGTCGCCAGCGACCC
GTCTTGAAACACGGACCAAGGAGTCTAACATCCCCGCGAGTGTTTGGGTGTTAAAACCCC
G-GCGCGCAATGAAGGTGAACGTAGGCGGGAGCCCG-TCCGGCGCGGGCGCACCGTCGAC
CGATCCTGATGTCTTCGGATGGATTTGAGTACGAGCGTGGCTGTTGGGACCCGAAAGATG
GCGAACTATGCGTGGATAGGGTGAAGCCAGAGGAAACTCTGGTGGAGGCTCGCAGCGG-T
TCTGACGTGCAAATCGATCGTCGAATCTGCGCAT-GGGGGCGAAAGACCAATCGAGCC
>Dactylaria_lunata_CBS_689_93
AAGAAACCAACAGGGATTGCCTTAGTAACGGCGAGTGAAGCGGCAACAGCCCAGATTTGA
AATCTGACTTT---------CGGGTCCGACTTGTAATCTGCAGATGAGTCTTTTG-GCGG
AGCGC-CGTCCAAGTTCCCTGGAACGGGACGCCGGAGAGGGTGAGAGCCCCGTAC--CGA
CGTGCGCCGA-GTCTTTGCAAAGCTCATTCGAAGAGTCGAGTAGTTTGGAAATGCTGCTC
TAATTGTGGGGTAAATCTCCCATAAGGCTAAATACTGGCCAGAGACCGATAGCGCACAAG
TAGCGTGAGCGAAAGATGAAAAGAGCCTTGAACAAGGGCGTCAAAAAGCATGTGAAATTG
TTATGGGGGAAGCGCTCAATGCCAGACGTGGCGACGGTTGGTTACCCGGCGTTC--TCGC
CGGCGCACTCTGCCGCCGCCAGGCCAGCATCAGTTC-GGTCCGGGGCTTACTTCCGCTCG
GAACGTGGCTCTTC--------GGAGTGTTATAGCCCTGTG--GCGACGCCCTGGGCCGG
ACTGAGGAACGCGC-AT-----C--TGCCCGGATGCTGGCGTAATGGCTTTTAGCGACCC
GTCTTGAAACACGGACCAAGGAGTTGACCTAGTATGCGAGTGTTTGGGTGTC-AAGCCCT
C-ACGCGCAGTGAAAGCGAACGCAGGTGGGAGCCTC----------GGCGCACCATCGAC
CGATCCTGAAGTTTACGGATGGATTTGAGTAGGAGCATACTGGGTCTGACCCGAAAGAAG
GTGAACTATGCATGAATAGGGTGAAGCCAGAGGAAACTCTGGTGGAGGCTCGCAGCGG-T
TCTGACGTGCAAATCGATCGTCAAATTTGTGCATGGGGGGCGAAAGACCAATCGAACC
>Dactylaria_sporexamorpha_CBS_690_93
AAGAAACCAACAGGGATTGCCTCAGTAACGGCGAGTGAAGCGGCAACAGCCCAGATTTGA
AATCCGGCTTT---------CGGGCCCGAGTTGTAGTCTGCAGATGAGACTTTTG-GCTA
CGCGC-CGTCCAAGTTCCCTGGAACGGGACGCCATAGAGGGTGAGAGCCCCGTAC--CGA
CGTGCGCTGC-GCCTTTGCAAAGCTCATTCGACGAGTCGAGTAGTTTGGAAATGCTGCTC
TAATTGTGGGGTAAATCTCCCATAAGGCTAAATATTGGCCAGAGACCGATAGCGCACAAG
TAGCGTGAGCGAAAGATGAAAAGAGCCTTGGACAAGGGCGTCAAAAAGTATGTGAAATTG
TTGTGGGGGAAGCGCTCAAGGCCAGACTTGGCGGCGGTTGGTTACCCGGCGTTC--TCGC
CGGCGCACTCTGCCGTCGCCAGGCCAGCATCAGTTC-GGCTTGGGACCTACTTCCATAGG
GAATGTGGCTCTTC--------GGAGTGTTATAGCCCTGTG--GCGACGTTCTGTGCCGG
ACTGAGGAACGCGC-AT-----C---GCTTGGATGCTGGCGTAATGGCCTTTAGCGACCC
GTCTTGAAACACGGACCAAGGAGTTGACCTAGCATGCGAGTGTTTGGGTGTC-AAGCCCT
T-ACGCGCAGTGAAAGCGAACGTAGGTGGGAGCCCT-------TTGGGTGCACCATCGAC
CGATCCTGAAGTTTACGGATGGATTTGAGTAAGAGCATGCTGGGTCTGACCCGAAAGAAG
GTGAACTATGCATGAATAGGGTGAAGCCAGAGGAAACTCTGGTGGAGGCTCGCAGCGG--
TCTGACGTGCAAATTGATCGTCAAATTTGTGCAT-GGGGGCGAAAGACCAATCGAACC
>Candida_albicans_ATCC_18804T
AAGAAACCAACAGGGATTGCCTCAGTAGCGGCGAGTGAAGCGGCAAAAGCTCAAATTTGA
AATCTGGCGTC---TTT---GGCGTCCGAGTTGTAATTTGAAGAAGGTACTTTGG-GCCC
GGCTCTTGTCTATGTTCCTTGGAACAGGACGTCACAGAGGGTGAGAATCCCGTGCGATGA
GATGACCCGG-GTCTGTGTAAAGTTCCTTCGACGAGTCGAGTTGTTTGGGAATGCAGCTC
TAAGTGGGTGGTAAATTCCATCTAAAGCTAAATATTGGCGAGAGACCGATAGCGAACAAG
TACAGTGATGGAAAGATGAAAAGAACTTTGAA-AAGAGAGTGAAAAAGTACGTGAAATTG
TTGAAAGGGAAGGGCTTGAGATCAGACTTGGTATTTTGCAT-------TTGCTC--TCTC
GGGGGCGGCCGCTGTTTACCGGGCCAGCATCGGTTT-GGAGCGGCAGGATAATGGCGGAG
GAATGTGGCACGGCTTC--TGCTGTGTGTTATAGCCTCTGACG--ATACTGCCAGCCTAG
ACCGAGGACTGCGG-TTTT---T--ACCTAGGATGTTGGCATAATGATCTTAAGTCGC--
------------------------------------------------------------
------------------------------------------------------------
------------------------------------------------------------
------------------------------------------------------------
----------------------------------------------------------
>Saccharomyces_cerevisiae_NRRL_Y_12632T
---AAACCAACCGGGATTGCCTTAGTAACGGCGAGTGAAGCGGCAAAAGCTCAAATTTGA
AATCTGGTACC---TTC---GGTGCCCGAGTTGTAATTTGGAGAGGGCACTTTGG-GGCC
GTTCCTTGTCTATGTTCCTTGGAACAGGACGTCATAGAGGGTGAGAATCCCGTGT--GGC
GAGGAGTGCGGTTCTTTGTAAAGTGCCTTCGAAGAGTCGAGTTGTTTGGGAATGCAGCTC
TAAGTGGGTGGTAAATTCCATCTAAAGCTAAATATTGGCGAGAGACCGATAGCGAACAAG
TACAGTGATGGAAAGATGAAAAGAACTTTGAA-AAGAGAGTGAAAAAGTACGTGAAATTG
TTGAAAGGGAAGGGCATTTGATCAGACATGGTGTTTTGTGCCCTCTGCTCCTTG--TGGG
TAGGGGAATCTCGTTTCACTGGGCCAGCATCAGTTT-TGGTGGCAGGATAAATCC-ATAG
GAATGTAGCTTGCCTC----GGTAAGTATTATAGCCTGTGG--GAATACTGCCAGCTGGG
ACTGAGGACTGCGA-CG-----TAAGTCAAGGATGCTGGCATAATGGTTATATGCCGCCC
GTCTTGAAACACGGACCAAGGAGTCTAACGTCTATGCGAGTGTTTGGGTGTA-AAACCCA
T-ACGTGTAATGAAAGTGAACGTAGGTTGGGGCCTC----GCAAGAGGTGCACAATCGAC
CGATCCTGATGTCTTCGGATGGATTTGAGTAAGAGCATAGCTGTTGGGACCCGAAAGATG
GTGAACTATGCCTGAATAGGGTGAAGCCAGAGGAAACTCTGGTGGAGGCTCGTAGCGG-T
TCTGACGTGCAAATCGATCGTCGAATTTGGGTAT-AGGGGCGAAAGACTAATCGAACC
>Arthonia_dispersa_UPSC_2583
------------------------------------------------------------
----------------------------AGTTGTAATTTGTAGAGGATGCTTCGG-CGAC
GGCCCCGGGGGCAGTTCCCTGGAACGGGACGCCACAGAAGGTGAGAGCCCTGTACCGCCC
GGGTGCCCGC-CGCCGTTCGAAGCGCCTTCGACGAGTCGAGTTGTTTGGGAATGCAGCTC
TAAGCGGGAGGTAAATTTCTTCTAAGGCTAAATACCGGCCAGAGACCGATAGCGCACAAG
TAGAGTGATCGAAAGATGAAAAGCACTTTGGA-AAGAGAGTTAAACAGCACGTGAAATTG
TTGAAAGGGAAGCTCTTGCTGCCAGACTTG-CCGCGGTCGCTCAGCCGCCCCCC--GGGG
TGGTGTACTCGTCCGC-GGCGGGCCAGCGTCAGTTC-GGGCGGTCGGATAAAGGCTCGGG
GAAGGTAGCTTCCTAC----GGGGAGTGTTATAGCCCCGGGTGCCATGCGGCCAGCCTGG
ACTGAGGCCCGCGT-TC---------GCGAGGACGCTGGCGTAATGGTCGCAAGCGACCC
GTCTTGAAACACGGACCAAGGAGTCTAACATCTGTGCGAGTGTTCGGGTGTC-AAACCCG
T-ACGCGTAATGAAAGTGAACGGAGGTGGGACCCCG-T-----ACGGGCGCACCATCGAC
CGATCCTGATGTCCTCGGATGGATTTGAGTAGGAGCATAGCTGTTGGGACCCGAAAGATG
GTGAACTATGCGTGTTTAGGGTGAAGCCAGAGGAAACTCTGGTGGAGGCTCGCAGCGG-T
TCTGACGTGCAAATCGATCGTCAAAAATGCGTAT-AGGGGCGAAAGACCAATCGAACC
>Laboulbenia_bruchii_D__Haelew__1346b
AAGAAACCAACAGGGATTGCCCCAGTAACGGCGAGTGAAGCGGCAACAGCTCAAATTTGT
AATCCGGCGT-----------GAGCCCGAGTTGTAATTTGCAGAGGATGCTTCGA-CCCA
GCCCTAGGCCCAAGTGCCCTGGAAAGGGACGCCGTGGAGGGTGATAGCCCCGTCGCCGGC
CGTCTGGCGTGGGATCAAGGAAGCTCCCTCGACGAGTCGAGTTGTTTGGGAATGCAGCTC
AAAGCGGGAGGTAAATTCCTTCCAAAGCTAAATACCGGCCAAGGACCGATAGCGCACAAG
TAGAGTGATCGAAAGATGAAAAGCACTTTGGA-AAGAGAGTCAAAAAGTACGTGAAACTG
TTGAGAGGGAAGCGTTTGCGGTCAGACGCGCGGGGGGATGGCCATCCTTCGCTG--GTAG
GGGCACACTCCCTCCCCCGCGAGCCAGCATCGGCTC-GGACGGCGGCAGGAGCCGGTCGG
GAATGTTACTCCCCC-----GCGGAGTGTTATAGCCCGGCCGGTCCGGCCGCCCGCCCGG
GCCGAGGTGTCCTC-AC-----A--GGCCCCGATGTTGGCGTAATGGCCGTAAGCGGCCC
GTCTTGAAACACGGACCAAGGAGTCCAACGTCCGCGCGAGTGTGTGGGTGTC-AAGCCCG
C-GCGCGAAATGAAGGTGAACGAAGGTGGGAAGCCG-TCGGAGGCGGCCGCACCATCGAC
CGATCCTGATGTCCTCGGATGGATTTGAGTGGGAGCGCGGCCGCTGGGACCCGAAAGATG
GTGAACTATGCCTGCTTAGGCTGAAGTCAGGGGAAACCCTGATGGAAGGTCGCAGCGG-T
TCTGACGTGCAAATCGATCGTCAAAAGTGGGTAT-AGGGGCGAAAGACTAATCGAACC
